# Supplementary material for: Crystal structure analysis of [5-(4-meth­oxy­phen­yl)-2-methyl-2H-1,2,3-triazol-4-yl](thio­phen-2-yl)methanone
Source: Acta Crystallogr E Crystallogr Commun. 2018 Jul 31;74(Pt 8):1178–81. doi: 10.1107/S2056989018010654 (PMC6073004; doi:10.1107/S2056989018010654)
Supplement: Supplementary file 1 [file e-74-01178-sup1.cif]

##############################################################################
#                                                                            #
# This CIF contains the data in a paper accepted for publication in          #
# Acta Crystallographica Section E. It conforms to the requirements of       #
# Notes for Authors for Acta Crystallographica Section E, and has been       #
# peer reviewed under the auspices of the IUCr Commission on Journals.       #
#                                                                            #
# Full details of the Crystallographic Information File format               #
# are given in the paper "The Crystallographic Information File (CIF):       #
# a New Standard Archive File for Crystallography" by S. R. Hall, F. H.      #
# Allen and I. D. Brown [Acta Cryst. (1991), A47, 655-685].                  #
#                                                                            #
# The current version of the core CIF dictionary is obtainable from          #
# ftp://ftp.iucr.org/pub/cif_core.dic.                                       #
#                                                                            #
# Software is freely available for graphical display of the structure(s)     #
# in this CIF. For information consult the CIF software page                 #
# http://www.iucr.org/resources/cif/software.                                #
#                                                                            #
# This file may be used for bona fide research purposes within the           #
# scientific community so long as proper attribution is given to the journal # 
# article from which it was obtained.                                        #
#                                                                            #
##############################################################################
data_I
_audit_creation_method     'SHELXL-2018/3'
_journal_date_recd_electronic     2018-06-26
_journal_date_accepted     2018-07-24
_journal_name_full     'Acta Crystallographica, Section E'
_journal_year     2018
_journal_volume     74
_journal_issue      8
_journal_page_first     1178
_journal_page_last     1181
_journal_paper_category     GO
_journal_paper_doi     10.1107/S2056989018010654
_journal_coeditor_code     XI2009
_publ_contact_author_name     'Deepak Chopra'
_publ_contact_author_address
;
Crystallography and Crystal Chemistry Laboratory, Department of Chemistry,
Indian Institute of Science Education and Research Bhopal, Bhopal By-pass
Road, Bhauri, Bhopal 462 066, Madhya Pradesh,
India
;
_publ_contact_author_email     dchopra@iiserb.ac.in
_publ_section_title
;\
Crystal structure analysis of
[5-(4-methoxyphenyl)-2-methyl-2<i>H</i>-1,2,3-triazol-4-yl](thiophen-2-yl)\
methanone
;
_publ_section_title_footnote     .
loop_
    _publ_author_name
    _publ_author_footnote
    _publ_author_address
    'Bhandary, Subhrajyoti' .
;
Crystallography and Crystal Chemistry Laboratory, Department of Chemistry,
Indian Institute of Science Education and Research Bhopal,
Bhopal By-pass Road, Bhauri, Bhopal 462 066, Madhya Pradesh,
India
;
    'Girish, Y. R.' .
;
Department of Organic Chemistry, Indian Institute of Science, Bangalore 560 012,
Karnataka,
India
;
    'Venugopala, K. N.' .
;
Department of Biotechnology and Food Technology,
Durban University of Technology, Durban 4001,
South Africa
;
    'Chopra, Deepak' .
;
Crystallography and Crystal Chemistry Laboratory, Department of Chemistry,
Indian Institute of Science Education and Research Bhopal,
Bhopal By-pass Road, Bhauri, Bhopal 462 066, Madhya Pradesh,
India
;
_publ_section_synopsis
;
The molecular conformation is stabilized <i>via</i> intramolecular C---H...O
and C---H...N contacts. The supramolecular structure is mainly governed by
C---H...N hydrogen-bonded centrosymmetric dimers, C---H...O and C---H...S
hydrogen bonds and S...\p  stacking interactions, which together lead to the
formation of a layered crystal packing.
;
_chemical_name_systematic
;\
[5-(4-Methoxyphenyl)-2-methyl-2<i>H</i>-1,2,3-triazol-4-yl](thiophen-2-yl)\
methanone
;
_chemical_name_common     ?
_chemical_formula_moiety     'C15 H13 N3 O2 S'
_chemical_formula_sum     'C15 H13 N3 O2 S'
_chemical_formula_iupac     'C15 H13 N3 O2 S'
_chemical_formula_weight     299.34
_chemical_melting_point     ?
_shelx_space_group_comment
;
The symmetry employed for this shelxl refinement is uniquely defined
by the following loop, which should always be used as a source of
symmetry information in preference to the above space-group names.
They are only intended as comments.
;
_space_group_crystal_system     monoclinic
_space_group_name_H-M_alt     'P 21/n'
_space_group_name_Hall     '-P 2yn'
loop_
    _space_group_symop_operation_xyz
    'x, y, z'
    '-x+1/2, y+1/2, -z+1/2'
    '-x, -y, -z'
    'x-1/2, -y-1/2, z-1/2'
_cell_length_a     8.5851(10)
_cell_length_b     16.8986(19)
_cell_length_c     9.3455(11)
_cell_angle_alpha     90
_cell_angle_beta     92.465(4)
_cell_angle_gamma     90
_cell_volume     1354.6(3)
_cell_formula_units_Z     4
_cell_measurement_reflns_used     6642
_cell_measurement_theta_min     2.41
_cell_measurement_theta_max     30.03
_cell_measurement_temperature     100(2)
_exptl_crystal_description     plate
_exptl_crystal_colour     yellow
_exptl_crystal_size_max     0.300
_exptl_crystal_size_mid     0.100
_exptl_crystal_size_min     0.060
_exptl_crystal_density_diffrn     1.468
_exptl_crystal_density_meas     ?
_exptl_crystal_density_method     ?
_exptl_crystal_F_000     624
_exptl_absorpt_coefficient_mu     0.247
_exptl_absorpt_correction_type     multi-scan
_exptl_absorpt_process_details
;
(SADABS; Bruker, 2012)
;
_shelx_estimated_absorpt_T_min     0.930
_shelx_estimated_absorpt_T_max     0.985
_exptl_absorpt_correction_T_min     0.6187
_exptl_absorpt_correction_T_max     0.7460
_diffrn_ambient_temperature     100(2)
_diffrn_radiation_type     MoK\a
_diffrn_radiation_wavelength     0.71073
_diffrn_measurement_device_type     'Bruker APEXII D8 Venture CMOS'
_diffrn_measurement_method     '\f and \w scans'
_diffrn_detector_area_resol_mean     ?
_diffrn_reflns_number     17149
_diffrn_reflns_av_R_equivalents     0.0650
_diffrn_reflns_theta_min     2.410
_diffrn_reflns_theta_max     30.082
_diffrn_reflns_theta_full     25.242
_diffrn_measured_fraction_theta_max     0.998
_diffrn_measured_fraction_theta_full     1.000
_diffrn_reflns_limit_h_min     -12
_diffrn_reflns_limit_h_max     11
_diffrn_reflns_limit_k_min     -23
_diffrn_reflns_limit_k_max     23
_diffrn_reflns_limit_l_min     -10
_diffrn_reflns_limit_l_max     13
_refine_special_details     ?
_reflns_number_total     3962
_reflns_number_gt     2914
_reflns_threshold_expression     'I > 2\s(I)'
_refine_ls_structure_factor_coef     Fsqd
_refine_ls_matrix_type     full
_refine_ls_R_factor_all     0.0890
_refine_ls_R_factor_gt     0.0533
_refine_ls_wR_factor_gt     0.1011
_refine_ls_wR_factor_ref     0.1143
_refine_ls_goodness_of_fit_ref     1.032
_refine_ls_restrained_S_all     1.032
_refine_ls_number_reflns     3962
_refine_ls_number_parameters     192
_refine_ls_number_restraints     0
_refine_ls_hydrogen_treatment     constr
_refine_ls_weighting_scheme     calc
_refine_ls_weighting_details
              'w=1/[\s^2^(Fo^2^)+(0.0370P)^2^+1.3716P] where P=(Fo^2^+2Fc^2^)/3'
_atom_sites_solution_hydrogens     geom
_atom_sites_solution_primary     ?
_atom_sites_solution_secondary     ?
_refine_ls_shift/su_max     0.000
_refine_ls_shift/su_mean     0.000
_refine_diff_density_max     0.461
_refine_diff_density_min     -0.532
_refine_ls_extinction_method     none
_refine_ls_extinction_coef     .
loop_
    _atom_type_symbol
    _atom_type_description
    _atom_type_scat_dispersion_real
    _atom_type_scat_dispersion_imag
    _atom_type_scat_source
    'C' 'C' 0.0033 0.0016
                         'International Tables Vol C Tables 4.2.6.8 and 6.1.1.4'
    'H' 'H' 0.0000 0.0000
                         'International Tables Vol C Tables 4.2.6.8 and 6.1.1.4'
    'N' 'N' 0.0061 0.0033
                         'International Tables Vol C Tables 4.2.6.8 and 6.1.1.4'
    'O' 'O' 0.0106 0.0060
                         'International Tables Vol C Tables 4.2.6.8 and 6.1.1.4'
    'S' 'S' 0.1246 0.1234
                         'International Tables Vol C Tables 4.2.6.8 and 6.1.1.4'
_computing_data_collection
;
APEX2 (Bruker, 2012)
;
_computing_cell_refinement
;
SAINT (Bruker, 2012)
;
_computing_data_reduction
;
SAINT (Bruker, 2012)
;
_computing_structure_solution
;
SIR2014 (Burla <i>et al.</i>, 2015)
;
_computing_structure_refinement
;
SHELXL2018 (Sheldrick, 2015)
;
_computing_molecular_graphics
;
Mercury (Macrae <i>et al.</i>, 2006)
;
_computing_publication_material
;
WinGX (Farrugia, 2012) and PLATON (Spek, 2009)
;
loop_
    _atom_site_type_symbol
    _atom_site_label
    _atom_site_fract_x
    _atom_site_fract_y
    _atom_site_fract_z
    _atom_site_U_iso_or_equiv
    _atom_site_adp_type
    _atom_site_calc_flag
    _atom_site_occupancy
    _atom_site_disorder_assembly
    _atom_site_disorder_group
    S S1 0.22992(6) 0.20914(3) 0.39316(5) 0.01627(13) Uani d 1 . .
    O O1 1.18053(15) 0.18243(8) 0.81322(14) 0.0166(3) Uani d 1 . .
    O O2 0.48083(16) 0.18611(8) 0.60466(16) 0.0200(3) Uani d 1 . .
    N N1 0.35646(18) -0.00987(9) 0.68224(18) 0.0160(3) Uani d 1 . .
    N N3 0.57606(18) -0.03357(10) 0.81538(18) 0.0158(3) Uani d 1 . .
    N N2 0.43569(18) -0.05846(9) 0.76814(18) 0.0162(3) Uani d 1 . .
    C C1 0.7388(2) 0.08137(10) 0.7775(2) 0.0130(4) Uani d 1 . .
    C C11 0.1653(2) 0.06385(11) 0.4486(2) 0.0137(4) Uani d 1 . .
    H H11 0.167530 0.012226 0.488904 0.016 Uiso calc 1 . .
    C C4 1.0365(2) 0.14778(10) 0.8101(2) 0.0130(4) Uani d 1 . .
    C C3 0.9476(2) 0.15862(11) 0.6832(2) 0.0132(4) Uani d 1 . .
    H H3 0.988464 0.188552 0.607394 0.016 Uiso calc 1 . .
    C C7 0.5901(2) 0.03848(11) 0.7557(2) 0.0132(4) Uani d 1 . .
    C C5 0.9775(2) 0.10385(11) 0.9210(2) 0.0150(4) Uani d 1 . .
    H H5 1.037167 0.096550 1.007982 0.018 Uiso calc 1 . .
    C C10 0.2700(2) 0.12300(11) 0.4876(2) 0.0128(4) Uani d 1 . .
    C C6 0.8294(2) 0.07061(11) 0.9028(2) 0.0147(4) Uani d 1 . .
    H H6 0.789370 0.039832 0.977967 0.018 Uiso calc 1 . .
    C C2 0.8005(2) 0.12602(11) 0.6675(2) 0.0131(4) Uani d 1 . .
    H H2 0.740456 0.134022 0.580881 0.016 Uiso calc 1 . .
    C C8 0.4519(2) 0.05345(11) 0.6724(2) 0.0138(4) Uani d 1 . .
    C C9 0.4044(2) 0.12489(11) 0.5897(2) 0.0141(4) Uani d 1 . .
    C C15 1.2758(2) 0.17414(14) 0.9413(2) 0.0245(5) Uani d 1 . .
    H H15A 1.224395 0.199444 1.020945 0.037 Uiso calc 1 . .
    H H15B 1.376982 0.199448 0.928427 0.037 Uiso calc 1 . .
    H H15C 1.291563 0.117828 0.962413 0.037 Uiso calc 1 . .
    C C12 0.0541(2) 0.08913(12) 0.3416(2) 0.0160(4) Uani d 1 . .
    H H12 -0.026154 0.056184 0.301494 0.019 Uiso calc 1 . .
    C C13 0.0753(2) 0.16613(12) 0.3025(2) 0.0173(4) Uani d 1 . .
    H H13 0.011053 0.192791 0.232674 0.021 Uiso calc 1 . .
    C C14 0.3821(2) -0.13873(11) 0.7969(2) 0.0213(4) Uani d 1 . .
    H H14A 0.273221 -0.144368 0.762375 0.032 Uiso calc 1 . .
    H H14B 0.390158 -0.148830 0.900188 0.032 Uiso calc 1 . .
    H H14C 0.446872 -0.176823 0.747341 0.032 Uiso calc 1 . .
loop_
    _atom_site_aniso_label
    _atom_site_aniso_U_11
    _atom_site_aniso_U_22
    _atom_site_aniso_U_33
    _atom_site_aniso_U_12
    _atom_site_aniso_U_13
    _atom_site_aniso_U_23
    S1 0.0164(2) 0.0123(2) 0.0201(3) -0.00008(18) 0.00098(18) 0.00335(19)
    O1 0.0124(6) 0.0188(7) 0.0183(7) -0.0030(5) -0.0029(5) 0.0017(6)
    O2 0.0164(7) 0.0107(6) 0.0325(8) -0.0021(5) -0.0028(6) 0.0009(6)
    N1 0.0151(8) 0.0118(7) 0.0209(9) 0.0003(6) -0.0009(7) 0.0019(7)
    N3 0.0124(8) 0.0154(8) 0.0195(8) -0.0002(6) -0.0003(6) 0.0005(7)
    N2 0.0135(8) 0.0125(8) 0.0223(9) -0.0006(6) -0.0013(7) 0.0036(7)
    C1 0.0136(9) 0.0092(8) 0.0162(10) 0.0008(7) 0.0014(7) -0.0018(7)
    C11 0.0150(9) 0.0120(8) 0.0143(9) 0.0017(7) 0.0010(7) -0.0010(7)
    C4 0.0123(8) 0.0094(8) 0.0173(9) 0.0006(7) 0.0001(7) -0.0019(7)
    C3 0.0143(9) 0.0117(8) 0.0136(9) 0.0019(7) 0.0019(7) -0.0002(7)
    C7 0.0139(9) 0.0110(8) 0.0148(9) 0.0012(7) 0.0020(7) -0.0002(7)
    C5 0.0143(9) 0.0150(9) 0.0154(9) 0.0009(7) -0.0012(7) 0.0002(7)
    C10 0.0121(9) 0.0105(8) 0.0160(9) 0.0017(7) 0.0028(7) 0.0008(7)
    C6 0.0173(9) 0.0123(9) 0.0145(9) -0.0005(7) 0.0022(7) 0.0008(7)
    C2 0.0132(9) 0.0124(8) 0.0136(9) 0.0032(7) -0.0004(7) -0.0010(7)
    C8 0.0138(9) 0.0099(8) 0.0178(10) -0.0005(7) 0.0009(7) -0.0010(7)
    C9 0.0115(9) 0.0116(8) 0.0193(10) 0.0012(7) 0.0028(7) -0.0015(7)
    C15 0.0189(10) 0.0338(12) 0.0203(11) -0.0080(9) -0.0066(8) 0.0034(9)
    C12 0.0144(9) 0.0170(9) 0.0164(10) -0.0014(7) -0.0015(7) -0.0028(8)
    C13 0.0160(9) 0.0204(10) 0.0156(10) 0.0025(7) 0.0000(7) -0.0005(8)
    C14 0.0199(10) 0.0116(9) 0.0322(12) -0.0030(8) -0.0010(9) 0.0070(8)
_geom_special_details
;
 All esds (except the esd in the dihedral angle between two l.s. planes)
 are estimated using the full covariance matrix.  The cell esds are taken
 into account individually in the estimation of esds in distances, angles
 and torsion angles; correlations between esds in cell parameters are only
 used when they are defined by crystal symmetry.  An approximate (isotropic)
 treatment of cell esds is used for estimating esds involving l.s. planes.
;
loop_
    _geom_bond_atom_site_label_1
    _geom_bond_atom_site_label_2
    _geom_bond_site_symmetry_2
    _geom_bond_distance
    _geom_bond_publ_flag
    S1 C13 . 1.706(2) ?
    S1 C10 . 1.7292(19) ?
    O1 C4 . 1.368(2) ?
    O1 C15 . 1.427(2) ?
    O2 C9 . 1.230(2) ?
    N1 N2 . 1.317(2) ?
    N1 C8 . 1.353(2) ?
    N3 N2 . 1.334(2) ?
    N3 C7 . 1.347(2) ?
    N2 C14 . 1.461(2) ?
    C1 C6 . 1.390(3) ?
    C1 C2 . 1.398(3) ?
    C1 C7 . 1.475(3) ?
    C11 C10 . 1.383(3) ?
    C11 C12 . 1.419(3) ?
    C11 H11 . 0.9500 ?
    C4 C5 . 1.388(3) ?
    C4 C3 . 1.394(3) ?
    C3 C2 . 1.380(3) ?
    C3 H3 . 0.9500 ?
    C7 C8 . 1.413(3) ?
    C5 C6 . 1.394(3) ?
    C5 H5 . 0.9500 ?
    C10 C9 . 1.466(3) ?
    C6 H6 . 0.9500 ?
    C2 H2 . 0.9500 ?
    C8 C9 . 1.481(3) ?
    C15 H15A . 0.9800 ?
    C15 H15B . 0.9800 ?
    C15 H15C . 0.9800 ?
    C12 C13 . 1.365(3) ?
    C12 H12 . 0.9500 ?
    C13 H13 . 0.9500 ?
    C14 H14A . 0.9800 ?
    C14 H14B . 0.9800 ?
    C14 H14C . 0.9800 ?
loop_
    _geom_angle_atom_site_label_1
    _geom_angle_atom_site_label_2
    _geom_angle_atom_site_label_3
    _geom_angle_site_symmetry_1
    _geom_angle_site_symmetry_3
    _geom_angle
    _geom_angle_publ_flag
    C13 S1 C10 . . 91.62(9) ?
    C4 O1 C15 . . 117.45(15) ?
    N2 N1 C8 . . 103.66(15) ?
    N2 N3 C7 . . 104.09(15) ?
    N1 N2 N3 . . 116.16(15) ?
    N1 N2 C14 . . 122.16(16) ?
    N3 N2 C14 . . 121.29(16) ?
    C6 C1 C2 . . 118.34(17) ?
    C6 C1 C7 . . 120.11(17) ?
    C2 C1 C7 . . 121.13(17) ?
    C10 C11 C12 . . 112.23(17) ?
    C10 C11 H11 . . 123.9 ?
    C12 C11 H11 . . 123.9 ?
    O1 C4 C5 . . 124.87(17) ?
    O1 C4 C3 . . 115.02(17) ?
    C5 C4 C3 . . 120.10(17) ?
    C2 C3 C4 . . 120.21(18) ?
    C2 C3 H3 . . 119.9 ?
    C4 C3 H3 . . 119.9 ?
    N3 C7 C8 . . 107.60(16) ?
    N3 C7 C1 . . 118.64(16) ?
    C8 C7 C1 . . 133.56(17) ?
    C4 C5 C6 . . 118.99(17) ?
    C4 C5 H5 . . 120.5 ?
    C6 C5 H5 . . 120.5 ?
    C11 C10 C9 . . 132.22(17) ?
    C11 C10 S1 . . 111.18(14) ?
    C9 C10 S1 . . 116.60(13) ?
    C1 C6 C5 . . 121.63(18) ?
    C1 C6 H6 . . 119.2 ?
    C5 C6 H6 . . 119.2 ?
    C3 C2 C1 . . 120.72(17) ?
    C3 C2 H2 . . 119.6 ?
    C1 C2 H2 . . 119.6 ?
    N1 C8 C7 . . 108.49(16) ?
    N1 C8 C9 . . 121.73(16) ?
    C7 C8 C9 . . 129.73(17) ?
    O2 C9 C10 . . 119.57(17) ?
    O2 C9 C8 . . 119.53(17) ?
    C10 C9 C8 . . 120.88(16) ?
    O1 C15 H15A . . 109.5 ?
    O1 C15 H15B . . 109.5 ?
    H15A C15 H15B . . 109.5 ?
    O1 C15 H15C . . 109.5 ?
    H15A C15 H15C . . 109.5 ?
    H15B C15 H15C . . 109.5 ?
    C13 C12 C11 . . 112.45(17) ?
    C13 C12 H12 . . 123.8 ?
    C11 C12 H12 . . 123.8 ?
    C12 C13 S1 . . 112.53(15) ?
    C12 C13 H13 . . 123.7 ?
    S1 C13 H13 . . 123.7 ?
    N2 C14 H14A . . 109.5 ?
    N2 C14 H14B . . 109.5 ?
    H14A C14 H14B . . 109.5 ?
    N2 C14 H14C . . 109.5 ?
    H14A C14 H14C . . 109.5 ?
    H14B C14 H14C . . 109.5 ?
loop_
    _geom_torsion_atom_site_label_1
    _geom_torsion_atom_site_label_2
    _geom_torsion_atom_site_label_3
    _geom_torsion_atom_site_label_4
    _geom_torsion_site_symmetry_1
    _geom_torsion_site_symmetry_2
    _geom_torsion_site_symmetry_3
    _geom_torsion_site_symmetry_4
    _geom_torsion
    _geom_torsion_publ_flag
    C8 N1 N2 N3 . . . . -0.6(2) ?
    C8 N1 N2 C14 . . . . -173.55(18) ?
    C7 N3 N2 N1 . . . . 0.5(2) ?
    C7 N3 N2 C14 . . . . 173.46(18) ?
    C15 O1 C4 C5 . . . . -1.4(3) ?
    C15 O1 C4 C3 . . . . 179.19(17) ?
    O1 C4 C3 C2 . . . . 179.69(16) ?
    C5 C4 C3 C2 . . . . 0.2(3) ?
    N2 N3 C7 C8 . . . . -0.1(2) ?
    N2 N3 C7 C1 . . . . -175.62(16) ?
    C6 C1 C7 N3 . . . . -30.9(3) ?
    C2 C1 C7 N3 . . . . 141.55(18) ?
    C6 C1 C7 C8 . . . . 155.0(2) ?
    C2 C1 C7 C8 . . . . -32.5(3) ?
    O1 C4 C5 C6 . . . . -178.95(17) ?
    C3 C4 C5 C6 . . . . 0.4(3) ?
    C12 C11 C10 C9 . . . . -178.84(19) ?
    C12 C11 C10 S1 . . . . 0.4(2) ?
    C13 S1 C10 C11 . . . . -0.13(15) ?
    C13 S1 C10 C9 . . . . 179.21(15) ?
    C2 C1 C6 C5 . . . . 0.8(3) ?
    C7 C1 C6 C5 . . . . 173.47(17) ?
    C4 C5 C6 C1 . . . . -1.0(3) ?
    C4 C3 C2 C1 . . . . -0.4(3) ?
    C6 C1 C2 C3 . . . . -0.1(3) ?
    C7 C1 C2 C3 . . . . -172.69(17) ?
    N2 N1 C8 C7 . . . . 0.5(2) ?
    N2 N1 C8 C9 . . . . -177.17(17) ?
    N3 C7 C8 N1 . . . . -0.3(2) ?
    C1 C7 C8 N1 . . . . 174.3(2) ?
    N3 C7 C8 C9 . . . . 177.16(19) ?
    C1 C7 C8 C9 . . . . -8.3(4) ?
    C11 C10 C9 O2 . . . . 179.7(2) ?
    S1 C10 C9 O2 . . . . 0.5(2) ?
    C11 C10 C9 C8 . . . . 1.3(3) ?
    S1 C10 C9 C8 . . . . -177.88(14) ?
    N1 C8 C9 O2 . . . . 166.57(18) ?
    C7 C8 C9 O2 . . . . -10.5(3) ?
    N1 C8 C9 C10 . . . . -15.0(3) ?
    C7 C8 C9 C10 . . . . 167.85(19) ?
    C10 C11 C12 C13 . . . . -0.5(2) ?
    C11 C12 C13 S1 . . . . 0.4(2) ?
    C10 S1 C13 C12 . . . . -0.14(16) ?
loop_
    _geom_hbond_atom_site_label_D
    _geom_hbond_atom_site_label_H
    _geom_hbond_atom_site_label_A
    _geom_hbond_site_symmetry_A
    _geom_hbond_distance_DH
    _geom_hbond_distance_HA
    _geom_hbond_distance_DA
    _geom_hbond_angle_DHA
    C11 H11 N1 . 0.95 2.41 2.950(2) 116
    C2 H2 O2 . 0.95 2.42 2.961(2) 113
    C3 H3 S1 1_655 0.95 2.96 3.810(2) 149
    C15 H15A O2 4_666 0.98 2.98 3.828(3) 146
    C15 H15C N3 3_757 0.98 2.73 3.490(3) 135
    C12 H12 N1 3_556 0.95 2.95 3.768(2) 145
    C13 H13 O2 4_565 0.95 2.38 3.191(2) 143
    C14 H14C O1 2_646 0.98 2.67 3.230(2) 117
_shelx_hkl_file
;
  -1   0   0    0.03    0.04
  -1   0   0    0.06    0.03
   2   0   0   -0.05    0.08
   2   0   0   -0.03    0.07
  -2   0   0   -0.05    0.06
  -2   0   0   -0.13    0.07
   3   0   0    0.15    0.10
  -3   0   0    0.04    0.11
  -3   0   0   -0.08    0.10
   3   0   0   -0.10    0.10
  -4   0   0   83.21    3.63
  -4   0   0   82.13    3.68
   4   0   0   89.10    3.64
   4   0   0   80.61    3.68
   5   0   0    0.14    0.20
  -5   0   0   -0.10    0.16
  -5   0   0   -0.05    0.21
   5   0   0    0.13    0.17
   6   0   0   34.20    1.73
  -6   0   0   35.10    1.74
  -6   0   0   36.40    1.64
   7   0   0   -0.08    0.37
  -7   0   0   -0.39    0.33
  -7   0   0    0.15    0.24
  -8   0   0    4.23    0.52
  -8   0   0    3.83    0.58
   8   0   0    4.54    0.66
   9   0   0    0.75    0.67
  -9   0   0    0.17    0.55
 -10   0   0    7.29    1.04
 -11   0   0    1.30    0.98
 -12   0   0    1.07    1.26
  -1  -1   0   24.99    1.14
  -1  -1   0   25.65    1.14
   1  -1   0   26.82    1.14
   1   1   0   26.41    1.14
   1   1   0   25.77    1.15
  -1   1   0   26.61    1.14
  -2  -1   0   25.88    1.15
   2  -1   0   25.88    1.15
  -2  -1   0   25.18    1.16
   2   1   0   25.22    1.16
   2   1   0   25.70    1.16
  -2   1   0   25.46    1.16
  -3  -1   0    0.48    0.14
  -3  -1   0    0.41    0.13
   3  -1   0    0.57    0.14
  -3   1   0    0.66    0.16
   3   1   0    0.68    0.15
   3   1   0    0.39    0.13
  -4  -1   0    8.15    0.53
   4  -1   0    7.84    0.51
  -4  -1   0    8.54    0.49
   4   1   0    8.37    0.50
  -4   1   0    8.69    0.53
   4   1   0    9.25    0.55
  -5  -1   0   80.53    3.53
  -5  -1   0   78.59    3.59
   5  -1   0   80.63    3.58
  -5   1   0   80.15    3.59
   5   1   0   84.69    3.56
   5   1   0   79.22    3.59
  -6  -1   0    0.56    0.23
  -6  -1   0    0.14    0.27
   6  -1   0    0.09    0.29
   6   1   0    0.00    0.30
   6   1   0    0.46    0.26
  -6   1   0    0.15    0.27
   7  -1   0    3.60    0.52
  -7  -1   0    3.13    0.46
  -7  -1   0    4.33    0.46
   7   1   0    4.23    0.65
  -7   1   0    2.92    0.47
  -8  -1   0    6.03    0.75
  -8  -1   0    5.18    0.58
   8  -1   0    5.18    0.80
   8   1   0    4.82    0.65
  -8   1   0    4.37    0.62
  -9  -1   0    7.29    1.01
  -9  -1   0    6.37    0.70
   9  -1   0    6.15    0.86
   9   1   0    6.48    0.88
  -9   1   0    6.64    0.96
 -10  -1   0   -0.11    0.71
 -10  -1   0   -0.21    0.52
 -10   1   0    0.12    0.91
 -11  -1   0    0.12    0.93
 -11   1   0    0.74    0.95
 -12  -1   0    4.34    1.29
 -12   1   0    2.24    1.27
   0  -2   0   13.23    0.81
   0  -2   0   16.24    0.66
   0   2   0   14.73    0.66
   0   2   0   14.21    0.64
   0   2   0   13.30    0.70
   1  -2   0   61.47    2.57
  -1  -2   0   58.71    2.58
  -1  -2   0   59.45    2.60
  -1   2   0   62.53    2.57
   1   2   0   57.40    2.60
   1   2   0   61.71    2.59
   2  -2   0   71.34    2.98
  -2  -2   0   66.88    2.99
  -2   2   0   68.32    2.98
   2   2   0   68.46    2.99
   2   2   0   70.55    3.00
   3  -2   0    0.94    0.16
  -3  -2   0    0.63    0.15
  -3  -2   0    0.80    0.15
  -3   2   0    0.54    0.16
   3   2   0    0.67    0.15
   3   2   0    0.93    0.15
   4  -2   0  109.35    4.56
  -4  -2   0  101.91    4.55
  -4  -2   0  101.08    4.57
  -4   2   0  107.44    4.57
   4   2   0  104.85    4.57
   4   2   0  104.82    4.58
  -5  -2   0   24.18    1.22
  -5  -2   0   25.81    1.27
   5  -2   0   24.81    1.25
   5   2   0   24.29    1.24
  -5   2   0   26.29    1.27
  -6  -2   0   -0.15    0.23
  -6  -2   0    0.27    0.27
   6  -2   0    0.23    0.33
  -6   2   0    0.29    0.26
   6   2   0    0.22    0.27
   6   2   0    0.37    0.31
  -7  -2   0    0.35    0.34
  -7  -2   0    0.50    0.28
   7  -2   0    0.10    0.38
  -7   2   0   -0.32    0.33
   7   2   0   -0.40    0.39
  -8  -2   0   10.03    0.91
   8  -2   0    8.63    0.89
  -8  -2   0    9.82    0.74
  -8   2   0    8.05    0.86
   8   2   0    9.09    0.99
  -9  -2   0    0.51    0.45
  -9  -2   0    0.47    0.58
   9  -2   0   -0.41    0.64
  -9   2   0   -0.35    0.49
   9   2   0   -0.60    0.67
 -10  -2   0    1.49    0.74
 -10  -2   0    2.65    0.60
 -10   2   0    2.03    0.76
 -11  -2   0    0.69    1.00
 -11  -2   0    0.86    0.70
 -11   2   0    1.47    1.00
 -12  -2   0    1.18    1.24
 -12   2   0    0.98    1.27
   0  -3   0   -0.01    0.10
   0  -3   0   -0.13    0.03
   0  -3   0   -0.10    0.06
   0  -3   0   -0.10    0.05
   0   3   0   -0.13    0.08
   0   3   0   -0.04    0.05
   0   3   0   -0.08    0.06
   0   3   0   -0.09    0.04
  -1  -3   0  172.18    7.54
  -1  -3   0  186.83    7.52
   1  -3   0  177.93    7.50
   1  -3   0  185.30    7.64
   1   3   0  174.22    7.52
  -1   3   0  172.02    7.50
   1   3   0  172.24    7.55
   2  -3   0    0.53    0.10
  -2  -3   0    0.80    0.15
  -2  -3   0    0.66    0.13
   2   3   0    0.55    0.12
   2   3   0    0.52    0.13
  -2   3   0    0.61    0.11
   3  -3   0    0.58    0.14
  -3  -3   0    0.60    0.15
  -3  -3   0    0.63    0.16
   3   3   0    0.50    0.15
  -3   3   0    0.53    0.14
   3   3   0    0.48    0.15
  -4  -3   0   30.85    1.50
  -4  -3   0   31.23    1.48
   4  -3   0   32.08    1.47
   4   3   0   30.39    1.50
  -4   3   0   32.75    1.49
   4   3   0   32.26    1.50
   5  -3   0   -0.15    0.20
  -5  -3   0   -0.05    0.21
  -5  -3   0    0.23    0.21
   5   3   0    0.41    0.24
   5   3   0    0.08    0.24
  -5   3   0    0.21    0.19
  -6  -3   0   14.01    0.83
  -6  -3   0   14.20    0.90
   6  -3   0   13.42    0.84
  -6   3   0   13.77    0.86
   6   3   0   15.43    0.88
   6   3   0   13.50    0.90
  -7  -3   0   27.94    1.49
  -7  -3   0   25.86    1.38
   7  -3   0   26.37    1.42
  -7   3   0   27.75    1.45
   7   3   0   26.38    1.45
   7   3   0   26.63    1.50
   8  -3   0    8.31    0.86
  -8  -3   0    6.54    0.86
  -8  -3   0    7.71    0.71
  -8   3   0    6.66    0.79
   8   3   0    7.13    0.95
  -9  -3   0    9.32    0.86
  -9  -3   0    9.98    1.06
   9  -3   0    9.41    1.16
  -9   3   0    8.41    0.98
  10  -3   0    4.00    1.00
 -10  -3   0    5.28    0.86
 -10  -3   0    2.17    0.81
 -10   3   0    3.17    0.78
 -11  -3   0    3.31    0.78
 -11  -3   0    2.22    1.01
 -11   3   0    2.48    1.06
 -12  -3   0   -1.46    1.22
 -12   3   0    1.34    1.31
   0  -4   0  208.36    8.72
   0  -4   0  217.57    8.86
   0  -4   0  199.22    8.68
   0   4   0  236.50    8.73
   0   4   0  188.46    8.68
   0   4   0  177.09    8.82
   0   4   0  208.04    8.68
   1  -4   0  307.27   12.77
  -1  -4   0  299.01   12.79
  -1  -4   0  305.78   12.82
   1  -4   0  308.59   12.95
   1  -4   0  304.92   12.77
   1   4   0  288.05   12.82
   1   4   0  292.18   12.79
   1   4   0  299.68   12.79
  -1   4   0  313.04   12.94
  -2  -4   0   10.12    0.52
  -2  -4   0    9.62    0.54
   2  -4   0    9.51    0.62
   2  -4   0    9.98    0.48
  -2   4   0    9.62    0.48
   2   4   0    9.71    0.51
   2   4   0    9.41    0.54
  -3  -4   0   78.21    3.32
   3  -4   0   76.34    3.28
  -3  -4   0   75.36    3.33
   3   4   0   74.51    3.32
  -3   4   0   76.32    3.29
   3   4   0   73.02    3.34
  -4  -4   0   12.82    0.75
   4  -4   0   13.31    0.71
  -4  -4   0   13.82    0.75
   4   4   0   12.87    0.75
   4   4   0   13.79    0.76
  -4   4   0   13.23    0.73
  -5  -4   0   25.32    1.28
   5  -4   0   24.82    1.25
  -5  -4   0   25.28    1.30
  -5   4   0   26.42    1.28
   5   4   0   24.76    1.29
  -6  -4   0   -0.05    0.29
   6  -4   0    0.14    0.28
  -6  -4   0   -0.02    0.26
   6   4   0   -0.37    0.31
  -6   4   0    0.20    0.30
   6   4   0   -0.02    0.31
   7  -4   0    2.44    0.46
  -7  -4   0    2.73    0.47
  -7  -4   0    2.77    0.45
   7   4   0    1.98    0.48
  -7   4   0    2.59    0.46
   7   4   0    2.73    0.51
  -8  -4   0    1.86    0.52
  -8  -4   0    1.59    0.43
   8  -4   0    2.01    0.54
  -8   4   0    0.95    0.48
   9  -4   0    0.96    0.69
  -9  -4   0    1.66    0.51
  -9  -4   0    0.11    0.64
  -9   4   0    0.68    0.59
 -10  -4   0    1.69    0.61
 -10  -4   0    1.19    0.77
  10  -4   0   -1.28    0.87
 -10   4   0    1.11    0.76
 -11  -4   0   -0.26    0.95
 -11   4   0    1.71    1.04
   0  -5   0   -0.07    0.07
   0  -5   0   -0.03    0.06
   0  -5   0    0.18    0.14
   0  -5   0    0.07    0.11
   0   5   0   -0.05    0.15
   0   5   0    0.06    0.10
   0   5   0    0.11    0.07
   0   5   0    0.06    0.06
   1  -5   0   54.18    2.55
  -1  -5   0   54.52    2.41
   1  -5   0   57.85    2.36
   1  -5   0   54.92    2.34
  -1  -5   0   54.33    2.36
  -1   5   0   53.49    2.36
   1   5   0   56.58    2.42
   1   5   0   49.57    2.37
  -1   5   0   52.79    2.53
   1   5   0   56.49    2.55
   1   5   0   54.44    2.37
  -2  -5   0    1.76    0.21
   2  -5   0    1.64    0.16
   2  -5   0    1.50    0.29
  -2  -5   0    1.78    0.24
   2   5   0    1.63    0.26
   2   5   0    1.85    0.21
  -2   5   0    1.49    0.17
  -3  -5   0   35.37    1.63
   3  -5   0   35.24    1.59
  -3  -5   0   34.99    1.66
   3  -5   0   36.61    1.82
  -3   5   0   34.38    1.60
   3   5   0   36.22    1.67
   3   5   0   35.78    1.64
   4  -5   0    4.66    0.36
  -4  -5   0    3.95    0.41
  -4  -5   0    3.94    0.39
   4   5   0    4.46    0.42
  -4   5   0    4.34    0.38
   4   5   0    4.28    0.41
   5  -5   0    0.17    0.21
  -5  -5   0    0.61    0.24
  -5  -5   0    0.45    0.26
   5   5   0    0.17    0.25
  -5   5   0    0.41    0.23
   5   5   0    0.43    0.30
  -6  -5   0    4.98    0.55
  -6  -5   0    4.77    0.54
   6  -5   0    3.05    0.48
  -6   5   0    4.82    0.54
   6   5   0    4.46    0.61
   6   5   0    4.46    0.60
  -7  -5   0   28.14    1.50
  -7  -5   0   26.93    1.44
   7  -5   0   24.78    1.43
   7   5   0   26.98    1.54
  -7   5   0   28.91    1.46
   7   5   0   26.94    1.52
  -8  -5   0    7.81    0.86
   8  -5   0    7.23    0.75
  -8  -5   0    6.87    0.77
  -8   5   0    7.28    0.84
   8   5   0    7.16    1.00
   8   5   0    7.42    1.03
   9  -5   0    9.53    1.70
   9  -5   0    8.64    1.14
  -9  -5   0   11.01    0.98
  -9  -5   0   10.38    1.08
  -9   5   0    8.81    1.05
 -10  -5   0    2.42    0.77
  10  -5   0    4.93    1.01
 -10  -5   0    2.19    0.68
 -10   5   0    2.14    0.78
 -11  -5   0    2.32    0.99
 -11  -5   0    2.69    0.88
 -11   5   0    3.26    1.11
   0  -6   0   56.69    2.59
   0  -6   0   62.81    2.64
   0  -6   0   59.05    2.58
   0  -6   0   62.54    2.83
   0   6   0   59.09    2.59
   0   6   0   58.47    2.64
   0   6   0   62.52    2.59
   0   6   0   59.34    2.79
   1  -6   0   94.18    4.17
  -1  -6   0   93.48    3.93
   1  -6   0   82.82    3.95
  -1  -6   0   92.84    3.98
   1   6   0   93.72    4.13
   1   6   0   97.55    3.94
  -1   6   0   90.09    4.13
   1   6   0   90.27    3.93
   1   6   0   87.87    3.99
  -1   6   0   91.38    3.94
   2  -6   0    4.81    0.48
   2  -6   0    5.82    0.31
  -2  -6   0    5.32    0.36
  -2  -6   0    6.20    0.41
   2   6   0    5.55    0.42
   2   6   0    5.05    0.36
  -2   6   0    5.14    0.32
  -3  -6   0   37.23    1.71
  -3  -6   0   38.32    1.75
   3  -6   0   36.38    1.93
   3  -6   0   37.41    1.66
  -3   6   0   36.55    1.67
   3   6   0   39.23    1.73
   3   6   0   35.14    1.76
  -4  -6   0    2.31    0.37
  -4  -6   0    2.63    0.36
   4  -6   0    2.67    0.49
   4  -6   0    2.33    0.28
   4   6   0    2.77    0.37
   4   6   0    2.27    0.31
   5  -6   0    8.30    0.57
  -5  -6   0    8.18    0.62
  -5  -6   0    8.07    0.63
   5  -6   0    8.54    0.81
  -5   6   0    7.89    0.59
   5   6   0    7.53    0.67
   5   6   0    8.03    0.63
  -6  -6   0    0.69    0.34
   6  -6   0    1.03    0.33
  -6  -6   0    0.55    0.35
  -6   6   0    0.80    0.33
   6   6   0    0.24    0.36
   6   6   0    1.01    0.39
  -7  -6   0    0.64    0.40
  -7  -6   0    1.02    0.41
   7  -6   0    0.48    0.65
  -7   6   0    1.24    0.43
   7   6   0    0.05    0.45
   7   6   0    0.42    0.48
  -8  -6   0    0.17    0.43
   8  -6   0   -1.49    0.84
   8  -6   0    0.34    0.51
  -8  -6   0    0.24    0.45
   8   6   0    0.50    0.64
  -8   6   0    0.02    0.48
  -9  -6   0    4.06    0.66
  -9  -6   0    2.93    0.70
   9  -6   0    3.67    0.77
  -9   6   0    2.70    0.65
 -10  -6   0    1.59    0.68
  10  -6   0    0.00    0.99
 -10  -6   0    0.40    0.76
 -10   6   0    0.14    0.75
 -11  -6   0   -0.66    0.95
 -11  -6   0    1.90    0.88
 -11   6   0    1.70    1.37
   0  -7   0    0.10    0.13
   0  -7   0    0.11    0.08
   0  -7   0   -0.20    0.21
   0  -7   0    0.05    0.11
   0   7   0    0.21    0.14
   0   7   0   -0.04    0.08
   0   7   0    0.23    0.17
   0   7   0   -0.01    0.09
  -1  -7   0    0.12    0.15
   1  -7   0   -0.17    0.23
  -1  -7   0    0.09    0.11
   1  -7   0    0.15    0.11
   1   7   0   -0.01    0.13
   1   7   0    0.14    0.19
   1   7   0    0.21    0.11
  -1   7   0    0.23    0.13
  -1   7   0    0.31    0.19
   1   7   0    0.28    0.16
  -2  -7   0   28.93    1.37
   2  -7   0   29.16    1.32
  -2  -7   0   29.53    1.43
   2  -7   0   31.08    1.62
   2   7   0   28.77    1.39
   2   7   0   29.32    1.38
   2   7   0   33.04    1.46
  -2   7   0   28.58    1.33
  -3  -7   0  125.06    5.20
  -3  -7   0  119.12    5.24
   3  -7   0  128.74    5.14
   3   7   0  108.03    5.40
  -3   7   0  127.06    5.16
   3   7   0  109.80    5.29
  -4  -7   0   24.43    1.21
   4  -7   0   24.43    1.45
   4  -7   0   24.33    1.14
  -4  -7   0   25.68    1.26
   4   7   0   24.82    1.28
  -4   7   0   20.24    1.21
   4   7   0   24.37    1.23
  -5  -7   0    2.77    0.47
   5  -7   0    3.30    0.59
   5  -7   0    3.80    0.39
  -5  -7   0    3.05    0.44
   5   7   0    3.42    0.49
  -5   7   0    3.11    0.38
   5   7   0    3.19    0.48
  -6  -7   0    0.85    0.38
   6  -7   0    0.71    0.57
  -6  -7   0    0.37    0.32
   6  -7   0    0.77    0.29
  -6   7   0    1.18    0.35
   6   7   0    0.93    0.38
   6   7   0    0.68    0.43
   7  -7   0   -0.06    0.70
  -7  -7   0    0.08    0.36
  -7  -7   0    0.33    0.40
   7  -7   0   -0.08    0.38
  -7   7   0    0.86    0.40
   7   7   0    0.42    0.53
   7   7   0    1.17    0.54
   8  -7   0    3.43    1.01
   8  -7   0    3.09    0.63
  -8  -7   0    3.81    0.61
   8   7   0    4.98    0.86
  -8   7   0    3.85    0.59
  -9  -7   0   10.34    1.13
   9  -7   0    9.77    1.22
  -9  -7   0   12.71    1.13
  -9   7   0   11.57    1.13
 -10  -7   0    0.92    0.79
 -10  -7   0    0.97    0.69
 -10   7   0   -0.57    0.76
 -11  -7   0    2.10    0.87
 -11  -7   0    0.06    1.05
 -11   7   0    1.30    1.37
   0  -8   0  139.85    5.97
   0  -8   0  135.29    5.62
   0  -8   0  116.30    5.67
   0  -8   0  141.22    5.64
   0   8   0  126.16    5.70
   0   8   0  128.40    5.89
   0   8   0  132.34    5.62
   0   8   0  134.58    5.63
   1  -8   0   19.89    0.92
  -1  -8   0   18.33    0.90
  -1  -8   0   19.03    0.98
   1  -8   0   19.77    1.19
   1   8   0   17.92    1.13
  -1   8   0   19.71    1.14
  -1   8   0   18.10    0.93
   1   8   0   20.02    0.92
   1   8   0   19.37    0.91
   1   8   0   18.93    0.99
  -2  -8   0    1.67    0.24
  -2  -8   0    1.79    0.26
   2  -8   0    1.63    0.48
   2   8   0    1.72    0.35
   2   8   0    1.71    0.25
   2   8   0    1.74    0.24
   2   8   0    1.92    0.33
  -3  -8   0    3.95    0.44
   3  -8   0    3.93    0.30
   3  -8   0    3.52    0.57
  -3  -8   0    4.16    0.38
  -3   8   0    3.83    0.33
   3   8   0    4.90    0.41
   3   8   0    4.12    0.40
   3   8   0    4.11    0.45
  -4  -8   0   24.23    1.27
  -4  -8   0   25.47    1.21
   4  -8   0   23.46    1.13
   4  -8   0   24.95    1.47
   4   8   0   21.97    1.23
  -4   8   0   23.32    1.16
   4   8   0   23.72    1.28
  -5  -8   0    0.88    0.29
   5  -8   0    0.73    0.51
   5  -8   0    0.74    0.24
  -5  -8   0    0.52    0.31
  -5   8   0    0.42    0.27
   5   8   0    0.62    0.36
   5   8   0    0.52    0.31
  -6  -8   0    0.28    0.32
   6  -8   0    0.52    0.66
   6  -8   0    0.48    0.31
  -6  -8   0    0.25    0.34
   6   8   0   -0.06    0.39
   6   8   0   -0.05    0.41
  -6   8   0    0.56    0.32
   7  -8   0    9.45    0.76
  -7  -8   0    8.95    0.84
  -7  -8   0    9.19    0.85
   7  -8   0    7.76    1.29
  -7   8   0    9.40    0.84
   7   8   0    8.80    1.00
   7   8   0   10.68    1.02
  -8  -8   0    7.24    0.91
  -8  -8   0    7.70    0.91
   8  -8   0    7.14    0.85
   8  -8   0    7.80    1.36
  -8   8   0    9.00    0.90
   8   8   0    8.58    1.20
  -9  -8   0    0.20    0.64
   9  -8   0    0.50    0.68
  -9  -8   0    1.67    0.65
  -9   8   0   -0.35    0.66
 -10  -8   0    5.71    0.91
 -10  -8   0    5.66    0.95
 -10   8   0    3.78    0.92
 -11  -8   0    2.41    0.97
 -11  -8   0   -0.81    1.01
   0  -9   0    0.14    0.16
   0  -9   0    0.07    0.14
   0  -9   0    0.08    0.10
   0   9   0    0.34    0.27
   0   9   0    0.11    0.12
   0   9   0    0.12    0.18
   0   9   0    0.09    0.12
  -1  -9   0    2.79    0.35
  -1  -9   0    3.17    0.27
   1  -9   0    2.34    0.28
  -1   9   0    2.72    0.44
  -1   9   0    3.18    0.33
   1   9   0    2.90    0.28
   1   9   0    3.21    0.29
   1   9   0    2.80    0.47
   1   9   0    3.34    0.38
  -2  -9   0    4.06    0.42
   2  -9   0    4.18    0.63
  -2  -9   0    4.34    0.34
   2   9   0    4.86    0.45
   2   9   0    4.20    0.38
   2   9   0    4.38    0.39
   2   9   0    3.76    0.52
   3  -9   0   29.56    1.36
  -3  -9   0   28.17    1.49
   3  -9   0   30.10    1.75
  -3  -9   0   31.19    1.44
   3   9   0   29.47    1.45
   3   9   0   31.87    1.54
   3   9   0   29.62    1.44
  -3   9   0   29.53    1.38
   4  -9   0    6.88    0.82
  -4  -9   0    6.86    0.55
  -4  -9   0    8.37    0.63
   4  -9   0    7.76    0.47
   4   9   0    6.98    0.60
   4   9   0    7.05    0.61
  -4   9   0    6.58    0.51
   4   9   0    7.57    0.65
   5  -9   0    6.61    0.50
  -5  -9   0    6.20    0.59
  -5  -9   0    7.11    0.65
   5  -9   0    5.59    0.88
   5   9   0    5.75    0.71
   5   9   0    6.25    0.64
  -5   9   0    6.21    0.57
  -6  -9   0   20.67    1.18
  -6  -9   0   21.90    1.23
   6  -9   0   19.47    1.08
   6  -9   0   20.39    1.54
   6   9   0   16.79    1.28
   6   9   0   19.46    1.23
  -6   9   0   21.44    1.15
  -7  -9   0   13.80    1.04
   7  -9   0   13.80    0.97
  -7  -9   0   14.63    1.06
   7  -9   0   13.45    1.52
   7   9   0   14.92    1.21
  -7   9   0   14.62    1.03
   8  -9   0   19.06    1.28
  -8  -9   0   17.87    1.32
  -8   9   0   20.99    1.32
  -9  -9   0   10.06    1.20
   9  -9   0   11.86    1.25
  -9  -9   0   10.66    1.17
  -9   9   0   10.94    1.20
 -10  -9   0    0.96    0.82
 -10  -9   0    0.14    0.78
 -10   9   0   -0.60    0.86
 -11  -9   0    3.43    1.19
 -11  -9   0    4.88    1.10
  11   9   0    2.60    1.44
   0 -10   0    0.84    0.23
   0 -10   0    1.11    0.21
   0 -10   0    0.95    0.16
   0  10   0    0.94    0.29
   0  10   0    0.61    0.18
   0  10   0    1.16    0.25
   0  10   0    0.77    0.17
   1 -10   0    0.01    0.17
  -1 -10   0    0.03    0.19
  -1 -10   0    0.17    0.13
   1 -10   0   -0.02    0.36
  -1  10   0    0.10    0.18
   1  10   0    0.34    0.17
   1  10   0   -0.09    0.28
   1  10   0    0.50    0.23
  -1  10   0   -0.10    0.28
   1  10   0    0.14    0.16
  -2 -10   0   56.40    2.39
   2 -10   0   56.23    2.80
  -2 -10   0   49.97    2.47
   2  10   0   51.68    2.50
   2  10   0   53.61    2.40
   2  10   0   55.19    2.41
  -2  10   0   53.03    2.39
   2  10   0   51.37    2.65
  -3 -10   0    8.04    0.54
  -3 -10   0    7.63    0.61
   3 -10   0    7.77    0.47
   3 -10   0    7.86    0.90
   3  10   0    7.19    0.76
   3  10   0    8.68    0.67
   3  10   0    8.15    0.58
   3  10   0    7.57    0.58
  -4 -10   0   31.98    1.68
  -4 -10   0   34.40    1.62
   4 -10   0   34.53    1.98
   4 -10   0   33.82    1.52
  -4  10   0   32.80    1.56
   4  10   0   32.65    1.64
   4  10   0   33.12    1.64
   4  10   0   30.88    1.70
   5 -10   0   17.27    1.41
  -5 -10   0   19.41    1.13
  -5 -10   0   18.54    1.06
   5 -10   0   18.33    0.95
   5  10   0   18.14    1.10
  -5  10   0   18.08    1.02
   5  10   0   17.20    1.10
   5  10   0   17.76    1.19
  -6 -10   0    0.84    0.43
  -6 -10   0    1.65    0.43
   6 -10   0    1.80    0.37
   6 -10   0    0.46    0.79
   6  10   0    1.15    0.49
   6  10   0    1.59    0.50
  -6  10   0    1.83    0.43
   6  10   0    1.73    0.56
  -7 -10   0   11.00    1.03
  -7 -10   0   13.80    1.06
   7 -10   0    9.70    2.03
   7 -10   0   13.28    0.95
  -7  10   0   16.07    1.03
   8 -10   0   19.64    1.34
  -8 -10   0   20.95    1.46
  -8 -10   0   22.24    1.45
  -8  10   0   23.52    1.43
  -9 -10   0    0.54    0.68
  -9 -10   0    0.66    0.68
   9  10   0   -0.33    0.90
  -9  10   0   -0.34    0.70
 -10 -10   0    0.96    0.86
 -10 -10   0    0.49    0.84
  10  10   0   -0.82    1.10
   0 -11   0    0.52    0.22
   0 -11   0    0.57    0.15
   0  11   0    1.06    0.31
   0  11   0    0.40    0.30
   1 -11   0   25.48    1.25
   1 -11   0   25.68    1.62
  -1 -11   0   25.19    1.18
  -1 -11   0   24.59    1.29
   1  11   0   25.08    1.20
   1  11   0   24.86    1.49
  -1  11   0   25.68    1.51
   1  11   0   24.97    1.32
   1  11   0   25.82    1.23
  -1  11   0   26.94    1.28
  -2 -11   0    3.41    0.35
  -2 -11   0    3.36    0.44
   2 -11   0    2.60    0.57
   2 -11   0    2.99    0.34
   2  11   0    3.45    0.49
  -2  11   0    2.62    0.37
   2  11   0    3.30    0.57
   2  11   0    2.61    0.38
   2  11   0    2.81    0.38
  -3 -11   0   -0.20    0.18
   3 -11   0    0.26    0.51
  -3 -11   0    0.21    0.28
   3  11   0    0.34    0.29
   3  11   0    0.13    0.25
   3  11   0    0.00    0.37
   3  11   0   -0.14    0.25
   4 -11   0   18.32    1.45
  -4 -11   0   19.41    1.10
   4 -11   0   17.31    0.91
  -4 -11   0   17.42    0.99
   4  11   0   16.81    1.14
   4  11   0   16.90    1.22
   4  11   0   18.08    1.05
  -4  11   0   18.06    0.94
   4  11   0   18.21    1.06
   5 -11   0   25.19    1.75
  -5 -11   0   24.97    1.36
  -5 -11   0   23.81    1.27
   5 -11   0   23.50    1.18
   5  11   0   21.49    1.42
   5  11   0   21.87    1.32
   5  11   0   23.27    1.33
  -6 -11   0    0.19    0.41
   6 -11   0    0.73    0.32
  -6 -11   0    0.30    0.36
   6 -11   0    1.17    0.94
   6  11   0    0.10    0.46
   6  11   0    0.54    0.56
   6  11   0   -0.14    0.52
  -6  11   0   -0.08    0.40
  -7 -11   0    6.22    0.82
  -7 -11   0    5.59    0.85
   7 -11   0    5.42    0.72
  -7  11   0    6.21    0.82
   7  11   0    6.28    0.81
  -8 -11   0    0.57    0.63
  -8 -11   0    1.07    0.60
  -8  11   0    1.39    0.60
   8  11   0    0.03    0.74
  -9 -11   0    4.88    0.82
  -9 -11   0    5.26    0.88
  -9  11   0    3.60    0.86
   9  11   0    4.35    1.08
 -10 -11   0    4.21    1.02
 -10 -11   0    5.29    1.01
  10  11   0    4.62    1.33
   0 -12   0   25.56    1.23
   0 -12   0   22.44    1.16
   0  12   0   26.12    1.27
   0  12   0   21.87    1.13
   0  12   0   24.14    1.47
   0  12   0   22.59    1.12
   1 -12   0   11.76    0.69
  -1 -12   0   11.29    0.62
   1 -12   0   10.58    1.05
  -1 -12   0   11.30    0.75
   1  12   0   12.48    0.80
   1  12   0   10.97    0.64
   1  12   0   11.39    0.91
  -1  12   0   10.71    0.92
   1  12   0   10.55    0.66
  -2 -12   0   15.16    0.80
  -2 -12   0   14.07    0.90
   2 -12   0   14.96    1.26
  -2  12   0   14.16    0.84
   2  12   0   14.66    0.83
   2  12   0   15.25    0.95
   2  12   0   15.77    1.13
   2  12   0   14.45    0.85
  -3 -12   0    0.62    0.24
  -3 -12   0    1.50    0.36
   3 -12   0    0.24    0.64
   3  12   0    1.15    0.30
   3  12   0    1.16    0.43
   3  12   0    1.28    0.40
   3  12   0    1.23    0.33
   4 -12   0    4.77    0.89
  -4 -12   0    5.19    0.64
  -4 -12   0    5.05    0.52
   4  12   0    5.71    0.62
   4  12   0    5.00    0.64
   4  12   0    4.26    0.62
   4  12   0    4.04    0.75
   5 -12   0    0.89    0.30
   5 -12   0    1.59    0.89
  -5 -12   0    0.92    0.35
  -5 -12   0    0.87    0.41
   5  12   0   -0.13    0.42
  -5  12   0    0.87    0.39
   5  12   0    0.87    0.53
   5  12   0    0.71    0.52
   5  12   0    0.92    0.45
  -6 -12   0   21.17    1.66
   6 -12   0   22.09    1.16
  -6  12   0   20.20    1.25
   6  12   0   22.03    1.37
  -7 -12   0   -0.18    0.54
  -7 -12   0   -0.03    0.45
   7 -12   0    0.55    0.43
  -7  12   0    1.09    0.53
   7  12   0    0.52    0.61
  -8 -12   0    3.38    0.71
   8 -12   0    3.47    0.68
  -8 -12   0    2.96    0.71
  -8  12   0    3.16    0.72
   8  12   0    4.21    0.89
  -9 -12   0    4.46    0.88
  -9 -12   0    2.71    0.87
   9  12   0    4.60    1.10
 -10 -12   0    3.63    1.01
 -10 -12   0    3.99    1.08
  10  12   0    3.74    1.28
   0 -13   0    0.16    0.25
   0 -13   0    0.37    0.27
   0  13   0    0.57    0.38
   0  13   0    0.60    0.31
  -1 -13   0   36.87    1.78
   1 -13   0   39.68    1.73
  -1 -13   0   35.11    1.64
  -1  13   0   34.02    1.75
   1  13   0   37.54    2.03
   1  13   0   35.75    1.81
   1  13   0   35.26    1.69
   1  13   0   32.85    1.65
   2 -13   0    0.31    0.24
   2 -13   0    0.52    0.63
  -2 -13   0    0.30    0.21
  -2 -13   0   -0.09    0.28
   2  13   0   -0.40    0.25
   2  13   0   -0.02    0.44
   2  13   0    0.71    0.40
   2  13   0   -0.03    0.27
  -2  13   0    0.23    0.29
  -3 -13   0   12.83    0.77
   3 -13   0   13.12    1.29
  -3 -13   0   12.51    0.91
   3  13   0   13.78    0.83
   3  13   0   12.49    0.86
   3  13   0   12.60    1.08
   3  13   0   12.48    0.98
  -4 -13   0    0.00    0.28
  -4 -13   0   -0.22    0.34
   4 -13   0    0.09    0.80
   4  13   0   -0.34    0.36
   4  13   0    0.02    0.43
   4  13   0   -0.30    0.51
   4  13   0    0.27    0.49
   5 -13   0    4.38    0.52
  -5 -13   0    4.78    0.62
   5 -13   0    2.23    1.10
  -5 -13   0    4.78    0.72
   5  13   0    4.50    0.64
   5  13   0    5.13    0.90
   5  13   0    5.78    0.75
  -6 -13   0    3.52    0.55
   6 -13   0    4.09    0.61
  -6 -13   0    4.08    0.66
   6  13   0    3.26    0.74
   6  13   0    4.13    0.66
  -6  13   0    3.88    0.57
  -7 -13   0    3.21    0.76
  -7 -13   0    3.77    0.63
   7 -13   0    5.07    0.77
   7  13   0    4.06    0.83
  -7  13   0    4.40    0.68
   7  13   0    4.41    0.83
  -8 -13   0    1.27    0.66
  -8 -13   0    2.24    0.82
  -8  13   0    2.76    0.74
  -9 -13   0    2.45    0.94
  -9 -13   0    3.11    0.83
   9  13   0    2.59    1.16
 -10 -13   0   10.79    1.37
 -10 -13   0    9.03    1.31
  10  13   0    9.47    1.62
   0 -14   0    8.18    0.66
   0  14   0    7.59    0.71
   0  14   0    8.88    0.88
   0  14   0    7.56    0.53
  -1 -14   0   13.95    0.74
  -1 -14   0   15.24    0.91
  -1  14   0   12.70    0.89
   1  14   0   13.20    0.95
   1  14   0   12.14    0.77
   1  14   0   13.01    0.82
   1  14   0   14.30    1.12
   2 -14   0   35.56    1.67
  -2 -14   0   37.53    1.80
  -2 -14   0   33.81    1.62
   2 -14   0   35.74    2.32
   2  14   0   37.45    2.03
   2  14   0   34.94    1.70
  -2  14   0   29.82    1.68
   2  14   0   33.74    1.86
   2  14   0   33.72    1.65
  -3 -14   0    7.99    0.59
  -3 -14   0    6.21    0.72
   3 -14   0    7.16    1.30
   3  14   0    5.15    0.84
   3  14   0    6.71    0.93
   3  14   0    8.37    0.73
   3  14   0    6.53    0.65
   4 -14   0    1.55    0.98
  -4 -14   0    0.41    0.31
   4  14   0    0.95    0.42
   4  14   0    0.38    0.55
   4  14   0    0.75    0.46
   4  14   0    0.18    0.53
  -5 -14   0    1.34    0.49
  -5 -14   0    1.24    0.49
   5  14   0    0.23    0.59
   5  14   0    0.66    0.51
   6 -14   0    0.24    0.39
  -6 -14   0    0.79    0.45
  -6 -14   0    0.37    0.57
   6  14   0    0.81    0.61
  -6  14   0    0.70    0.87
   6  14   0    0.19    0.74
  -7 -14   0    1.55    0.71
  -7 -14   0    0.71    0.52
   7 -14   0    0.95    0.51
  -7  14   0    2.64    0.65
   7  14   0    1.09    0.78
   7  14   0    1.77    0.89
  -8 -14   0    2.56    0.70
  -8 -14   0    3.44    0.87
   8  14   0    3.13    1.26
  -9 -14   0    8.90    1.21
  -9 -14   0   11.39    1.46
   9  14   0   10.29    1.48
   0 -15   0   -0.06    0.31
   0  15   0    0.75    0.48
   0  15   0    0.04    0.38
  -1 -15   0    5.03    0.45
   1 -15   0    6.88    0.60
  -1 -15   0    5.31    0.62
   1  15   0    5.09    0.68
   1  15   0    4.53    0.72
   1  15   0    4.97    0.58
  -1  15   0    5.11    0.67
   1  15   0    4.71    0.82
   2 -15   0    7.42    0.63
  -2 -15   0    7.30    0.73
   2 -15   0    6.33    1.02
  -2 -15   0    7.86    0.56
   2  15   0    7.18    0.63
  -2  15   0    6.74    0.64
   2  15   0    7.91    0.92
   2  15   0    6.72    0.69
   2  15   0    5.65    0.87
  -3 -15   0   13.31    1.04
   3 -15   0   16.90    1.66
  -3 -15   0   14.36    0.86
   3  15   0   14.06    1.24
   3  15   0   13.59    1.20
   3  15   0   16.50    1.03
   3  15   0   12.89    0.93
  -4 -15   0    0.41    0.32
   4  15   0   -0.45    0.40
   4  15   0    0.64    0.63
  -5 -15   0    6.56    0.89
  -5 -15   0    6.45    0.72
   5  15   0    6.90    1.10
   5  15   0    8.52    0.96
  -6 -15   0    9.81    1.12
  -6 -15   0   12.11    0.98
   6  15   0   11.92    1.30
   6  15   0   13.10    1.23
  -7 -15   0    2.48    0.78
  -7 -15   0    3.11    0.65
   7  15   0    2.55    0.95
   7  15   0    3.49    0.88
  -8 -15   0    1.74    0.86
  -8 -15   0    3.56    0.79
   8  15   0    2.90    1.05
  -9 -15   0    1.72    1.07
  -9 -15   0    1.38    0.90
   9  15   0    1.82    1.34
   0 -16   0    3.52    0.60
   0  16   0    4.92    0.95
   0  16   0    4.03    0.64
  -1 -16   0    0.45    0.39
   1 -16   0    0.77    0.38
  -1 -16   0    0.29    0.25
   1  16   0    0.28    0.37
   1  16   0   -0.29    0.50
   1  16   0   -0.06    0.52
   1  16   0    1.22    0.56
  -1  16   0    0.53    0.40
  -2 -16   0    3.13    0.39
  -2 -16   0    2.54    0.52
   2 -16   0    2.80    0.44
   2  16   0    2.53    0.68
   2  16   0    3.10    0.64
   2  16   0    2.52    0.47
   2  16   0    3.03    0.42
  -2  16   0    3.28    0.47
  -3 -16   0    1.76    0.35
  -3 -16   0    0.85    0.59
   3 -16   0    2.38    0.45
   3  16   0    1.39    0.42
   3  16   0    2.41    0.55
   3  16   0    2.67    0.62
  -4 -16   0    4.52    0.61
  -4 -16   0    3.44    0.64
   4  16   0    3.65    0.60
   4  16   0    4.88    0.89
  -5 -16   0   10.81    0.90
  -5 -16   0    8.64    1.08
   5  16   0   13.90    1.10
   5  16   0   11.36    1.32
  -6 -16   0   18.13    1.25
  -6 -16   0   18.43    1.44
   6  16   0   18.51    1.70
   6  16   0   20.93    1.53
  -7 -16   0    0.48    0.60
  -7 -16   0    1.24    0.75
   7  16   0    0.50    0.91
   7  16   0    0.24    1.00
  -8 -16   0    0.50    0.69
  -8 -16   0    1.39    0.94
   8  16   0   -0.04    1.15
   0 -17   0    0.24    0.39
   0  17   0   -0.25    0.47
  -1 -17   0    4.74    0.72
   1 -17   0    5.93    0.72
   1  17   0    5.82    0.79
  -1  17   0    5.59    0.76
   1  17   0    5.18    0.75
   1  17   0    6.37    1.01
  -2 -17   0   -0.18    0.30
   2 -17   0    0.07    0.42
  -2 -17   0    0.44    0.45
  -2  17   0    0.22    0.39
   2  17   0    0.02    0.46
   2  17   0    0.06    0.38
   2  17   0   -0.07    0.63
  -3 -17   0    7.01    0.68
   3 -17   0    6.73    0.75
  -3 -17   0    6.83    0.88
   3  17   0    8.63    1.13
   3  17   0    7.11    0.81
  -4 -17   0    0.49    0.38
  -4 -17   0    0.42    0.54
   4  17   0   -0.57    0.52
   4  17   0    0.91    0.71
  -5 -17   0    3.75    0.74
  -5 -17   0    3.87    0.57
   5  17   0    3.66    0.89
   5  17   0    3.86    0.75
  -6 -17   0    0.69    0.56
  -6 -17   0    0.77    0.73
   6  17   0   -0.71    0.92
   6  17   0    2.45    0.76
  -7 -17   0    5.64    0.82
  -7 -17   0    4.21    0.96
   7  17   0    7.36    1.09
   7  17   0    3.46    1.25
  -8 -17   0    7.14    1.20
  -8 -17   0    7.91    1.02
   8  17   0    9.38    1.43
   0 -18   0    0.93    0.47
   0  18   0   -0.03    0.58
   1 -18   0    5.35    0.80
  -1 -18   0    5.52    0.78
   1  18   0    5.46    0.66
   1  18   0    7.33    1.19
  -1  18   0    5.84    0.87
  -2 -18   0    0.27    0.46
   2 -18   0    0.55    0.48
  -2 -18   0   -0.12    0.50
   2  18   0    1.01    0.44
  -2  18   0    0.38    0.52
   2  18   0    1.09    0.72
   3 -18   0    8.58    0.91
  -3 -18   0    7.48    0.74
  -3 -18   0    9.57    1.02
   3  18   0    9.62    0.92
   3  18   0    9.26    1.30
  -4 -18   0   -0.46    0.56
  -4 -18   0    1.27    0.45
   4  18   0    0.03    0.58
   4  18   0    1.01    0.79
  -5 -18   0    2.71    0.56
  -5 -18   0    1.93    0.72
   5  18   0    3.42    0.93
   5  18   0    1.66    0.70
  -6 -18   0    0.81    0.58
  -6 -18   0    0.00    0.76
   6  18   0   -0.45    0.84
   6  18   0    0.21    0.96
  -7 -18   0   -0.82    0.69
  -7 -18   0   -0.46    0.92
   7  18   0    0.96    1.13
   7  18   0    1.62    1.27
   0 -19   0    0.72    0.56
   1 -19   0    5.40    0.86
  -1  19   0    4.31    0.74
  -2 -19   0    0.56    0.54
  -2 -19   0    0.87    0.39
   2 -19   0    1.49    0.57
   2  19   0    1.62    0.79
   2  19   0    1.07    0.50
  -2  19   0    0.35    0.63
   3 -19   0    1.24    0.63
  -3 -19   0    1.95    0.66
  -3 -19   0    1.45    0.43
   3  19   0    1.46    0.87
   3  19   0    2.22    0.58
  -4 -19   0    0.90    0.44
  -4 -19   0    0.09    0.62
   4  19   0    1.14    1.04
   4  19   0   -0.50    0.65
  -5 -19   0    0.97    0.53
  -5 -19   0   -0.02    0.78
   5  19   0    0.82    0.84
   5  19   0    1.09    1.21
  -6 -19   0    2.98    0.72
  -6 -19   0    2.92    0.95
   6  19   0    4.83    1.24
  -7 -19   0    3.29    0.84
  -7 -19   0    3.95    1.07
   0 -20   0    0.01    0.63
  -1 -20   0    9.54    1.08
   1 -20   0    6.29    0.99
  -1  20   0    8.25    1.21
   2 -20   0   11.72    1.15
  -2 -20   0   14.17    1.23
   2  20   0   11.52    1.65
  -3 -20   0   18.41    1.41
   3 -20   0   14.46    1.42
  -3 -20   0   15.89    1.10
   3  20   0   19.25    1.78
  -4 -20   0    1.11    0.53
  -4 -20   0    0.72    0.72
   4  20   0    2.46    1.06
  -5 -20   0    2.09    0.62
  -5 -20   0    0.30    0.84
  -6 -20   0   -0.24    0.70
  -6 -20   0    0.42    1.02
   6  20   0   -1.83    1.24
   0 -21   0    0.14    0.70
  -1 -21   0    2.40    0.79
   1 -21   0    3.90    0.82
   2 -21   0    2.02    0.76
  -2 -21   0    3.18    0.79
   3 -21   0    3.89    0.99
  -3 -21   0    4.00    0.87
  -3 -21   0    1.91    0.58
   3  21   0    3.44    1.14
  -4 -21   0    4.13    0.98
  -4 -21   0    2.29    0.62
   4  21   0    3.39    1.17
  -5 -21   0    2.28    1.00
  -5 -21   0    1.06    0.68
   5  21   0    2.48    1.27
   0 -22   0   -0.09    0.79
  -1 -22   0    4.41    0.97
   1 -22   0    4.76    0.98
  -2 -22   0    6.33    1.09
   2 -22   0    6.59    1.07
   3 -22   0    0.95    1.12
  -3 -22   0    1.98    0.97
  -4 -22   0    1.85    0.69
  -4 -22   0    2.48    1.04
   0 -23   0    1.04    0.96
  -1 -23   0    3.11    1.04
   1 -23   0    2.89    1.05
   2 -23   0    5.69    1.18
  -2 -23   0    3.77    1.15
  -3 -23   0   -0.76    1.02
 -12   0   1    0.11    1.23
 -11   0   1    0.95    0.97
 -10   0   1   -0.40    0.68
  -9   0   1    7.04    0.97
   9   0  -1    8.17    1.13
  -9   0   1    8.31    0.75
   8   0  -1    0.54    0.51
  -8   0   1   -0.13    0.35
  -8   0   1   -0.52    0.41
  -7   0   1    2.96    0.45
   7   0  -1    1.71    0.45
  -7   0   1    1.89    0.42
   6   0  -1    0.12    0.28
  -6   0   1    0.02    0.22
  -6   0   1    0.29    0.26
  -5   0   1   56.11    2.53
   5   0  -1   56.31    2.57
  -5   0   1   57.08    2.59
   4   0  -1    0.03    0.16
  -4   0   1   -0.02    0.16
  -4   0   1   -0.34    0.13
  -3   0   1   -0.01    0.12
   3   0  -1    0.18    0.12
   2   0  -1    0.13    0.08
   1   0  -1  114.54    4.72
  -1   0   1  105.64    4.72
  -1   0  -1    4.99    0.26
   1   0   1    5.07    0.27
   1   0   1    5.13    0.27
  -1   0  -1    5.42    0.28
   1   0   1    5.35    0.27
  -2   0  -1   -0.10    0.08
   2   0   1    0.02    0.09
  -2   0  -1   -0.05    0.08
   2   0   1   -0.19    0.06
  -3   0  -1  151.15    6.45
   3   0   1  148.12    6.42
   3   0   1  146.93    6.45
  -3   0  -1  155.18    6.41
   4   0   1    0.29    0.16
  -4   0  -1    0.18    0.16
  -4   0  -1    0.15    0.12
   4   0   1   -0.19    0.15
   5   0   1   36.41    1.77
   5   0   1   38.44    1.72
  -5   0  -1   37.76    1.68
  -5   0  -1   36.36    1.76
  -6   0  -1    0.26    0.20
   6   0   1    0.10    0.26
  -6   0  -1    0.07    0.28
   6   0   1   -0.12    0.30
   7   0   1   71.69    3.27
   7   0   1   73.34    3.36
  -7   0  -1   74.45    3.37
  -7   0  -1   72.23    3.22
   8   0   1    0.50    0.52
  -8   0  -1   -0.39    0.44
  -9   0  -1    0.55    0.59
   9   0   1   -1.12    0.71
 -10   0  -1   -0.20    1.20
 -11   0  -1   19.46    1.81
 -12   0  -1   -1.18    1.23
 -12  -1   1    4.73    1.32
 -12   1   1    2.17    1.27
 -11  -1   1    2.67    1.08
 -11   1   1    1.62    0.98
 -10  -1   1    3.21    0.79
 -10  -1   1    3.01    0.61
  10  -1  -1    1.63    1.20
 -10   1   1    2.57    0.79
   9  -1  -1   25.71    1.67
  -9  -1   1   25.11    1.56
  -9  -1   1   24.13    1.37
  -9   1   1   23.58    1.53
   9   1  -1   23.04    1.61
   8  -1  -1    3.50    0.59
  -8  -1   1    3.71    0.60
  -8  -1   1    2.41    0.55
  -8   1   1    2.83    0.53
   8   1  -1    3.03    0.62
   7  -1  -1   16.63    1.05
  -7  -1   1   17.15    0.96
  -7  -1   1   15.74    1.06
   7   1  -1   15.92    1.06
  -7   1   1   18.32    0.93
  -7   1   1   16.55    1.06
  -6  -1   1    9.25    0.62
   6  -1  -1    8.90    0.67
  -6  -1   1    9.60    0.70
  -6   1   1    9.70    0.71
  -6   1   1    8.76    0.58
   6   1  -1    8.55    0.67
  -5  -1   1   15.02    0.83
  -5  -1   1   14.00    0.79
   5  -1  -1   14.31    0.81
  -5   1   1   13.61    0.74
  -5   1   1   14.29    0.82
   4  -1  -1    1.40    0.23
  -4  -1   1    1.19    0.23
  -4  -1   1    1.33    0.23
   4   1  -1    1.11    0.21
  -4   1   1    1.48    0.21
  -4   1   1    1.06    0.22
  -3  -1   1    7.53    0.45
  -3  -1   1    7.37    0.44
   3  -1  -1    7.37    0.43
  -3   1   1    6.76    0.40
   3   1  -1    6.91    0.43
  -3   1   1    7.76    0.45
  -2  -1   1  124.89    5.76
  -2  -1   1  141.92    5.77
   2  -1  -1  134.26    5.75
   2  -1  -1  137.69    5.81
  -2   1   1  132.09    5.76
   2   1  -1  137.64    5.76
   1  -1  -1   27.59    1.22
  -1  -1   1   28.23    1.22
   1  -1  -1   28.42    1.28
  -1   1   1   27.03    1.27
   1   1  -1   29.09    1.22
  -1   1   1   27.00    1.22
   0  -1  -1   42.68    1.76
   0  -1  -1   40.92    1.74
   0  -1  -1   40.28    1.73
   0   1   1   39.93    1.73
   0   1   1   38.37    1.75
   0   1   1   39.52    1.74
  -1  -1  -1  100.79    4.05
  -1  -1  -1   92.92    4.04
   1  -1   1   96.44    4.03
  -1  -1  -1   91.60    4.05
   1   1   1   94.74    4.05
  -1   1  -1   94.94    4.03
   1   1   1   90.84    4.05
   1   1   1   96.43    4.04
   2  -1   1   71.55    3.07
  -2  -1  -1   68.97    3.07
  -2  -1  -1   76.44    3.07
   2   1   1   68.95    3.08
   2   1   1   70.72    3.07
  -2   1  -1   70.13    3.06
  -3  -1  -1   12.43    0.65
  -3  -1  -1   13.28    0.62
   3  -1   1   12.50    0.64
   3   1   1   12.72    0.66
   3   1   1   12.19    0.63
  -3   1  -1   11.66    0.64
  -4  -1  -1    2.25    0.30
  -4  -1  -1    2.19    0.25
   4  -1   1    2.15    0.29
  -4   1  -1    2.36    0.29
   4   1   1    2.76    0.29
   4   1   1    1.71    0.26
  -5  -1  -1   21.66    1.10
  -5  -1  -1   20.91    1.01
   5  -1   1   20.68    1.08
   5   1   1   20.50    1.05
   5   1   1   20.47    1.09
  -5   1  -1   20.34    1.07
  -6  -1  -1    1.13    0.33
  -6  -1  -1    1.36    0.26
   6  -1   1    0.95    0.32
   6   1   1    0.92    0.34
   6   1   1    0.67    0.29
  -6   1  -1    0.26    0.28
  -7  -1  -1    0.13    0.33
   7  -1   1    0.58    0.40
  -7  -1  -1    0.50    0.27
   7   1   1    0.51    0.43
   7   1   1   -0.22    0.37
  -7   1  -1   -0.32    0.32
  -8  -1  -1    4.68    0.58
   8  -1   1    5.52    0.70
  -8  -1  -1    6.19    0.79
   8   1   1    3.93    0.66
  -8   1  -1    5.61    0.79
  -9  -1  -1    1.05    0.61
  -9  -1  -1    1.80    0.48
   9  -1   1    0.40    0.71
  -9   1  -1    1.48    0.58
   9   1   1    0.77    0.75
 -10  -1  -1    0.24    0.53
 -10  -1  -1   -0.64    0.72
 -10   1  -1   -0.77    0.71
 -11  -1  -1    0.26    0.96
 -11   1  -1    0.71    0.96
 -12  -1  -1    0.96    1.25
 -12   1  -1    0.72    1.25
 -12  -2   1    0.82    1.22
 -12   2   1    0.30    1.32
 -11  -2   1    2.89    0.97
 -11  -2   1    3.94    0.79
 -11   2   1    3.17    0.97
 -10  -2   1    1.64    0.77
  10  -2  -1   -1.73    1.24
 -10  -2   1    0.66    0.56
   9  -2  -1    0.55    0.91
  -9  -2   1    0.45    0.46
   9  -2  -1    0.74    0.68
  -9  -2   1    0.13    0.54
  -9   2   1   -0.48    0.51
  -8  -2   1    1.60    0.43
  -8  -2   1    0.38    0.46
   8  -2  -1    1.78    0.54
   8   2  -1    1.22    0.54
  -8   2   1    1.99    0.50
   7  -2  -1    1.29    0.39
  -7  -2   1    2.19    0.38
  -7  -2   1    1.10    0.39
  -7   2   1    1.47    0.42
   7   2  -1    1.13    0.45
  -6  -2   1   13.93    0.83
   6  -2  -1   14.19    0.86
  -6  -2   1   13.73    0.87
   6   2  -1   13.23    0.88
  -6   2   1   14.25    0.89
   5  -2  -1    0.09    0.20
  -5  -2   1    0.22    0.21
  -5  -2   1   -0.14    0.21
   5   2  -1    0.27    0.20
  -5   2   1   -0.16    0.21
   4  -2  -1   72.22    3.12
  -4  -2   1   68.52    3.13
  -4  -2   1   69.12    3.13
  -4   2   1   72.33    3.13
   4   2  -1   70.58    3.13
  -3  -2   1    2.14    0.25
   3  -2  -1    1.78    0.27
   3  -2  -1    1.47    0.21
  -3  -2   1    1.68    0.24
  -3   2   1    2.21    0.24
   3   2  -1    1.91    0.23
   2  -2  -1    0.64    0.11
  -2  -2   1    1.06    0.16
  -2  -2   1    0.47    0.12
   2  -2  -1    0.70    0.16
  -2   2   1    0.72    0.12
   2   2  -1    0.67    0.13
  -1  -2   1   -0.05    0.06
  -1  -2   1    0.00    0.05
   1  -2  -1    0.06    0.05
   1  -2  -1   -0.02    0.09
   1   2  -1    0.01    0.05
  -1   2   1   -0.01    0.05
  -1   2   1   -0.04    0.09
  -1   2   1    0.01    0.06
   0  -2  -1   64.39    2.88
   0  -2  -1   66.20    2.88
   0  -2  -1   76.90    2.91
   0   2   1   66.19    2.89
   0   2   1   64.38    2.88
   0   2   1   67.00    2.88
  -1  -2  -1    1.58    0.15
  -1  -2  -1    1.48    0.15
  -1  -2  -1    1.65    0.13
   1   2   1    1.39    0.13
   1   2   1    1.55    0.15
   1   2   1    1.53    0.14
  -2  -2  -1    2.40    0.20
  -2  -2  -1    2.37    0.21
   2  -2   1    2.19    0.18
  -2   2  -1    2.45    0.19
   2   2   1    2.19    0.21
   2   2   1    2.20    0.21
   3  -2   1   23.79    1.09
  -3  -2  -1   23.62    1.11
  -3  -2  -1   23.53    1.09
  -3   2  -1   23.49    1.09
   3   2   1   23.06    1.12
   3   2   1   23.06    1.10
  -4  -2  -1    2.87    0.32
  -4  -2  -1    2.77    0.29
   4  -2   1    2.67    0.31
   4   2   1    3.01    0.33
   4   2   1    2.56    0.33
  -4   2  -1    2.68    0.31
  -5  -2  -1   10.31    0.67
  -5  -2  -1   10.24    0.60
   5  -2   1   10.24    0.65
   5   2   1    9.50    0.70
   5   2   1   10.64    0.65
  -5   2  -1    9.85    0.63
   6  -2   1   21.22    1.14
  -6  -2  -1   20.11    1.05
  -6  -2  -1   21.37    1.15
  -6   2  -1   21.14    1.12
   6   2   1   21.01    1.12
   6   2   1   19.20    1.16
  -7  -2  -1   13.65    0.79
   7  -2   1   11.87    0.90
  -7  -2  -1   13.17    0.94
   7   2   1   11.94    0.89
  -7   2  -1   12.90    0.88
   7   2   1   12.79    0.97
  -8  -2  -1    0.69    0.46
  -8  -2  -1    0.21    0.36
   8  -2   1    0.95    0.52
   8   2   1    0.42    0.56
  -8   2  -1    0.52    0.47
   8   2   1    0.31    0.48
  -9  -2  -1   17.85    1.35
  -9  -2  -1   16.63    1.09
   9  -2   1   16.84    1.38
  -9   2  -1   18.46    1.33
   9   2   1   17.88    1.48
 -10  -2  -1    0.44    0.58
 -10  -2  -1    0.33    0.72
  10  -2   1    0.46    0.94
 -10   2  -1    1.19    0.74
 -11  -2  -1    9.91    1.26
 -11  -2  -1   11.26    1.28
 -11   2  -1   10.01    1.30
 -12  -3   1    1.05    1.28
 -12   3   1    2.45    1.38
 -11  -3   1    0.54    0.72
 -11  -3   1    0.74    0.93
 -11   3   1    0.72    0.90
  10  -3  -1   -0.10    1.33
 -10  -3   1   -1.18    0.59
 -10  -3   1    0.76    0.76
   9  -3  -1    0.34    0.95
  -9  -3   1    2.47    0.54
   9  -3  -1    1.04    0.69
  -9   3   1    2.13    0.61
  -8  -3   1   33.05    1.72
   8  -3  -1   31.96    1.98
  -8  -3   1   32.67    1.79
   8  -3  -1   32.19    1.77
  -8   3   1   35.07    1.79
   8   3  -1   32.28    1.83
  -7  -3   1   10.13    0.76
  -7  -3   1    8.74    0.78
   7  -3  -1   10.04    0.79
   7   3  -1    8.86    0.83
  -7   3   1    9.81    0.82
  -6  -3   1   32.61    1.69
   6  -3  -1   33.94    1.67
  -6  -3   1   34.52    1.68
  -6   3   1   34.22    1.69
   6   3  -1   34.27    1.70
  -5  -3   1   17.47    0.95
  -5  -3   1   17.07    0.96
   5  -3  -1   17.40    0.93
  -5   3   1   17.77    0.95
   5   3  -1   17.04    0.96
  -4  -3   1    1.98    0.30
   4  -3  -1    1.81    0.28
   4  -3  -1    1.76    0.32
  -4  -3   1    1.65    0.27
   4   3  -1    1.64    0.25
  -4   3   1    2.21    0.30
   4   3  -1    2.29    0.30
   3  -3  -1   31.40    1.42
  -3  -3   1   31.57    1.47
  -3  -3   1   30.11    1.44
   3  -3  -1   30.73    1.55
   3   3  -1   31.83    1.44
   3   3  -1   31.42    1.46
  -3   3   1   31.18    1.43
   2  -3  -1   22.08    0.99
  -2  -3   1   22.17    1.01
  -2  -3   1   21.37    1.04
   2  -3  -1   21.48    1.12
  -2   3   1   20.67    1.00
  -2   3   1   23.04    1.12
   2   3  -1   21.39    1.03
   2   3  -1   22.28    1.01
   1  -3  -1    1.54    0.23
  -1  -3   1    1.44    0.14
   1  -3  -1    1.79    0.17
   1  -3  -1    1.76    0.15
  -1   3   1    1.64    0.14
  -1   3   1    1.56    0.15
  -1   3   1    1.37    0.26
   1   3  -1    1.65    0.14
   0  -3   1   38.70    1.65
   0  -3  -1   34.82    1.64
   0  -3  -1   37.77    1.63
   0  -3  -1   38.17    1.62
   0   3   1   37.44    1.63
   0   3   1   37.68    1.62
  -1  -3  -1   58.77    2.48
   1   3   1   56.38    2.47
   1   3   1   57.59    2.48
   1   3   1   55.63    2.47
  -2  -3  -1   38.39    1.67
  -2  -3  -1   37.48    1.67
   2  -3   1   38.40    1.63
   2   3   1   36.56    1.67
   2   3   1   35.65    1.68
   2   3   1   38.18    1.68
  -2   3  -1   36.66    1.63
   3  -3   1   11.65    0.59
  -3  -3  -1   11.42    0.62
  -3  -3  -1   10.80    0.60
  -3   3  -1   11.05    0.59
   3   3   1   12.39    0.63
   3   3   1   11.21    0.63
  -4  -3  -1  113.72    5.15
  -4  -3  -1  117.85    5.18
   4  -3   1  120.09    5.15
   4   3   1  115.80    5.18
  -4   3  -1  120.45    5.16
   4   3   1  126.51    5.19
  -5  -3  -1   -0.13    0.19
  -5  -3  -1    0.09    0.21
   5  -3   1   -0.10    0.22
   5   3   1   -0.27    0.24
  -5   3  -1    0.22    0.20
   5   3   1    0.49    0.24
  -6  -3  -1    3.47    0.42
  -6  -3  -1    4.05    0.52
   6  -3   1    3.02    0.41
  -6   3  -1    2.99    0.41
   6   3   1    3.83    0.51
   6   3   1    2.89    0.43
  -7  -3  -1    2.74    0.47
   7  -3   1    3.06    0.47
  -7  -3  -1    2.80    0.41
   7   3   1    2.60    0.52
   7   3   1    2.42    0.49
  -7   3  -1    2.15    0.43
  -8  -3  -1   19.55    1.11
   8  -3   1   17.81    1.23
  -8  -3  -1   18.38    1.24
   8   3   1   18.44    1.33
   8   3   1   18.50    1.25
  -8   3  -1   19.50    1.23
  -9  -3  -1    1.08    0.50
  -9  -3  -1    1.67    0.62
   9  -3   1    1.45    0.65
  -9   3  -1    1.28    0.64
 -10  -3  -1    3.13    0.63
  10  -3   1    2.81    0.98
 -10  -3  -1    2.02    0.80
 -10   3  -1    3.69    0.83
 -11  -3  -1    0.54    1.01
 -11  -3  -1    2.09    0.81
 -11   3  -1    1.29    0.99
 -11  -4   1    0.44    0.85
 -11  -4   1   -0.34    0.90
 -11   4   1    0.48    0.95
 -10  -4   1    7.30    1.03
  10  -4  -1    9.30    1.58
 -10  -4   1   10.78    1.27
 -10   4   1    7.25    1.00
  -9  -4   1    8.32    1.06
   9  -4  -1    9.73    1.18
   9  -4  -1    7.71    1.25
  -9  -4   1    9.96    0.94
  -9   4   1    7.98    1.01
   8  -4  -1    2.22    0.83
  -8  -4   1    3.89    0.65
   8  -4  -1    3.94    0.62
  -8  -4   1    3.60    0.57
  -8   4   1    3.26    0.58
   8   4  -1    3.43    0.65
  -7  -4   1    3.79    0.56
  -7  -4   1    2.26    0.44
   7  -4  -1    2.28    0.43
   7  -4  -1    2.44    0.63
  -7   4   1    2.40    0.48
   7   4  -1    2.28    0.51
  -6  -4   1   11.11    0.79
   6  -4  -1   12.05    0.95
  -6  -4   1   11.86    0.80
  -6   4   1   11.73    0.80
   6   4  -1   11.76    0.80
  -5  -4   1   -0.17    0.21
  -5  -4   1    0.27    0.26
   5  -4  -1    0.31    0.22
   5  -4  -1   -0.12    0.32
  -5   4   1    0.29    0.22
   5   4  -1    0.21    0.26
   5   4  -1    0.31    0.23
  -4  -4   1    1.26    0.24
   4  -4  -1    1.21    0.30
  -4  -4   1    1.05    0.25
   4  -4  -1    1.11    0.21
   4   4  -1    1.23    0.27
   4   4  -1    0.74    0.26
  -4   4   1    0.96    0.21
   3  -4  -1   -0.25    0.20
  -3  -4   1    0.08    0.16
  -3  -4   1   -0.02    0.11
   3  -4  -1    0.02    0.11
  -3   4   1    0.02    0.14
   3   4  -1    0.05    0.14
   3   4  -1   -0.10    0.13
  -2  -4   1  177.25    7.77
   2  -4  -1  186.26    7.71
  -2  -4   1  186.13    7.73
   2  -4  -1  185.96    7.91
  -2   4   1  172.51    7.71
  -2   4   1  179.15    7.87
   2   4  -1  177.65    7.76
   2   4  -1  184.31    7.73
   1  -4  -1    9.01    0.60
  -1  -4   1    9.22    0.50
   1  -4  -1    9.35    0.45
  -1  -4   1    8.51    0.51
  -1  -4   1    8.67    0.45
   1  -4  -1    8.60    0.47
  -1   4   1    9.21    0.45
   1   4  -1    9.09    0.49
  -1   4   1    9.16    0.45
   1   4  -1    9.58    0.45
  -1   4   1    8.85    0.60
   1   4  -1    9.31    0.50
   0  -4  -1    8.29    0.40
   0  -4   1    7.89    0.43
   0  -4   1    7.63    0.48
   0  -4  -1    7.79    0.41
   0   4   1    8.07    0.40
   0   4   1    8.08    0.40
   1  -4   1    7.76    0.36
  -1  -4  -1    6.62    0.37
  -1  -4  -1    6.99    0.39
   1   4   1    6.37    0.38
   1   4   1    6.87    0.38
  -2  -4  -1    8.88    0.49
  -2  -4  -1    8.44    0.47
   2   4   1    8.50    0.47
   2   4   1    8.04    0.48
  -3  -4  -1    7.88    0.49
  -3  -4  -1    8.31    0.50
   3  -4   1    8.34    0.46
   3   4   1    8.50    0.53
  -3   4  -1    7.63    0.46
   3   4   1    8.69    0.50
   4  -4   1    5.14    0.39
  -4  -4  -1    5.37    0.41
  -4  -4  -1    4.92    0.42
   4   4   1    5.90    0.47
   4   4   1    4.80    0.44
  -5  -4  -1    4.80    0.48
  -5  -4  -1    4.72    0.45
   5  -4   1    5.84    0.45
   5   4   1    4.38    0.50
   5   4   1    5.09    0.63
  -5   4  -1    5.25    0.47
  -6  -4  -1   23.59    1.23
  -6  -4  -1   24.19    1.29
   6  -4   1   23.82    1.24
  -6   4  -1   23.30    1.24
   6   4   1   22.53    1.30
   6   4   1   25.38    1.30
  -7  -4  -1   17.88    1.10
  -7  -4  -1   16.90    1.02
   7   4   1   18.04    1.19
  -7   4  -1   16.98    1.05
   7   4   1   17.52    1.16
   8  -4   1   78.40    3.72
  -8  -4  -1   80.00    3.66
  -8  -4  -1   79.18    3.77
  -8   4  -1   81.81    3.74
   8   4   1   78.90    3.81
   8   4   1   86.15    3.78
  -9  -4  -1    1.62    0.53
   9  -4   1    1.29    0.68
  -9   4  -1    2.05    0.69
   9   4   1    2.70    0.82
  10  -4   1    5.50    1.06
 -10  -4  -1    5.69    0.77
 -10  -4  -1    5.32    0.90
 -10   4  -1    5.73    0.94
 -11  -4  -1    0.08    1.07
 -11  -4  -1   -0.35    0.99
 -11   4  -1   -0.01    1.05
 -11  -5   1    5.07    0.94
 -11  -5   1    6.65    1.23
 -11   5   1    5.76    1.11
  10  -5  -1   16.87    1.77
 -10  -5   1   23.10    1.62
 -10  -5   1   18.90    1.45
 -10   5   1   19.14    1.54
   9  -5  -1    0.51    1.09
  -9  -5   1    1.29    0.56
   9  -5  -1    0.88    0.73
  -9  -5   1    1.30    0.60
  -9   5   1    1.13    0.58
   8  -5  -1   14.14    1.11
  -8  -5   1   15.12    1.12
   8  -5  -1   13.65    1.45
  -8  -5   1   14.79    1.04
  -8   5   1   15.48    1.12
   8   5  -1   11.84    1.17
   7  -5  -1    8.08    0.76
  -7  -5   1    7.22    0.77
   7  -5  -1    6.56    1.03
  -7  -5   1    7.81    0.73
   7   5  -1    6.87    0.78
  -7   5   1    8.57    0.79
  -6  -5   1    0.95    0.34
  -6  -5   1    1.05    0.30
   6  -5  -1    0.31    0.50
   6  -5  -1    0.42    0.30
   6   5  -1    0.93    0.33
  -6   5   1    0.49    0.32
   5  -5  -1   12.42    0.91
   5  -5  -1   10.89    0.68
  -5  -5   1   11.14    0.73
  -5  -5   1   11.38    0.75
   5   5  -1   11.23    0.75
  -5   5   1   11.12    0.72
   5   5  -1   10.84    0.72
  -4  -5   1   41.88    1.89
   4  -5  -1   38.90    1.80
  -4  -5   1   40.89    1.85
   4  -5  -1   40.56    2.04
   4   5  -1   37.31    1.94
  -4   5   1   39.45    1.83
   4   5  -1   38.50    1.85
   3  -5  -1   22.85    1.08
   3  -5  -1   23.35    1.30
  -3  -5   1   22.23    1.16
  -3  -5   1   22.74    1.11
   3   5  -1   22.44    1.11
  -3   5   1   22.51    1.10
   3   5  -1   25.92    1.17
  -2  -5   1   31.65    1.57
   2  -5  -1   35.12    1.51
  -2  -5   1   34.26    1.53
   2  -5  -1   33.34    1.50
   2  -5  -1   33.39    1.72
   2   5  -1   38.33    1.59
  -2   5   1   32.37    1.51
  -2   5   1   31.17    1.67
   2   5  -1   34.35    1.53
  -1  -5   1  105.36    4.64
  -1  -5   1  109.94    4.71
   1  -5  -1  107.03    4.65
  -1  -5   1  114.80    4.79
   1  -5  -1  108.85    4.88
  -1   5   1  103.01    4.84
   1   5  -1  106.45    4.75
   1   5  -1   99.80    4.64
   1   5  -1  120.86    4.71
  -1   5   1  103.56    4.64
  -1   5   1  116.72    4.66
   0  -5  -1   23.97    1.09
   0  -5   1   24.74    1.22
   0  -5  -1   24.28    1.08
   0  -5   1   23.70    1.12
   0   5   1   22.95    1.08
   0   5   1   24.41    1.08
   0   5   1   24.72    1.29
   0   5   1   25.75    1.11
   0   5  -1   22.12    1.11
   1  -5   1    4.26    0.26
  -1  -5  -1    4.22    0.29
  -1  -5  -1    3.38    0.29
  -1  -5  -1    4.25    0.27
   1   5   1    3.75    0.28
   1   5   1    4.21    0.27
   1   5   1    3.99    0.31
  -2  -5  -1    0.83    0.15
  -2  -5  -1    0.66    0.15
   2   5   1    0.91    0.19
   2   5   1    0.88    0.16
   2   5   1    0.77    0.18
  -3  -5  -1    7.08    0.46
  -3  -5  -1    7.09    0.46
   3  -5   1    7.30    0.40
  -3   5  -1    7.09    0.42
   3   5   1    6.93    0.46
   3   5   1    6.39    0.48
   3   5   1    7.21    0.50
  -4  -5  -1   10.00    0.60
  -4  -5  -1    9.72    0.61
   4  -5   1    8.72    0.54
  -4   5  -1    9.24    0.56
   4   5   1   10.10    0.67
   4   5   1    9.25    0.63
  -5  -5  -1    9.10    0.62
  -5  -5  -1    7.82    0.58
   5  -5   1    8.44    0.57
  -5   5  -1    8.78    0.59
   5   5   1    8.60    0.68
   5   5   1    7.51    0.63
   6  -5   1    1.68    0.34
  -6  -5  -1    2.10    0.37
  -6  -5  -1    1.58    0.35
   6   5   1    1.39    0.40
  -6   5  -1    1.37    0.33
  -7  -5  -1    9.50    0.73
   7  -5   1    9.61    0.78
  -7  -5  -1    9.13    0.82
  -7   5  -1    8.10    0.76
   7   5   1    9.57    0.90
   7   5   1    8.79    0.91
   8  -5   1    4.07    0.62
  -8  -5  -1    4.26    0.65
  -8  -5  -1    3.23    0.60
   8   5   1    3.17    0.68
  -8   5  -1    2.37    0.54
   8   5   1    3.52    0.71
  -9  -5  -1   -0.34    0.54
  -9  -5  -1    0.15    0.49
   9  -5   1    0.54    0.67
   9   5   1    1.76    0.89
  -9   5  -1    0.25    0.58
 -10  -5  -1    8.38    1.04
  10  -5   1    6.43    1.09
 -10  -5  -1    6.98    1.02
 -10   5  -1    8.68    1.33
 -11  -5  -1    1.71    0.88
 -11  -5  -1    1.50    0.98
 -11   5  -1    2.37    1.33
 -11  -6   1    0.54    0.89
 -11  -6   1   -0.22    0.94
 -11   6   1   -1.16    1.01
 -10  -6   1    1.17    0.82
 -10  -6   1    1.10    0.76
  10  -6  -1    0.47    0.94
 -10   6   1   -0.74    0.78
   9  -6  -1    7.90    1.16
  -9  -6   1    9.82    1.09
  -9  -6   1   11.34    1.07
   9  -6  -1    9.67    1.84
  -9   6   1   13.25    1.14
  -8  -6   1   23.10    1.40
   8  -6  -1   21.36    1.81
   8  -6  -1   22.11    1.38
  -8  -6   1   23.59    1.43
  -8   6   1   23.68    1.44
  -7  -6   1    0.06    0.37
   7  -6  -1    0.12    0.37
  -7  -6   1    0.15    0.38
   7  -6  -1   -0.37    0.68
   7   6  -1   -0.89    0.42
  -7   6   1    0.07    0.39
  -6  -6   1    3.15    0.45
   6  -6  -1    3.32    0.60
   6  -6  -1    2.73    0.38
  -6  -6   1    4.05    0.55
   6   6  -1    2.35    0.42
  -6   6   1    2.73    0.43
   6   6  -1    2.48    0.49
  -5  -6   1   11.33    0.74
  -5  -6   1   10.69    0.77
   5  -6  -1   11.24    0.68
   5  -6  -1   10.55    0.92
   5   6  -1   11.14    0.78
   5   6  -1   12.00    0.75
  -5   6   1   11.19    0.72
  -4  -6   1    1.43    0.27
   4  -6  -1    1.02    0.21
  -4  -6   1    0.87    0.25
   4   6  -1    0.86    0.25
  -4   6   1    1.05    0.22
   4   6  -1    1.20    0.25
  -3  -6   1   17.98    0.88
   3  -6  -1   17.47    0.83
   3  -6  -1   17.61    1.16
  -3  -6   1   16.35    0.93
  -3   6   1   17.71    0.87
   3   6  -1   16.28    0.92
   3   6  -1   17.03    0.88
   2  -6  -1   18.29    0.83
  -2  -6   1   17.13    0.85
   2  -6  -1   15.41    0.84
  -2  -6   1   18.26    0.92
   2  -6  -1   17.62    1.06
  -2   6   1   18.14    0.84
  -2   6   1   17.58    1.03
   2   6  -1   18.07    0.86
   2   6  -1   17.21    0.91
  -1  -6   1   66.20    2.87
   1  -6  -1   65.36    2.89
  -1  -6   1   67.23    3.05
   1  -6  -1   64.42    3.14
   1  -6  -1   66.90    2.88
  -1  -6   1   64.88    2.95
  -1   6   1   63.81    3.10
   1   6  -1   63.48    2.94
   1   6  -1   63.08    2.87
   1   6  -1   69.41    3.02
  -1   6   1   65.85    2.88
  -1   6   1   71.53    2.90
   1   6  -1   70.52    2.88
  -1   6   1   68.88    2.88
   0  -6   1   40.11    1.84
   0  -6  -1   36.85    1.64
   0  -6  -1   38.06    1.66
   0   6  -1   35.34    1.68
   0   6   1   35.13    1.68
   0   6   1   37.32    1.88
   0   6   1   39.72    1.65
   0   6   1   36.12    1.65
  -1  -6  -1   75.45    3.32
   1  -6   1   78.34    3.53
  -1  -6  -1   72.79    3.34
  -1  -6  -1   82.05    3.37
   1   6   1   76.36    3.33
   1   6   1   76.20    3.37
  -2  -6  -1   72.75    3.13
  -2  -6  -1   65.05    3.15
   2   6   1   73.56    3.15
   2   6   1   73.64    3.19
   2   6   1   73.62    3.15
  -3  -6  -1   20.51    1.04
  -3  -6  -1   20.78    1.03
   3   6   1   20.13    1.04
   3   6   1   20.09    1.04
   3   6   1   21.56    1.08
  -4  -6  -1   65.56    3.03
  -4  -6  -1   68.15    3.04
   4  -6   1   66.36    2.96
   4   6   1   69.55    3.05
   4   6   1   67.89    3.08
  -4   6  -1   68.28    2.98
   5  -6   1    4.02    0.42
  -5  -6  -1    4.58    0.50
  -5  -6  -1    4.23    0.48
   5   6   1    5.58    0.59
  -5   6  -1    5.03    0.46
   5   6   1    3.37    0.52
   6  -6   1   18.29    1.03
  -6  -6  -1   18.90    1.07
  -6  -6  -1   17.07    1.09
  -6   6  -1   18.87    1.05
   6   6   1   19.15    1.16
   6   6   1   20.48    1.15
   7  -6   1    6.94    0.70
  -7  -6  -1    7.33    0.70
  -7  -6  -1    6.20    0.72
  -7   6  -1    7.00    0.67
   7   6   1    6.23    0.85
   7   6   1    6.16    0.88
  -8  -6  -1   17.78    1.14
   8  -6   1   15.43    1.17
  -8  -6  -1   17.02    1.22
   8   6   1   18.59    1.55
  -8   6  -1   17.19    1.16
   8   6   1   18.78    1.36
  -9  -6  -1    4.38    0.77
   9  -6   1    3.18    0.73
  -9  -6  -1    5.86    0.87
  -9   6  -1    4.47    0.75
   9   6   1    5.18    1.02
 -10  -6  -1    5.33    0.85
 -10  -6  -1    5.85    0.96
 -10   6  -1    6.70    0.98
 -11  -6  -1    1.46    0.89
 -11  -6  -1    1.05    1.02
 -11   6  -1    1.82    1.06
 -11  -7   1    0.41    0.91
 -11  -7   1   -0.39    0.96
 -10  -7   1    1.79    0.78
  10  -7  -1    1.67    1.18
 -10  -7   1    2.55    0.84
 -10   7   1    2.11    0.85
   9  -7  -1    9.35    1.14
  -9  -7   1    7.07    1.09
  -9   7   1   10.31    1.11
   8  -7  -1   -1.66    1.00
   8  -7  -1   -0.04    0.50
  -8  -7   1    0.38    0.46
  -8  -7   1    0.34    0.50
  -8   7   1    0.38    0.52
   7  -7  -1    0.81    0.75
  -7  -7   1    2.45    0.48
  -7  -7   1    1.63    0.50
   7  -7  -1    2.64    0.45
   7   7  -1    1.97    0.52
  -7   7   1    2.80    0.47
   6  -7  -1   37.77    2.17
  -6  -7   1   38.05    1.88
   6  -7  -1   37.09    1.81
  -6  -7   1   35.17    1.90
  -6   7   1   40.75    1.86
   6   7  -1   36.79    1.88
   6   7  -1   37.98    1.93
  -5  -7   1    0.27    0.27
   5  -7  -1   -0.33    0.49
  -5  -7   1   -0.24    0.29
   5  -7  -1    0.28    0.24
   5   7  -1    0.04    0.30
   5   7  -1    0.23    0.29
  -5   7   1   -0.01    0.25
   4  -7  -1    3.53    0.35
  -4  -7   1    3.30    0.40
   4  -7  -1    4.72    0.65
  -4  -7   1    3.45    0.43
  -4   7   1    3.59    0.38
   4   7  -1    4.01    0.45
   4   7  -1    2.72    0.35
  -3  -7   1    3.55    0.40
   3  -7  -1    4.18    0.32
  -3  -7   1    4.31    0.36
  -3   7   1    4.26    0.42
   3   7  -1    3.83    0.41
   3   7  -1    4.47    0.44
   2  -7  -1    0.23    0.30
   2  -7  -1    0.67    0.18
  -2  -7   1    0.24    0.19
   2  -7  -1    0.50    0.14
  -2  -7   1    0.44    0.16
  -2   7   1    0.46    0.12
   2   7  -1    0.30    0.16
   2   7  -1    0.41    0.23
   2   7  -1    0.53    0.18
   1  -7  -1   13.21    0.92
   1  -7  -1   13.77    0.68
  -1  -7   1   14.58    0.76
  -1   7   1   15.46    0.71
  -1   7   1   13.87    0.90
   1   7  -1   12.84    0.79
   1   7  -1   13.64    0.75
   1   7  -1   13.47    0.67
  -1   7   1   14.37    0.68
  -1   7   1   13.87    0.68
   0  -7   1    5.26    0.49
   0  -7  -1    5.37    0.36
   0  -7   1    5.42    0.37
   0  -7  -1    5.29    0.35
   0  -7  -1    5.30    0.31
   0   7   1    4.65    0.32
   0   7   1    4.91    0.32
   0   7   1    5.15    0.50
   0   7   1    5.14    0.37
   1  -7   1    7.77    0.44
   1  -7   1    7.56    0.58
  -1  -7  -1    7.21    0.46
  -1  -7  -1    7.28    0.42
  -1  -7  -1    8.12    0.47
   1   7   1    7.09    0.48
  -1   7  -1    7.63    0.43
   1   7   1    7.29    0.43
   1   7   1    7.26    0.49
  -2  -7  -1    4.45    0.33
  -2  -7  -1    3.92    0.37
   2  -7   1    4.34    0.49
   2   7   1    4.21    0.42
   2   7   1    5.21    0.36
   2   7   1    4.30    0.37
  -3  -7  -1    9.75    0.56
  -3  -7  -1    9.38    0.59
   3   7   1    8.78    0.63
   3   7   1    8.78    0.57
   3   7   1    7.86    0.57
  -4  -7  -1   35.79    1.72
   4  -7   1   36.08    1.64
  -4  -7  -1   37.44    1.75
  -4   7  -1   35.25    1.66
   4   7   1   35.34    1.74
   4   7   1   36.36    1.74
   4   7   1   37.14    1.80
   5  -7   1    5.24    0.46
  -5  -7  -1    5.06    0.51
  -5  -7  -1    4.99    0.53
   5   7   1    6.76    0.64
   5   7   1    5.60    0.60
  -6  -7  -1   13.28    0.89
  -6  -7  -1   12.89    0.88
   6  -7   1   13.00    0.81
   6   7   1   11.34    0.93
   6   7   1   14.36    1.00
  -6   7  -1   13.19    0.84
   7  -7   1    0.89    0.39
  -7  -7  -1    0.41    0.40
  -7  -7  -1    0.31    0.39
  -7   7  -1   -0.05    0.38
   7   7   1   -1.14    0.49
   7   7   1   -0.15    0.56
  -8  -7  -1    4.93    0.67
   8  -7   1    6.03    0.85
  -8   7  -1    3.28    0.63
   8   7   1    5.76    0.87
  -9  -7  -1    7.23    1.05
   9  -7   1    9.35    1.15
  -9  -7  -1    7.61    1.10
  -9   7  -1    6.90    0.88
 -10  -7  -1    0.45    0.75
 -10  -7  -1    0.00    0.79
 -10   7  -1    1.24    0.84
 -11  -7  -1   -0.01    0.91
 -11  -7  -1   -0.21    1.03
  11   7   1   -1.15    1.22
 -11  -8   1    1.12    1.07
 -11  -8   1    0.19    0.97
 -11   8   1   -2.45    1.22
 -10  -8   1   -0.20    0.79
 -10  -8   1    1.03    0.82
 -10   8   1    0.86    0.86
  -9  -8   1    0.70    0.64
   9  -8  -1    1.36    0.74
  -9  -8   1    0.34    0.62
  -9   8   1    1.53    0.68
   8  -8  -1    1.54    0.56
  -8  -8   1    1.40    0.55
   8  -8  -1   -1.40    1.14
  -8  -8   1    0.31    0.48
  -8   8   1    0.71    0.55
  -7  -8   1    3.99    0.58
   7  -8  -1    3.35    0.93
   7  -8  -1    4.86    0.68
  -7  -8   1    3.98    0.65
   7   8  -1    4.05    0.62
  -7   8   1    5.10    0.72
  -6  -8   1    6.95    0.70
  -6  -8   1    4.80    0.62
   6  -8  -1    6.22    1.06
   6  -8  -1    5.73    0.57
  -6   8   1    5.22    0.63
   6   8  -1    5.51    0.69
   6   8  -1    5.76    0.78
  -5  -8   1    1.18    0.37
   5  -8  -1    1.14    0.56
   5  -8  -1    0.87    0.27
  -5  -8   1    0.62    0.30
   5   8  -1    0.63    0.33
   5   8  -1    0.91    0.35
  -5   8   1    0.99    0.28
  -4  -8   1   18.26    0.96
  -4  -8   1   17.24    1.03
   4  -8  -1   16.87    0.89
   4  -8  -1   18.56    1.27
   4   8  -1   18.82    1.03
   4   8  -1   17.19    0.96
  -4   8   1   16.74    0.92
  -3  -8   1    4.39    0.45
   3  -8  -1    5.03    0.35
  -3  -8   1    4.95    0.41
   3  -8  -1    4.74    0.64
   3   8  -1    4.70    0.49
  -3   8   1    4.13    0.46
   3   8  -1    4.00    0.40
   3   8  -1    4.40    0.47
  -2  -8   1    4.12    0.40
   2  -8  -1    4.84    0.36
  -2  -8   1    4.62    0.33
   2  -8  -1    4.14    0.31
   2   8  -1    3.38    0.43
  -2   8   1    3.80    0.31
   2   8  -1    3.98    0.34
  -2   8   1    4.06    0.33
  -2   8   1    3.87    0.48
   2   8  -1    3.54    0.35
   1  -8  -1    2.82    0.27
  -1  -8   1    3.66    0.35
   1  -8  -1    2.86    0.29
   1   8  -1    3.14    0.33
  -1   8   1    3.25    0.26
  -1   8   1    2.73    0.31
   1   8  -1    2.40    0.37
  -1   8   1    2.36    0.42
  -1   8   1    3.03    0.25
   0  -8   1    5.57    0.59
   0  -8   1    7.15    0.44
   0  -8  -1    6.02    0.41
   0  -8  -1    6.33    0.37
   0   8   1    5.71    0.36
   0   8   1    5.75    0.44
   0   8   1    6.27    0.38
   0   8   1    6.41    0.62
   0   8  -1    5.58    0.42
  -1  -8  -1    9.65    0.58
   1  -8   1   10.64    0.57
  -1  -8  -1    9.98    0.59
  -1  -8  -1    9.69    0.53
   1  -8   1   10.45    0.75
  -1   8  -1    9.31    0.55
   1   8   1   10.70    0.80
   1   8   1   10.11    0.55
   1   8   1    9.82    0.55
   1   8   1    9.57    0.62
  -2  -8  -1    3.29    0.36
  -2  -8  -1    4.17    0.33
   2   8   1    4.40    0.36
   3  -8   1    3.19    0.56
  -3  -8  -1    3.73    0.42
  -3  -8  -1    3.44    0.36
   3   8   1    4.72    0.49
   3   8   1    3.67    0.40
   3   8   1    3.22    0.41
   4  -8   1   16.42    1.14
  -4  -8  -1   16.63    0.96
  -4  -8  -1   16.74    0.93
   4   8   1   16.37    1.01
   4   8   1   17.82    0.96
   4   8   1   16.70    0.96
  -5  -8  -1    7.51    0.61
   5  -8   1    6.51    0.50
  -5  -8  -1    7.09    0.63
   5   8   1    7.66    0.67
   5   8   1    7.84    0.73
   5   8   1    7.12    0.68
  -5   8  -1    7.02    0.56
  -6  -8  -1   14.70    0.95
  -6  -8  -1   15.89    0.96
   6  -8   1   13.15    0.83
   6   8   1   15.17    1.05
  -6   8  -1   14.56    0.88
   6   8   1   12.64    1.00
   6   8   1   12.13    1.00
   7  -8   1   38.85    1.88
  -7  -8  -1   39.02    1.97
  -7  -8  -1   40.71    1.98
   7   8   1   34.30    2.02
   7   8   1   34.57    2.08
  -7   8  -1   38.86    1.90
  -8  -8  -1    1.27    0.52
  -8  -8  -1    1.06    0.51
   8   8   1    2.12    0.84
  -8   8  -1    0.38    0.51
  -9  -8  -1   13.42    1.24
  -9  -8  -1   11.49    1.15
   9  -8   1   10.26    1.23
   9   8   1   11.03    1.41
  -9   8  -1   12.48    1.17
 -10  -8  -1    7.70    1.04
 -10  -8  -1    8.87    1.11
  10   8   1    7.92    1.21
 -10   8  -1    9.07    1.12
 -11  -8  -1    7.65    1.27
 -11  -8  -1    5.52    1.13
  11   8   1    8.36    1.54
 -11  -9   1   13.31    1.73
 -11  -9   1   13.17    1.85
 -10  -9   1    2.09    0.87
 -10  -9   1    2.15    0.91
 -10   9   1    2.53    0.96
  -9  -9   1    8.05    1.14
   9  -9  -1    8.83    1.24
  -9  -9   1    7.99    1.00
  -9   9   1   11.45    1.28
   8  -9  -1    6.73    0.93
  -8  -9   1    7.24    1.16
  -8  -9   1    6.02    0.91
  -8   9   1    7.67    1.01
  -7  -9   1   -0.12    0.39
   7  -9  -1    0.34    0.95
   7  -9  -1   -0.31    0.41
  -7  -9   1   -0.47    0.45
  -7   9   1    0.43    0.46
   7   9  -1   -0.19    0.62
   6  -9  -1    7.38    0.65
   6  -9  -1    8.17    1.19
  -6  -9   1    7.37    0.76
  -6  -9   1    7.58    0.70
   6   9  -1    7.48    0.87
   6   9  -1    7.64    0.80
  -6   9   1    6.42    0.71
   5  -9  -1   18.37    1.42
  -5  -9   1   15.94    1.03
  -5  -9   1   15.90    0.96
   5  -9  -1   17.01    0.90
  -5   9   1   16.97    0.95
   5   9  -1   16.07    0.98
   5   9  -1   14.44    1.03
  -4  -9   1   43.75    2.03
  -4  -9   1   44.25    2.13
   4  -9  -1   44.19    1.98
   4  -9  -1   42.83    2.40
   4   9  -1   40.93    2.04
   4   9  -1   45.19    2.13
  -4   9   1   43.55    2.00
  -3  -9   1    0.45    0.22
  -3  -9   1    0.53    0.26
   3  -9  -1    0.71    0.19
   3  -9  -1    1.07    0.42
   3   9  -1    0.14    0.21
   3   9  -1    0.50    0.27
   3   9  -1    0.94    0.29
  -2  -9   1   93.13    4.21
  -2  -9   1   95.51    4.10
   2  -9  -1   98.31    4.53
   2  -9  -1  108.52    4.13
   2  -9  -1   93.90    4.09
  -2   9   1   97.29    4.11
  -2   9   1   85.54    4.12
   2   9  -1   89.19    4.11
   2   9  -1   89.37    4.29
  -2   9   1   92.84    4.42
  -2   9   1   92.77    4.09
   2   9  -1   98.83    4.22
   1  -9  -1   82.05    3.49
  -1  -9   1   78.00    3.57
  -1   9   1   78.14    3.48
  -1   9   1   76.37    3.79
   1   9  -1   80.80    3.71
   1   9  -1   87.39    3.59
  -1   9   1   82.00    3.53
   1   9  -1   79.24    3.47
  -1   9   1   77.82    3.47
   0  -9  -1   28.95    1.28
   0  -9   1   28.18    1.53
   0  -9   1   25.99    1.29
   0  -9  -1   26.70    1.22
   0  -9  -1   25.91    1.25
   0   9   1   25.98    1.30
   0   9   1   24.11    1.23
   0   9   1   28.26    1.24
   0   9  -1   23.79    1.28
   0   9   1   27.45    1.53
  -1  -9  -1    5.83    0.43
  -1  -9  -1    5.17    0.42
  -1  -9  -1    5.30    0.35
   1  -9   1    5.01    0.39
   1  -9   1    4.27    0.67
  -1   9  -1    5.23    0.39
   1   9   1    4.34    0.59
   1   9   1    4.90    0.38
   1   9   1    4.74    0.52
   2  -9   1   60.32    3.00
  -2  -9  -1   60.22    2.74
   2  -9   1   64.14    2.65
  -2  -9  -1   59.62    2.67
   2   9   1   58.17    2.77
   2   9   1   61.28    2.70
   2   9   1   58.48    2.69
   3  -9   1    2.10    0.45
  -3  -9  -1    1.78    0.32
  -3  -9  -1    2.30    0.32
   3   9   1    2.04    0.32
   3   9   1    2.40    0.33
   3   9   1    2.67    0.39
  -4  -9  -1   11.78    0.73
   4  -9   1   10.36    0.97
  -4  -9  -1   10.32    0.76
   4   9   1   11.87    0.79
   4   9   1   12.05    0.77
   4   9   1   13.97    0.88
   5  -9   1    1.09    0.51
  -5  -9  -1    1.30    0.37
   5  -9   1    1.27    0.26
  -5  -9  -1    0.81    0.31
   5   9   1    0.81    0.36
   5   9   1    1.47    0.39
   5   9   1    2.05    0.46
  -5   9  -1    1.32    0.27
  -6  -9  -1   18.04    1.16
   6  -9   1   17.29    1.46
   6  -9   1   18.68    1.02
  -6  -9  -1   19.36    1.15
  -6   9  -1   19.72    1.07
   6   9   1   16.75    1.18
   6   9   1   21.03    1.30
   6   9   1   19.87    1.21
   7  -9   1   10.67    0.81
  -7  -9  -1   11.65    0.93
  -7  -9  -1   11.04    0.93
   7  -9   1    9.42    1.37
  -7   9  -1   10.46    0.87
   7   9   1   11.68    1.05
   7   9   1    9.45    1.17
   8  -9   1    0.57    0.49
  -8  -9  -1    0.78    0.55
   8   9   1    0.05    0.65
  -8   9  -1   -0.16    0.53
  -9  -9  -1   -0.11    0.66
  -9  -9  -1    0.87    0.65
   9  -9   1   -0.18    0.67
  -9   9  -1   -0.92    0.65
   9   9   1    0.34    0.82
 -10  -9  -1    3.42    0.99
 -10  -9  -1    4.56    0.95
  10   9   1    4.06    1.18
 -11  -9  -1    8.09    1.37
 -11  -9  -1    8.56    1.28
  11   9   1   11.93    1.69
 -10 -10   1   -0.20    0.86
 -10 -10   1    1.31    0.88
 -10  10   1    0.70    0.96
  -9 -10   1    0.46    0.68
  -9 -10   1    0.90    0.74
   9 -10  -1    1.36    0.92
  -9  10   1    1.51    0.81
   8 -10  -1    8.79    1.00
  -8 -10   1    7.26    1.01
  -8 -10   1    9.70    1.05
  -8  10   1   11.49    1.12
  -7 -10   1    4.21    0.70
   7 -10  -1    4.31    0.67
  -7 -10   1    3.73    0.59
   7 -10  -1    5.23    1.18
  -7  10   1    5.17    0.64
  -6 -10   1    3.68    0.51
   6 -10  -1    3.99    0.97
   6 -10  -1    3.86    0.56
  -6 -10   1    3.20    0.57
  -6  10   1    3.03    0.48
   6  10  -1    3.86    0.57
   6  10  -1    3.95    0.65
   5 -10  -1   17.59    1.54
   5 -10  -1   19.99    1.03
  -5 -10   1   19.00    1.18
  -5 -10   1   20.64    1.11
  -5  10   1   19.81    1.08
   5  10  -1   17.25    1.20
   5  10  -1   21.06    1.15
   4 -10  -1   11.74    0.70
  -4 -10   1   12.34    0.76
   4 -10  -1   11.59    1.11
  -4 -10   1   12.26    0.85
   4  10  -1   13.38    0.89
  -4  10   1   12.35    0.74
   4  10  -1   12.21    0.78
   4  10  -1   12.12    0.88
  -3 -10   1    1.20    0.25
  -3 -10   1    0.97    0.31
   3 -10  -1    0.85    0.21
   3 -10  -1    0.90    0.51
   3  10  -1    0.65    0.24
   3  10  -1    1.28    0.29
   3  10  -1    0.74    0.29
   3  10  -1    1.65    0.36
   2 -10  -1   41.99    2.29
   2 -10  -1   40.11    1.85
  -2 -10   1   40.26    1.86
  -2 -10   1   39.82    1.98
   2 -10  -1   47.34    1.90
  -2  10   1   39.53    1.88
  -2  10   1   40.93    2.18
  -2  10   1   40.97    1.85
   2  10  -1   43.85    2.00
   2  10  -1   38.50    2.05
  -2  10   1   40.50    1.85
   2  10  -1   40.39    1.87
   2  10  -1   40.80    1.88
  -1 -10   1   18.89    1.04
   1 -10  -1   18.93    0.95
   1  10  -1   19.73    1.04
   1  10  -1   17.91    1.13
  -1  10   1   19.89    1.02
  -1  10   1   19.23    0.94
  -1  10   1   19.95    0.93
  -1  10   1   19.68    1.22
   0 -10  -1   27.60    1.30
   0 -10   1   29.06    1.32
   0 -10  -1   26.94    1.23
   0 -10  -1   25.25    1.26
   0  10   1   26.22    1.33
   0  10  -1   23.19    1.29
   0  10   1   27.19    1.58
   0  10   1   26.65    1.24
  -1 -10  -1    1.16    0.26
  -1 -10  -1    1.14    0.27
   1 -10   1    1.54    0.25
  -1 -10  -1    1.21    0.20
   1 -10   1    0.77    0.38
   1  10   1    0.96    0.33
  -1  10  -1    1.35    0.23
   1  10   1    0.97    0.28
   1  10   1    1.39    0.22
   1  10   1    1.38    0.24
  -2 -10  -1    5.59    0.43
   2 -10   1    6.65    0.71
  -2 -10  -1    5.24    0.50
   2  10   1    6.01    0.70
   2  10   1    5.70    0.46
   2  10   1    5.84    0.57
   2  10   1    5.00    0.47
  -3 -10  -1    8.47    0.65
   3 -10   1    7.95    0.86
  -3 -10  -1    9.90    0.60
   3  10   1    8.93    0.64
   3  10   1    9.36    0.65
   3  10   1   10.03    0.75
   4 -10   1    0.61    0.50
  -4 -10  -1    0.51    0.27
  -4 -10  -1    0.41    0.28
   4  10   1    0.39    0.30
   4  10   1    0.33    0.31
   4  10   1    0.45    0.39
  -5 -10  -1   34.27    1.78
   5 -10   1   33.24    1.59
   5 -10   1   33.42    2.06
  -5 -10  -1   36.37    1.72
   5  10   1   34.62    1.77
   5  10   1   35.55    1.85
   5  10   1   33.36    1.77
  -6 -10  -1   -0.01    0.34
   6 -10   1   -0.35    0.76
  -6 -10  -1   -0.18    0.38
   6  10   1   -0.35    0.41
  -6  10  -1    0.65    0.39
   6  10   1   -0.40    0.46
   6  10   1    0.30    0.53
  -7 -10  -1   11.86    0.98
  -7 -10  -1    8.99    0.95
   7 -10   1   11.86    0.85
   7  10   1   10.99    1.07
  -7  10  -1   11.44    0.90
   8 -10   1    1.77    0.55
  -8 -10  -1    1.69    0.59
  -8 -10  -1    1.34    0.61
  -8  10  -1   -0.06    0.54
  -9 -10  -1   13.04    1.24
  -9 -10  -1   11.30    1.32
  -9  10  -1    9.50    1.22
   9  10   1   12.59    1.51
 -10 -10  -1    6.64    1.11
 -10 -10  -1    5.76    1.07
  10  10   1    7.60    1.25
 -10 -11   1    0.02    0.94
 -10 -11   1    0.03    0.88
  -9 -11   1    7.70    1.17
  -9 -11   1    6.32    0.94
  -9  11   1    9.02    1.35
  -8 -11   1    3.29    0.72
  -8 -11   1    2.48    0.64
   8 -11  -1    2.37    0.68
  -8  11   1    4.31    0.74
  -7 -11   1   17.94    1.18
  -7 -11   1   17.44    1.27
  -7  11   1   16.75    1.21
  -6 -11   1    2.93    0.48
  -6 -11   1    2.59    0.60
   6 -11  -1    2.92    0.45
   6 -11  -1    1.12    1.02
   6  11  -1    2.95    0.71
  -6  11   1    2.77    0.48
   6  11  -1    2.59    0.58
   5 -11  -1   34.69    2.20
  -5 -11   1   34.58    1.70
   5 -11  -1   34.43    1.63
  -5 -11   1   34.29    1.80
   5  11  -1   30.18    1.81
  -5  11   1   34.07    1.67
   5  11  -1   34.14    1.74
   5  11  -1   34.81    1.75
  -4 -11   1   36.37    1.83
   4 -11  -1   35.46    2.17
  -4 -11   1   35.56    1.71
   4 -11  -1   34.14    1.65
   4  11  -1   36.31    1.75
  -4  11   1   33.57    1.68
   4  11  -1   39.60    1.86
   4  11  -1   32.20    1.72
   4  11  -1   34.67    1.87
  -3 -11   1    6.91    0.63
   3 -11  -1    6.88    0.93
  -3 -11   1    7.44    0.52
   3 -11  -1    6.92    0.49
   3  11  -1    7.10    0.71
   3  11  -1    6.05    0.62
  -3  11   1    7.00    0.51
   3  11  -1    6.96    0.57
   3  11  -1    6.28    0.57
  -2 -11   1   24.91    1.42
   2 -11  -1   27.71    1.30
   2 -11  -1   28.67    1.76
   2 -11  -1   26.90    1.33
  -2 -11   1   26.95    1.30
   2  11  -1   27.43    1.54
  -2  11   1   29.59    1.30
  -2  11   1   27.51    1.63
  -2  11   1   27.55    1.30
   2  11  -1   27.26    1.44
   2  11  -1   29.51    1.34
  -2  11   1   26.54    1.35
   2  11  -1   27.90    1.32
  -1 -11   1   15.15    0.88
   1 -11  -1   14.48    0.80
   1 -11  -1   14.69    0.82
  -1  11   1   14.36    0.76
  -1  11   1   14.15    0.75
  -1  11   1   14.23    1.04
   1  11  -1   13.37    0.86
   1  11  -1   15.84    1.00
  -1  11   1   15.45    0.87
   0 -11   1    6.32    0.75
   0 -11  -1    6.13    0.48
   0 -11   1    6.30    0.52
   0 -11  -1    6.99    0.51
   0  11  -1    5.88    0.57
   0  11   1    6.03    0.44
   0  11   1    6.46    0.74
   0  11   1    5.48    0.56
   0  11   1    6.29    0.50
  -1 -11  -1    0.80    0.27
  -1 -11  -1    1.14    0.20
   1 -11   1    1.31    0.46
  -1 -11  -1    1.32    0.29
   1 -11   1    1.43    0.28
   1  11   1    1.37    0.34
  -1  11  -1    1.62    0.28
   1  11   1    1.25    0.41
   1  11   1    1.19    0.25
   1  11   1    1.13    0.24
  -2 -11  -1   23.88    1.31
   2 -11   1   26.26    1.23
  -2 -11  -1   26.01    1.24
   2 -11   1   24.62    1.63
   2  11   1   25.63    1.28
   2  11   1   24.99    1.39
   2  11   1   26.61    1.62
   2  11   1   25.89    1.26
   3 -11   1   19.55    1.38
  -3 -11  -1   19.03    1.02
  -3 -11  -1   19.22    1.10
   3  11   1   19.69    1.06
   3  11   1   19.54    1.16
   3  11   1   18.88    1.06
  -4 -11  -1    6.01    0.54
   4 -11   1    5.16    0.80
  -4 -11  -1    6.30    0.64
   4  11   1    6.53    0.63
   4  11   1    7.80    0.76
   4  11   1    5.72    0.65
  -5 -11  -1   20.97    1.25
   5 -11   1   21.95    1.58
  -5 -11  -1   21.11    1.19
   5  11   1   21.32    1.36
   5  11   1   21.09    1.28
   5  11   1   20.89    1.26
   6 -11   1   -0.09    0.87
  -6 -11  -1    1.07    0.42
  -6 -11  -1    1.19    0.46
   6 -11   1    0.71    0.30
   6  11   1    1.19    0.64
   6  11   1    0.55    0.51
  -6  11  -1    0.40    0.40
  -7 -11  -1    2.24    0.55
   7 -11   1    1.79    0.45
  -7 -11  -1    0.99    0.57
   7  11   1    0.62    0.60
  -7  11  -1    1.52    0.48
  -8 -11  -1    2.03    0.62
  -8 -11  -1    3.08    0.69
   8 -11   1    1.47    0.61
  -8  11  -1    0.99    0.59
   8  11   1    2.42    1.20
  -9 -11  -1    1.72    0.77
  -9 -11  -1    2.44    0.80
   9  11   1    0.42    0.96
 -10 -11  -1   -1.02    0.93
 -10 -11  -1   -0.02    0.93
  10  11   1    0.85    1.21
 -10 -12   1    1.23    1.05
 -10 -12   1    0.90    0.89
  10  12  -1   -1.99    1.30
  -9 -12   1    2.46    0.81
  -9 -12   1    2.34    0.85
  -9  12   1    3.50    0.97
   9  12  -1    0.38    1.03
  -8 -12   1    2.53    0.65
  -8 -12   1    1.83    0.70
   8 -12  -1    2.27    0.68
  -8  12   1    2.81    0.75
   8  12  -1    0.42    0.82
  -7 -12   1    1.95    0.53
   7 -12  -1    2.33    0.53
  -7 -12   1    1.79    0.64
  -7  12   1    1.11    0.59
   7  12  -1    1.59    0.66
   6 -12  -1    0.66    0.40
  -6  12   1    0.50    0.41
   6  12  -1   -0.17    0.52
  -5 -12   1    8.96    0.75
   5 -12  -1   10.26    1.43
   5 -12  -1    8.80    0.69
  -5 -12   1    9.22    0.86
  -5  12   1    9.83    0.76
   5  12  -1    8.18    0.83
   5  12  -1   10.33    0.85
   5  12  -1    7.52    0.92
   5  12  -1   10.42    0.89
  -4 -12   1    8.40    0.67
   4 -12  -1   10.38    1.26
  -4 -12   1    7.46    0.78
   4 -12  -1    8.95    0.62
   4  12  -1   10.17    0.89
   4  12  -1    8.60    0.74
  -4  12   1    8.53    0.66
   4  12  -1   10.01    0.86
   4  12  -1    8.54    0.74
   3 -12  -1    4.67    0.51
   3 -12  -1    2.95    0.41
  -3 -12   1    4.40    0.43
  -3 -12   1    3.73    0.57
   3 -12  -1    4.28    0.79
   3  12  -1    3.76    0.45
   3  12  -1    3.86    0.60
   3  12  -1    3.36    0.49
   3  12  -1    3.55    0.52
  -3  12   1    3.55    0.44
   2 -12  -1    0.76    0.25
   2 -12  -1    0.51    0.25
  -2 -12   1    0.35    0.27
   2 -12  -1    0.16    0.57
  -2 -12   1    0.58    0.20
  -2  12   1    0.74    0.28
   2  12  -1    0.61    0.32
   2  12  -1    0.39    0.34
  -2  12   1    0.14    0.21
  -2  12   1    0.74    0.40
  -2  12   1    0.24    0.22
   2  12  -1    0.46    0.23
   2  12  -1    0.58    0.26
  -1 -12   1   13.14    0.83
   1 -12  -1   12.09    0.75
   1 -12  -1   12.79    0.77
  -1  12   1   12.95    1.00
  -1  12   1   11.41    0.73
   1  12  -1   13.11    0.95
  -1  12   1   14.38    0.83
  -1  12   1   13.25    0.71
   1  12  -1   11.61    0.81
   0 -12   1    1.79    0.33
   0 -12  -1    2.27    0.33
   0 -12  -1    1.98    0.31
   0 -12   1    2.13    0.53
   0  12   1    1.69    0.48
   0  12   1    2.53    0.42
   0  12   1    2.19    0.30
   0  12  -1    2.23    0.35
   0  12   1    1.80    0.27
   1 -12   1    6.58    0.53
   1 -12   1    7.67    0.90
  -1 -12  -1    6.87    0.57
  -1 -12  -1    6.10    0.56
  -1 -12  -1    6.19    0.45
   1  12   1    6.75    0.67
   1  12   1    6.89    0.77
  -1  12  -1    5.62    0.57
   1  12   1    6.68    0.52
   1  12   1    6.36    0.50
   2 -12   1    0.84    0.54
  -2 -12  -1    0.87    0.30
  -2 -12  -1    0.95    0.24
   2 -12   1    0.82    0.23
   2  12   1    1.02    0.31
   2  12   1    1.42    0.40
   2  12   1    0.49    0.26
   2  12   1   -0.16    0.43
  -3 -12  -1   36.25    1.86
  -3 -12  -1   39.57    1.78
   3 -12   1   37.03    2.24
   3  12   1   35.89    1.93
   3  12   1   36.20    1.82
   3  12   1   36.80    1.79
   3  12   1   38.51    2.18
   4 -12   1   10.00    1.17
  -4 -12  -1    8.56    0.77
  -4 -12  -1    8.63    0.66
   4  12   1    9.56    0.79
   4  12   1   10.08    0.92
   4  12   1    9.64    0.77
  -5 -12  -1    1.97    0.45
   5  12   1    2.85    0.57
   5  12   1    2.52    0.55
   5  12   1    2.22    0.48
  -6 -12  -1    1.37    0.45
   6  12   1    0.97    0.57
  -7 -12  -1    1.20    0.56
  -7 -12  -1    1.19    0.60
   7 -12   1    1.42    0.45
  -7  12  -1    1.50    0.51
   7  12   1    0.87    0.66
  -8 -12  -1   -0.35    0.59
  -8 -12  -1    0.67    0.66
   8  12   1    0.54    0.82
  -8  12  -1   -1.01    0.56
  -9 -12  -1    0.62    0.76
  -9 -12  -1    1.87    0.85
   9  12   1   -0.59    1.03
 -10 -12  -1    7.12    1.27
 -10 -12  -1    9.38    1.23
  10  12   1   12.34    1.63
 -10 -13   1    4.50    1.22
 -10 -13   1    5.20    1.33
  10  13  -1    7.85    1.50
  -9 -13   1   -0.03    0.87
  -9 -13   1    0.70    0.75
   9  13  -1    0.86    1.13
  -8 -13   1    1.41    0.76
  -8 -13   1    0.97    0.61
   8  13  -1    0.86    0.84
  -8  13   1    1.53    0.77
   7 -13  -1    3.90    0.62
  -7 -13   1    4.69    0.80
  -7 -13   1    4.01    0.64
  -7  13   1    3.99    0.70
   7  13  -1    4.75    0.80
  -6 -13   1    4.55    0.70
   6 -13  -1    3.61    0.54
  -6 -13   1    4.06    0.70
  -6  13   1    4.42    0.61
   6  13  -1    4.83    0.71
   5 -13  -1    8.44    1.56
  -5 -13   1    7.79    0.85
   5 -13  -1    7.77    0.67
  -5 -13   1    7.62    0.72
   5  13  -1    8.25    0.91
  -5  13   1    8.48    0.75
   5  13  -1    8.66    0.88
   5  13  -1    7.01    0.86
   4 -13  -1    8.29    1.33
   4 -13  -1    6.35    0.58
  -4 -13   1    8.00    0.63
  -4 -13   1    7.84    0.77
  -4  13   1    7.72    0.64
  -4  13   1    7.76    0.64
   4  13  -1    7.03    0.84
   4  13  -1    7.18    0.71
   4  13  -1    7.69    0.76
   4  13  -1    6.05    0.82
   3 -13  -1   25.51    1.35
  -3 -13   1   24.87    1.28
  -3 -13   1   26.99    1.45
   3 -13  -1   25.48    1.88
   3 -13  -1   23.15    1.27
   3  13  -1   25.85    1.35
  -3  13   1   26.76    1.28
   3  13  -1   27.26    1.49
   3  13  -1   26.43    1.53
   3  13  -1   26.79    1.33
   2 -13  -1    7.30    0.56
  -2 -13   1    7.27    0.67
  -2 -13   1    7.26    0.51
   2 -13  -1    7.90    0.58
  -2  13   1    8.16    0.83
   2  13  -1    5.73    0.67
  -2  13   1    5.90    0.54
   2  13  -1    8.35    0.60
   2  13  -1    6.79    0.53
  -2  13   1    7.07    0.53
   2  13  -1    6.40    0.75
  -2  13   1    7.40    0.87
   1 -13  -1   29.70    1.57
  -1 -13   1   34.18    1.68
   1 -13  -1   31.35    1.60
   1  13  -1   35.49    1.69
  -1  13   1   33.67    1.66
  -1  13   1   33.43    1.55
   1  13  -1   31.88    1.86
  -1  13   1   33.70    1.95
   0 -13  -1    2.99    0.48
   0 -13  -1    3.60    0.48
   0 -13   1    3.73    0.49
   0  13   1    3.39    0.43
   0  13  -1    3.13    0.45
   0  13   1    4.91    0.60
   0  13   1    4.19    0.69
   0  13   1    2.92    0.40
  -1 -13  -1   54.59    2.42
  -1 -13  -1   49.12    2.29
   1 -13   1   49.73    2.34
   1 -13   1   50.68    2.79
   1  13   1   52.59    2.31
  -1  13  -1   49.57    2.36
   1  13   1   48.47    2.45
   1  13   1   51.17    2.33
   1  13   1   51.14    2.74
   2 -13   1   22.21    1.62
  -2 -13  -1   23.07    1.13
  -2 -13  -1   19.18    1.22
   2 -13   1   20.52    1.13
   2  13   1   22.73    1.34
   2  13   1   23.80    1.21
   2  13   1   23.48    1.53
   2  13   1   23.60    1.17
  -3 -13  -1    2.72    0.49
  -3 -13  -1    2.85    0.43
   3 -13   1    3.19    0.79
   3  13   1    3.36    0.59
   3  13   1    3.85    0.62
   3  13   1    2.02    0.43
   3  13   1    2.26    0.40
  -4 -13  -1    0.70    0.39
   4 -13   1    0.76    0.82
  -4 -13  -1    0.51    0.30
   4  13   1    0.01    0.59
   4  13   1    1.17    0.43
   4  13   1    0.92    0.40
  -5 -13  -1    0.61    0.38
  -5 -13  -1    0.64    0.45
   5  13   1    0.91    0.52
  -6 -13  -1    1.17    0.44
  -6 -13  -1    0.79    0.52
   6  13   1    1.61    0.59
  -7 -13  -1    6.73    0.88
  -7 -13  -1    6.53    0.96
   7  13   1    5.58    0.88
  -8 -13  -1    2.77    0.81
  -8 -13  -1    2.13    0.69
   8  13   1    1.71    0.91
  -9 -13  -1    0.26    0.80
  -9 -13  -1    2.09    0.89
   9  13   1    0.97    1.12
 -10 -13  -1   14.39    2.09
 -10 -13  -1   13.53    1.87
  10  13   1   17.06    2.37
  -9 -14   1    1.62    0.82
  -9 -14   1    0.54    0.96
   9  14  -1    1.16    1.18
  -8 -14   1    3.21    0.84
  -8 -14   1    3.05    0.72
   8  14  -1    4.59    0.99
  -7 -14   1    1.04    0.63
  -7 -14   1    0.34    0.49
   7 -14  -1    0.68    0.59
   7  14  -1   -0.01    0.71
  -7  14   1    0.92    0.65
  -6 -14   1    4.59    0.62
   6 -14  -1    4.53    0.58
  -6 -14   1    4.97    0.79
   6  14  -1    4.63    0.75
  -6  14   1    5.54    0.82
  -5 -14   1    6.29    0.85
   5 -14  -1    4.35    0.64
   5  14  -1    6.22    0.82
   5  14  -1    4.19    0.86
  -5  14   1    6.12    0.72
  -4 -14   1    0.56    0.44
   4 -14  -1    2.50    1.03
  -4 -14   1    0.80    0.32
   4 -14  -1    0.43    0.32
   4  14  -1    0.98    0.48
   4  14  -1    1.04    0.46
  -4  14   1    1.03    0.37
   4  14  -1    0.86    0.51
  -4  14   1    0.75    0.37
   4  14  -1    1.08    0.42
  -3 -14   1   48.96    2.52
   3 -14  -1   47.11    2.41
   3 -14  -1   52.81    2.35
   3 -14  -1   44.26    2.95
  -3 -14   1   51.44    2.35
   3  14  -1   53.82    2.38
   3  14  -1   52.52    2.66
  -3  14   1   53.77    2.34
   3  14  -1   52.47    2.41
   3  14  -1   55.06    2.58
   2 -14  -1   13.49    0.84
   2 -14  -1   13.78    0.86
  -2 -14   1   13.67    0.95
  -2 -14   1   13.32    0.75
  -2  14   1   13.73    0.90
   2  14  -1   15.12    1.10
  -2  14   1   13.07    0.81
   2  14  -1   14.11    0.79
   2  14  -1   15.35    1.00
  -2  14   1   11.34    0.87
   2  14  -1   13.25    0.85
   1 -14  -1    0.45    0.32
   1 -14  -1    0.76    0.31
  -1 -14   1    0.39    0.32
   1  14  -1    0.54    0.38
  -1  14   1    0.69    0.47
  -1  14   1    0.72    0.29
  -1  14   1    1.07    0.37
   0 -14  -1    1.35    0.34
   0 -14  -1    1.16    0.35
   0 -14   1    1.33    0.35
   0  14   1    1.11    0.30
   0  14   1    2.00    0.56
   0  14   1    1.34    0.30
   0  14  -1    1.11    0.35
   0  14   1    1.28    0.40
  -1 -14  -1   18.70    1.03
   1 -14   1   16.86    1.44
  -1 -14  -1   15.94    0.88
   1 -14   1   16.15    0.96
   1  14   1   15.80    0.97
   1  14   1   17.23    0.92
   1  14   1   15.43    1.30
   1  14   1   16.65    1.10
  -1  14  -1   17.04    0.99
  -2 -14  -1    0.63    0.35
   2 -14   1    0.05    0.28
   2 -14   1    0.46    0.73
  -2 -14  -1    0.08    0.24
   2  14   1    0.49    0.46
   2  14   1    0.21    0.33
   2  14   1    0.84    0.51
   2  14   1    0.63    0.35
  -3 -14  -1   50.13    2.22
  -3 -14  -1   40.21    2.30
   3 -14   1   48.08    2.79
   3  14   1   47.86    2.25
   3  14   1   46.64    2.30
   3  14   1   49.00    2.66
   3  14   1   49.81    2.46
   4 -14   1    9.47    1.57
  -4 -14  -1   13.61    0.88
  -4 -14  -1   10.94    0.96
   4  14   1   13.49    1.27
   4  14   1   16.53    1.20
   4  14   1   13.02    0.96
   4  14   1   14.08    1.02
  -5 -14  -1    6.03    0.81
  -5 -14  -1    6.44    0.72
   5  14   1    8.87    0.91
  -6 -14  -1    0.73    0.52
  -6 -14  -1    0.76    0.43
   6  14   1    0.47    0.65
  -7 -14  -1    1.36    0.67
  -7 -14  -1   -0.01    0.53
   7  14   1   -0.39    0.74
  -8 -14  -1    1.83    0.68
  -8 -14  -1    2.62    0.81
   8  14   1    2.03    0.96
  -9 -14  -1    7.07    1.18
  -9 -14  -1    9.13    1.37
   9  14   1    9.05    1.36
  -9 -15   1    0.67    0.89
  -9 -15   1    1.17    1.06
   9  15  -1   -0.97    1.33
  -8 -15   1    7.02    1.12
  -8 -15   1   10.04    1.18
   8  15  -1    8.59    1.36
  -7 -15   1   14.59    1.41
  -7 -15   1   15.87    1.23
  -7  15   1   14.08    1.31
   7  15  -1   16.44    1.54
   6 -15  -1    0.59    0.51
  -6 -15   1    1.49    0.61
  -6 -15   1    0.18    0.45
   6  15  -1    0.66    0.66
  -6  15   1    0.95    0.57
   6  15  -1    0.48    0.65
  -5 -15   1    7.59    0.91
  -5 -15   1    7.04    0.72
   5 -15  -1    5.03    0.70
  -5  15   1    5.37    0.77
   5  15  -1    6.45    0.77
   5  15  -1    6.73    0.91
   4 -15  -1   12.67    0.87
  -4 -15   1   11.35    1.48
  -4 -15   1   13.35    0.87
  -4  15   1   13.70    0.98
   4  15  -1   12.54    1.12
   4  15  -1   15.23    0.99
  -4  15   1   13.23    0.88
   4  15  -1   14.11    1.13
  -3 -15   1   35.91    1.66
  -3 -15   1   36.16    1.88
   3 -15  -1   34.32    1.67
   3 -15  -1   32.72    1.76
   3  15  -1   30.49    1.88
   3  15  -1   35.80    1.72
  -3  15   1   33.58    1.65
   3  15  -1   32.87    1.75
   3  15  -1   37.86    2.02
  -2 -15   1   38.65    1.74
  -2 -15   1   36.08    1.93
   2 -15  -1   36.53    1.84
   2 -15  -1   37.30    1.81
  -2  15   1   31.78    1.93
  -2  15   1   38.53    1.88
   2  15  -1   34.72    1.97
   2  15  -1   41.25    2.17
  -2  15   1   38.82    1.78
   2  15  -1   39.99    1.83
   1 -15  -1   -0.06    0.34
   1 -15  -1    0.33    0.32
  -1 -15   1    0.55    0.36
  -1  15   1    0.43    0.52
  -1  15   1    0.63    0.41
  -1  15   1   -0.31    0.34
   1  15  -1   -0.28    0.38
  -1  15   1   -0.21    0.30
   0 -15   1   26.70    1.40
   0 -15  -1   24.55    1.36
   0 -15  -1   27.31    1.41
   0  15  -1   28.06    1.45
   0  15   1   25.94    1.48
   0  15   1   24.10    1.32
   0  15   1   26.10    1.29
   0  15   1   23.94    1.70
  -1 -15  -1   19.68    1.04
  -1 -15  -1   17.89    1.16
   1 -15   1   17.90    1.62
   1 -15   1   23.07    1.15
   1  15   1   20.30    1.28
  -1  15  -1   19.15    1.15
   1  15   1   19.79    1.47
   1  15   1   19.45    1.07
   1  15   1   20.25    1.13
   2 -15   1    1.51    0.91
   2 -15   1    2.50    0.39
  -2 -15  -1    2.55    0.36
  -2 -15  -1    2.16    0.47
   2  15   1    3.14    0.54
   2  15   1    3.24    0.44
   2  15   1    2.66    0.73
  -3 -15  -1    2.24    0.50
   3 -15   1    2.72    1.01
  -3 -15  -1    1.79    0.36
   3  15   1    2.30    0.67
   3  15   1    1.20    0.51
   3  15   1    3.83    0.73
   3  15   1    2.29    0.46
  -4 -15  -1    1.37    0.53
   4  15   1    1.45    0.49
   4  15   1    1.76    0.71
  -5 -15  -1    2.78    0.62
  -5 -15  -1    3.90    0.54
   5  15   1    4.00    0.85
   5  15   1    4.01    0.64
  -6 -15  -1    1.52    0.52
  -6 -15  -1    2.78    0.64
   6  15   1    1.32    0.94
   6  15   1    3.26    0.73
  -7 -15  -1    1.63    0.58
  -7 -15  -1    2.55    0.73
   7  15   1    0.32    1.04
   7  15   1    1.95    0.87
  -8 -15  -1    0.76    0.66
  -8 -15  -1    3.06    0.88
   8  15   1    0.58    1.04
   8  15   1   -1.17    1.27
  -9 -15  -1    3.48    1.11
  -9 -15  -1    1.32    0.91
   9  15   1    2.97    1.32
  -8 -16   1    1.30    0.74
  -7 -16   1    4.57    0.74
  -7 -16   1    3.18    0.81
   7  16  -1    3.98    0.96
  -6 -16   1    0.21    0.65
  -6 -16   1    0.61    0.51
  -6  16   1    1.39    0.62
   6  16  -1    1.94    0.76
   6  16  -1    1.16    0.72
  -5 -16   1   12.60    0.94
   5 -16  -1   10.47    0.92
  -5 -16   1   11.45    1.16
   5  16  -1   14.56    1.16
   5  16  -1   12.85    1.22
  -5  16   1   12.03    1.03
  -4 -16   1    3.08    0.52
  -4 -16   1    3.20    0.60
   4 -16  -1    3.62    0.51
   4  16  -1    3.65    0.72
   4  16  -1    3.66    0.56
  -4  16   1    3.01    0.49
  -4  16   1    3.45    0.90
   3 -16  -1   14.40    1.05
  -3 -16   1   13.78    0.84
  -3 -16   1   15.41    1.63
   3 -16  -1   14.20    0.95
   3  16  -1   11.01    0.99
   3  16  -1   16.41    1.22
  -3  16   1   12.41    0.90
  -3  16   1   12.78    1.06
   3  16  -1   12.60    0.91
   2 -16  -1   -0.19    0.39
  -2 -16   1    0.35    0.42
   2 -16  -1    0.42    0.39
   2  16  -1    0.32    0.54
   2  16  -1    0.08    0.31
  -2  16   1    0.57    0.40
  -2  16   1    0.03    0.35
   2  16  -1   -0.28    0.50
   1 -16  -1    1.07    0.45
  -1 -16   1    1.30    0.42
   1 -16  -1    1.95    0.47
  -1  16   1    0.90    0.43
  -1  16   1    1.68    0.64
   1  16  -1    1.54    0.52
  -1  16   1    2.47    0.52
  -1  16   1    1.21    0.39
   0 -16   1   12.51    0.87
   0 -16  -1   10.81    0.88
   0 -16  -1   10.50    0.88
   0  16   1   12.40    0.83
   0  16   1   10.21    1.16
   0  16   1   11.77    0.77
   0  16  -1   10.82    0.93
   0  16   1   11.84    0.99
  -1 -16  -1   39.19    2.05
  -1 -16  -1   40.58    1.91
   1 -16   1   43.90    2.01
   1  16   1   41.17    2.41
   1  16   1   37.39    2.14
   1  16   1   41.46    2.00
   1  16   1   40.58    1.93
  -2 -16  -1    4.84    0.58
  -2 -16  -1    6.39    0.76
   2 -16   1    4.49    1.05
   2 -16   1    6.85    0.64
   2  16   1    8.45    1.03
   2  16   1    6.68    0.69
   2  16   1    5.23    0.65
   2  16   1    6.76    0.97
  -3 -16  -1   13.07    1.11
   3  16   1   12.71    0.97
   3  16   1   13.48    1.36
  -4 -16  -1    3.24    0.59
  -4 -16  -1    3.08    0.49
   4  16   1    3.17    0.82
   4  16   1    2.01    0.55
  -5 -16  -1   19.88    1.20
  -5 -16  -1   19.53    1.38
   5  16   1   17.29    1.66
   5  16   1   18.92    1.34
  -6 -16  -1    2.02    0.69
  -6 -16  -1    0.65    0.50
   6  16   1   -0.44    0.98
   6  16   1    1.57    0.70
  -7 -16  -1    7.64    1.20
  -7 -16  -1    6.14    0.81
   7  16   1    7.69    1.10
   7  16   1    5.40    1.24
  -8 -16  -1    4.52    1.01
  -8 -16  -1    3.70    0.84
   8  16   1    4.06    1.20
  -8 -17   1    1.66    0.82
  -8 -17   1    2.71    1.09
  -7 -17   1   -0.32    0.65
  -7 -17   1   -1.63    0.81
   7  17  -1    1.14    1.00
  -6 -17   1    0.81    0.55
  -6 -17   1    0.29    0.65
   6  17  -1    0.32    0.80
   6  17  -1    2.03    0.82
  -5 -17   1    0.37    0.61
  -5 -17   1    0.07    0.43
   5  17  -1   -0.65    0.72
   5  17  -1    1.41    0.64
  -4 -17   1   29.11    1.77
  -4 -17   1   29.29    1.53
   4  17  -1   32.21    1.91
   4  17  -1   27.00    1.62
   3 -17  -1   19.95    1.30
  -3 -17   1   18.60    1.31
  -3 -17   1   19.33    1.06
   3  17  -1   17.58    1.43
  -3  17   1   16.44    1.18
   3  17  -1   19.18    1.14
   2 -17  -1    0.75    0.46
  -2 -17   1    1.19    0.51
   2 -17  -1    1.10    0.47
  -2 -17   1    0.78    0.31
  -2  17   1    0.80    0.40
  -2  17   1    1.20    0.50
  -2  17   1    0.52    0.52
   1 -17  -1    0.50    0.45
   1 -17  -1    0.75    0.45
  -1 -17   1    0.11    0.40
  -1  17   1   -0.19    0.47
  -1  17   1    0.63    0.50
   1  17  -1    0.52    0.57
  -1  17   1    0.42    0.42
   0 -17   1   -0.16    0.40
   0 -17  -1    0.19    0.44
   0  17  -1   -0.38    0.49
   0  17   1    0.98    0.56
   0  17   1   -0.37    0.41
   0  17   1    0.64    0.65
   0  17   1   -0.12    0.34
  -1 -17  -1    0.69    0.46
   1 -17   1    1.20    0.41
   1  17   1    1.06    0.39
   1  17   1    0.89    0.66
   1  17   1    1.64    0.63
   1  17   1    1.42    0.49
   2  17   1   24.86    1.35
   2  17   1   23.27    1.72
  -3 -17  -1    6.36    0.66
  -3 -17  -1    7.49    0.88
   3  17   1    5.23    0.99
   3  17   1    6.59    0.82
  -4 -17  -1    1.38    0.42
  -4 -17  -1    2.25    0.65
   4  17   1    2.30    0.93
   4  17   1    0.64    0.56
  -5 -17  -1    1.20    0.51
  -5 -17  -1    2.34    0.70
   5  17   1    0.03    0.64
   5  17   1    0.55    0.92
  -6 -17  -1    3.17    0.64
  -6 -17  -1    4.89    0.83
   6  17   1    2.95    0.86
   6  17   1    3.96    1.19
  -7 -17  -1   -0.30    0.63
  -7 -17  -1    1.98    0.89
   7  17   1   -0.75    1.38
  -8 -17  -1    0.19    1.11
  -8 -17  -1    0.16    0.81
   8  17   1    4.81    1.26
  -7 -18   1   -0.29    1.00
  -7 -18   1    0.09    0.71
  -6 -18   1    2.53    0.84
  -6 -18   1    3.08    0.66
   6  18  -1    4.16    0.97
   6  18  -1    3.08    0.92
  -5 -18   1    6.34    0.83
  -5 -18   1    5.73    0.89
   5  18  -1    6.06    0.87
   5  18  -1    7.01    1.26
  -4 -18   1    4.55    0.73
  -4 -18   1    4.70    0.56
   4  18  -1    4.73    0.85
   4  18  -1    3.95    0.69
   3 -18  -1    0.35    0.65
  -3 -18   1    1.14    0.36
  -3 -18   1   -0.14    0.53
   3  18  -1    0.07    0.48
  -3  18   1    0.40    0.51
   2 -18  -1   11.21    1.00
  -2 -18   1    9.01    0.97
  -2  18   1    7.63    1.02
  -1 -18   1    0.19    0.47
   1 -18  -1    1.03    0.52
  -1  18   1   -0.02    0.58
   0 -18  -1    5.49    0.84
   0 -18   1    6.32    0.79
   0  18   1    6.63    1.05
   0  18   1    7.65    1.22
   0  18   1    5.68    0.69
   0  18  -1    5.60    0.82
  -1 -18  -1    0.37    0.71
   1 -18   1    1.16    0.46
   1  18   1    0.93    0.84
   1  18   1    1.24    0.43
  -2 -18  -1   22.06    1.47
   2 -18   1   25.31    1.37
  -2 -18  -1   21.35    1.24
   2  18   1   23.66    1.34
  -3 -18  -1    0.25    0.39
  -3 -18  -1    1.11    0.58
   3  18   1    1.02    0.54
  -4 -18  -1    6.93    1.04
  -4 -18  -1    6.07    0.76
   4  18   1    5.86    0.78
  -5 -18  -1    2.04    0.70
  -5 -18  -1    0.80    0.50
   5  18   1    1.59    1.12
   5  18   1   -0.33    0.72
  -6 -18  -1    9.35    1.31
  -6 -18  -1    8.78    1.08
   6  18   1    7.85    1.12
   6  18   1   10.29    1.91
  -7 -18  -1    0.53    0.69
  -7 -18  -1    0.20    0.92
   7  18   1    0.45    1.39
   7  18   1   -0.30    1.07
  -7 -19   1    1.23    1.05
  -7 -19   1    0.60    0.77
  -6 -19   1   15.40    1.62
  -6 -19   1   16.79    1.30
   6  19  -1   15.99    1.80
  -5 -19   1    2.17    0.55
  -5 -19   1    1.96    0.82
   5  19  -1    2.69    0.96
  -4 -19   1   -0.05    0.42
  -4 -19   1   -0.92    0.64
   4  19  -1    0.13    0.78
  -3 -19   1    3.10    0.74
   3 -19  -1    4.37    0.85
  -3 -19   1    2.39    0.46
  -3  19   1    2.10    0.65
   2 -19  -1   29.80    1.71
  -2 -19   1   25.63    1.65
  -2  19   1   25.33    1.64
   1 -19  -1    0.64    0.60
  -1 -19   1    0.67    0.55
   1 -19  -1    0.66    0.57
  -1  19   1   -0.38    0.71
   0 -19   1    3.02    0.63
   0 -19  -1    4.31    0.90
   0  19   1    2.97    0.53
   0  19   1    4.26    0.96
  -1 -19  -1    0.42    0.55
   1 -19   1    1.40    0.53
   1  19   1    0.85    0.82
   1  19   1    1.36    0.50
   2 -19   1    2.34    0.59
  -2 -19  -1    2.92    0.70
  -2 -19  -1    2.03    0.45
   2  19   1    4.16    0.58
   2  19   1    2.26    0.89
  -3 -19  -1   -0.02    0.67
  -3 -19  -1    0.20    0.43
   3  19   1    1.36    0.93
   3  19   1    0.98    0.59
  -4 -19  -1    2.10    0.54
  -4 -19  -1    2.14    0.78
   4  19   1    2.31    0.72
   4  19   1    0.80    0.95
  -5 -19  -1    1.29    0.78
  -5 -19  -1    0.75    0.56
   5  19   1    1.10    0.83
   5  19   1   -1.05    1.13
  -6 -19  -1    0.90    0.89
  -6 -19  -1    1.24    0.67
   6  19   1   -0.61    1.35
   6  19   1   -1.50    1.13
  -7 -19  -1   -2.04    1.05
  -7 -19  -1   -0.11    0.79
   7  19   1   -1.61    1.59
  -6 -20   1    0.49    0.69
  -6 -20   1    0.33    0.97
  -5 -20   1    0.71    0.57
  -5 -20   1    1.15    0.91
  -4 -20   1    1.62    0.80
  -4 -20   1    1.20    0.52
  -3 -20   1   -0.42    0.43
  -3 -20   1    0.81    0.69
   3 -20  -1    2.31    0.88
   2 -20  -1    0.58    0.74
  -2 -20   1    0.69    0.66
  -2  20   1   -0.16    0.70
  -1 -20   1    0.27    0.61
   1 -20  -1    0.70    0.87
   0 -20   1   11.87    1.10
   0 -20  -1   12.41    1.20
   1 -20   1    1.33    0.62
  -1 -20  -1    1.09    0.68
   1  20   1    2.07    1.00
   1  20   1    1.25    0.55
   2 -20   1   17.28    1.30
  -2 -20  -1   18.24    1.47
   2  20   1   18.23    1.81
   2  20   1   18.97    1.28
  -3 -20  -1    6.78    0.99
  -3 -20  -1    5.77    0.82
   3  20   1    6.33    1.22
   3  20   1    8.39    1.14
  -4 -20  -1   12.98    1.09
  -4 -20  -1   13.65    1.45
   4  20   1   16.37    1.89
  -5 -20  -1    0.37    0.88
  -5 -20  -1    1.12    0.62
   5  20   1    3.32    1.21
  -6 -20  -1    2.53    0.77
  -6 -20  -1    1.12    1.10
   6  20   1    1.50    1.37
  -5 -21   1    3.18    1.07
  -5 -21   1    3.82    0.70
  -4 -21   1    4.98    0.99
  -4 -21   1    4.72    0.67
  -3 -21   1   12.42    1.38
   3 -21  -1   12.70    1.70
  -2 -21   1    8.49    1.21
   2 -21  -1    9.00    1.23
  -1 -21   1    0.39    0.66
   1 -21  -1   -0.08    0.77
   0 -21   1    8.62    1.15
   0 -21  -1    8.27    1.24
   1 -21   1   11.95    1.21
  -1 -21  -1   12.19    1.33
   1  21   1   12.08    1.89
  -2 -21  -1    2.65    0.84
   2 -21   1    1.73    0.69
   2  21   1    4.14    1.12
  -3 -21  -1    0.24    0.83
   3 -21   1    0.98    0.77
  -3 -21  -1    0.20    0.54
   3  21   1   -1.92    1.10
  -4 -21  -1    0.46    0.98
  -4 -21  -1    0.05    0.62
   4  21   1   -0.30    1.24
  -5 -21  -1   -0.08    0.69
  -5 -21  -1    1.02    1.06
   5  21   1    1.27    1.41
  -4 -22   1    6.21    0.79
  -4 -22   1    6.96    1.23
  -3 -22   1    0.55    0.88
   3 -22  -1    1.42    1.26
  -2 -22   1    3.42    0.89
   2 -22  -1    4.06    1.18
   1 -22  -1    3.07    1.01
  -1 -22   1    4.85    0.93
   0 -22   1    1.26    0.81
   0 -22  -1    0.90    0.87
  -1 -22  -1   14.84    1.55
   1 -22   1   12.51    1.40
  -2 -22  -1    4.34    1.00
   2 -22   1    3.99    1.00
   2  22   1    5.09    1.40
   3 -22   1   -0.10    1.36
  -3 -22  -1   -0.57    0.97
   3  22   1    1.77    1.29
  -4 -22  -1   -0.61    1.08
  -4 -22  -1    1.66    0.70
   4  22   1    1.83    1.38
  -3 -23   1   20.98    1.91
  -2 -23   1    3.18    1.00
   2 -23  -1    3.17    1.33
  -1 -23   1   12.78    1.59
   1 -23  -1   11.00    1.81
   0 -23   1    3.11    1.02
   0 -23  -1    1.31    1.04
   1 -23   1    1.97    0.93
  -1 -23  -1    3.90    1.10
  -2 -23  -1    0.10    1.06
   2 -23   1    1.01    1.00
   3  23   1    1.25    1.47
 -12   0   2    8.30    1.50
 -11   0   2   -0.60    0.86
 -10   0   2    0.10    0.61
  -9   0   2   -0.81    0.58
  -9   0   2    0.23    0.47
  -8   0   2   31.12    1.73
   8   0  -2   32.38    1.75
  -8   0   2   30.93    1.62
   7   0  -2    0.09    0.40
  -7   0   2   -0.45    0.32
  -7   0   2    0.07    0.37
   6   0  -2   14.61    0.89
  -6   0   2   14.77    0.93
  -6   0   2   13.86    0.84
  -5   0   2   -0.31    0.22
  -5   0   2    0.07    0.23
   5   0  -2    0.24    0.22
  -4   0   2    3.90    0.37
   4   0  -2    3.87    0.35
  -4   0   2    3.85    0.35
   3   0  -2   -0.12    0.12
  -3   0   2    0.02    0.13
  -2   0   2  649.66   27.98
   2   0  -2  673.91   27.97
   1   0  -2   -0.15    0.06
   0   0  -2  244.61   10.21
   0   0   2  236.80   10.20
   0   0   2  241.74   10.20
  -1   0  -2   -0.23    0.07
  -1   0  -2   -0.18    0.07
   1   0   2   -0.23    0.09
   1   0   2   -0.18    0.06
   2   0   2    7.06    0.38
  -2   0  -2    6.59    0.38
   2   0   2    6.81    0.40
   2   0   2    6.76    0.38
  -3   0  -2    0.04    0.15
   3   0   2   -0.19    0.12
   3   0   2   -0.09    0.11
  -3   0  -2   -0.10    0.13
   4   0   2   70.96    3.10
   4   0   2   68.51    3.14
  -4   0  -2   68.92    3.13
  -4   0  -2   74.94    3.12
  -5   0  -2   -0.21    0.19
   5   0   2   -0.29    0.22
   5   0   2   -0.14    0.21
  -5   0  -2   -0.02    0.18
  -6   0  -2  112.90    4.89
   6   0   2  113.42    4.91
  -6   0  -2  110.93    4.96
  -7   0  -2    0.06    0.29
   7   0   2    0.04    0.33
  -7   0  -2   -0.36    0.34
   7   0   2    0.53    0.42
  -8   0  -2    7.73    0.81
   8   0   2    6.37    0.81
   9   0   2    0.29    0.76
  -9   0  -2   -1.27    0.53
 -10   0  -2    3.22    0.85
 -11   0  -2   -0.49    0.97
 -12  -1   2    1.96    1.30
 -12   1   2    1.59    1.27
 -11  -1   2   -1.49    0.89
 -11  -1   2   -0.27    0.75
 -11   1   2   -1.35    0.88
 -10  -1   2    4.25    0.86
 -10  -1   2    6.27    0.98
 -10   1   2    6.00    0.87
  -9  -1   2   -0.19    0.57
  -9  -1   2    0.71    0.52
   9  -1  -2    0.06    0.81
  -9   1   2    0.27    0.57
  -8  -1   2    1.45    0.45
  -8  -1   2    1.21    0.48
   8  -1  -2    0.16    0.54
   8  -1  -2    1.39    0.63
   8   1  -2    0.34    0.55
  -8   1   2    1.86    0.49
   7  -1  -2    0.06    0.38
  -7  -1   2   -0.10    0.33
  -7  -1   2    0.71    0.36
   7  -1  -2    0.15    0.48
  -7   1   2   -0.49    0.28
  -7   1   2   -0.27    0.37
   7   1  -2    0.21    0.38
   6  -1  -2   11.36    0.75
  -6  -1   2   10.84    0.78
  -6  -1   2   10.42    0.72
   6  -1  -2   10.06    0.78
  -6   1   2    9.58    0.68
   6   1  -2   11.23    0.75
  -6   1   2   11.20    0.77
  -5  -1   2   24.33    1.22
   5  -1  -2   21.71    1.19
  -5  -1   2   23.46    1.19
   5   1  -2   23.98    1.19
  -5   1   2   22.91    1.15
  -5   1   2   23.46    1.21
   4  -1  -2   10.92    0.68
  -4  -1   2   10.87    0.65
  -4  -1   2   11.50    0.65
   4  -1  -2   11.03    0.63
  -4   1   2   11.05    0.65
   4   1  -2   10.86    0.63
   3  -1  -2    5.41    0.37
  -3  -1   2    5.59    0.39
  -3   1   2    5.58    0.38
   3   1  -2    5.63    0.37
  -2  -1   2  391.71   16.47
   2  -1  -2  395.28   16.46
   2   1  -2  397.55   16.46
  -2   1   2  382.17   16.46
  -2   1   2  376.20   16.52
   1  -1  -2   39.57    1.72
  -1  -1   2   37.79    1.74
   1   1  -2   40.95    1.71
   0  -1   2   79.04    3.40
   0  -1  -2   81.20    3.42
   0   1  -2   83.38    3.40
   0   1   2   75.14    3.42
   0   1   2   79.86    3.41
  -1  -1  -2  110.01    4.64
   1  -1   2   94.57    4.63
   1  -1   2  112.51    4.61
  -1  -1  -2  106.11    4.62
  -1   1  -2  115.82    4.62
   1   1   2  107.66    4.63
   1   1   2  113.24    4.64
   1   1   2  106.16    4.67
  -1   1  -2  109.29    4.61
   2  -1   2   27.75    1.23
   2  -1   2   27.74    1.24
   2  -1   2   27.10    1.23
  -2  -1  -2   27.58    1.27
  -2   1  -2   26.45    1.22
   2   1   2   27.37    1.25
   2   1   2   27.04    1.24
   2   1   2   27.16    1.24
   3  -1   2   56.89    2.39
   3  -1   2   54.27    2.43
  -3  -1  -2   59.25    2.44
  -3  -1  -2   51.37    2.43
  -3   1  -2   52.59    2.42
   3   1   2   57.01    2.42
   3   1   2   53.15    2.44
   4  -1   2   30.89    1.47
  -4  -1  -2   32.20    1.45
   4  -1   2   31.60    1.41
  -4  -1  -2   30.26    1.47
   4   1   2   32.15    1.49
  -4   1  -2   31.41    1.45
   4   1   2   30.64    1.45
  -4   1  -2   30.19    1.46
  -5  -1  -2    3.65    0.42
   5  -1   2    2.98    0.42
  -5  -1  -2    3.76    0.36
   5   1   2    3.42    0.40
   5   1   2    3.54    0.42
  -5   1  -2    2.94    0.39
  -6  -1  -2    0.40    0.30
   6  -1   2    1.73    0.35
  -6  -1  -2    1.05    0.29
   6   1   2    1.54    0.33
   6   1   2    0.22    0.32
  -6   1  -2    0.43    0.29
  -7  -1  -2    0.41    0.30
   7  -1   2    0.39    0.41
  -7  -1  -2   -0.19    0.35
   7   1   2    0.11    0.43
  -7   1  -2    0.69    0.38
   7   1   2    1.32    0.40
  -8  -1  -2   -0.02    0.38
  -8  -1  -2    0.22    0.46
   8  -1   2   -0.09    0.52
   8   1   2    0.22    0.56
  -8   1  -2    0.00    0.41
   8   1   2    0.06    0.50
  -9  -1  -2    1.92    0.58
   9  -1   2    1.90    0.79
  -9  -1  -2    2.74    0.59
   9   1   2    2.65    0.68
   9   1   2    2.14    0.80
  -9   1  -2    2.47    0.62
  10  -1   2    3.65    1.09
 -10  -1  -2    1.17    0.92
 -10   1  -2    1.99    0.80
 -11  -1  -2   -0.36    0.98
 -11   1  -2   -0.58    0.98
 -11  -2   2   -0.16    0.75
 -11  -2   2    1.16    0.97
 -11   2   2   -1.96    0.90
 -10  -2   2    4.79    0.88
  10  -2  -2    7.64    1.41
 -10  -2   2    8.11    1.05
 -10   2   2    5.51    0.92
  -9  -2   2    0.60    0.53
   9  -2  -2   -1.22    0.89
  -9  -2   2   -0.68    0.64
   9  -2  -2    1.64    0.71
  -9   2   2    0.47    0.56
   8  -2  -2    5.56    0.73
  -8  -2   2    6.68    0.76
  -8  -2   2    5.58    0.70
   8  -2  -2    5.05    0.99
   8   2  -2    6.46    0.88
  -8   2   2    6.63    0.85
  -7  -2   2   21.54    1.23
   7  -2  -2   19.77    1.41
  -7  -2   2   19.44    1.16
   7  -2  -2   19.00    1.19
   7   2  -2   20.09    1.22
  -7   2   2   21.59    1.25
  -7   2   2   20.24    1.08
   6  -2  -2   85.04    3.97
  -6  -2   2   85.82    3.85
   6  -2  -2   86.21    3.84
  -6  -2   2   87.82    3.89
  -6   2   2   83.10    3.87
   6   2  -2   87.05    3.86
  -6   2   2   85.77    3.78
  -5  -2   2    8.65    0.61
   5  -2  -2    7.78    0.65
  -5  -2   2    8.16    0.60
  -5   2   2    8.06    0.52
   5   2  -2    7.92    0.57
  -5   2   2    7.79    0.60
  -4  -2   2   19.03    0.98
  -4  -2   2   18.58    0.99
   4  -2  -2   20.37    1.07
   4  -2  -2   18.80    0.96
   4   2  -2   18.59    0.97
  -4   2   2   19.27    0.98
  -3  -2   2    4.20    0.36
   3  -2  -2    4.58    0.33
   3  -2  -2    5.27    0.41
  -3  -2   2    4.68    0.35
   3   2  -2    4.78    0.34
  -3   2   2    4.49    0.35
  -2  -2   2    6.38    0.39
   2  -2  -2    6.76    0.38
  -2   2   2    6.46    0.39
   2   2  -2    6.88    0.38
  -1  -2   2  728.60   30.23
   1  -2  -2  719.80   30.14
   1   2  -2  751.78   30.16
  -1   2   2  654.27   30.17
   0  -2  -2   71.87    3.03
   0  -2  -2   70.07    2.95
   0   2   2   69.84    2.95
   0   2   2   62.37    2.99
  -1  -2  -2   30.13    1.40
  -1  -2  -2   31.75    1.37
  -1  -2  -2   25.39    1.38
   1   2   2   32.36    1.38
   1   2   2   31.36    1.36
   1   2   2   31.04    1.36
   2  -2   2    0.75    0.14
  -2  -2  -2    0.57    0.12
  -2  -2  -2    0.60    0.15
   2  -2   2    0.73    0.12
  -2   2  -2    0.59    0.11
   2   2   2    0.62    0.14
   2   2   2    0.32    0.14
   2   2   2    0.72    0.14
  -3  -2  -2   38.47    1.67
  -3  -2  -2   35.29    1.67
   3  -2   2   36.59    1.65
   3   2   2   35.29    1.68
   3   2   2   37.41    1.66
  -3   2  -2   35.88    1.64
   3   2   2   36.63    1.68
   4  -2   2    4.34    0.39
  -4  -2  -2    4.83    0.41
  -4  -2  -2    5.16    0.39
  -4   2  -2    4.89    0.39
   4   2   2    4.92    0.41
   4   2   2    5.83    0.44
  -5  -2  -2    2.05    0.34
   5  -2   2    1.90    0.30
  -5  -2  -2    1.60    0.31
  -5   2  -2    1.76    0.29
   5   2   2    1.57    0.31
   5   2   2    1.54    0.35
  -6  -2  -2    0.20    0.29
  -6  -2  -2    0.91    0.30
   6  -2   2    0.05    0.30
   6   2   2    0.66    0.34
  -6   2  -2    0.43    0.29
  -7  -2  -2   12.69    0.92
   7  -2   2   13.37    0.95
  -7  -2  -2   13.53    0.84
  -7   2  -2   11.98    0.91
   7   2   2   14.52    0.94
   7   2   2   12.89    0.98
  -8  -2  -2    0.56    0.37
  -8  -2  -2   -0.34    0.44
   8  -2   2    1.00    0.52
   8   2   2    0.15    0.57
   8   2   2    0.03    0.57
  -8   2  -2   -0.26    0.43
  -9  -2  -2    1.59    0.53
   9  -2   2    0.72    0.73
  -9  -2  -2    0.74    0.61
   9   2   2    1.12    0.82
   9   2   2    0.32    0.66
  -9   2  -2    1.19    0.61
 -10  -2  -2    1.22    0.72
  10  -2   2    2.70    1.03
 -10  -2  -2    1.38    0.79
 -10   2  -2    0.61    0.76
 -11  -2  -2    0.26    1.01
 -11   2  -2   -1.20    0.95
 -11  -3   2    2.56    1.30
 -11  -3   2    1.14    0.99
 -11   3   2    0.25    0.96
  10  -3  -2    8.76    1.50
 -10  -3   2    7.08    1.08
 -10  -3   2    6.79    0.93
 -10   3   2    5.00    0.90
   9  -3  -2    3.14    0.78
   9  -3  -2    2.87    1.04
  -9  -3   2    3.70    0.67
  -9   3   2    4.80    0.73
   8  -3  -2    3.57    0.63
  -8  -3   2    3.67    0.57
  -8  -3   2    2.94    0.57
   8  -3  -2    1.81    0.78
   8   3  -2    1.82    0.57
  -8   3   2    2.69    0.55
  -7  -3   2   15.03    0.98
   7  -3  -2   12.70    1.13
   7  -3  -2   15.10    0.98
  -7  -3   2   12.72    0.94
  -7   3   2   14.80    0.99
   7   3  -2   13.35    0.97
   6  -3  -2   18.91    1.27
   6  -3  -2   21.66    1.15
  -6  -3   2   19.72    1.15
  -6  -3   2   22.45    1.18
   6   3  -2   21.11    1.15
  -6   3   2   21.20    1.17
  -5  -3   2   16.08    0.98
   5  -3  -2   18.51    1.09
   5  -3  -2   17.89    0.96
  -5  -3   2   17.11    0.98
   5   3  -2   18.40    0.96
  -5   3   2   17.72    0.98
   4  -3  -2    8.16    0.65
  -4  -3   2    7.98    0.57
   4  -3  -2    7.39    0.49
  -4  -3   2    8.09    0.55
  -4   3   2    7.85    0.53
  -3  -3   2   20.68    1.03
  -3  -3   2   24.79    1.08
   3  -3  -2   19.86    1.14
   3  -3  -2   20.72    1.01
  -3   3   2   20.03    1.02
   3   3  -2   21.98    1.03
   2  -3  -2    5.96    0.34
  -2  -3   2    6.04    0.36
  -2   3   2    6.00    0.45
  -2   3   2    5.39    0.35
   2   3  -2    5.80    0.35
   1  -3  -2  973.91   40.27
  -1  -3   2 1000.00   40.31
  -1   3   2  913.01   40.39
   1   3  -2  986.62   40.30
  -1   3   2  889.26   40.28
   0  -3  -2    5.76    0.38
   0  -3  -2    5.36    0.31
   0  -3  -2    5.07    0.32
   0   3   2    4.75    0.35
   0   3   2    6.03    0.36
   0   3   2    5.64    0.31
  -1  -3  -2    5.02    0.35
  -1  -3  -2    4.68    0.32
  -1  -3  -2    5.30    0.30
   1   3   2    5.13    0.33
   1   3   2    4.64    0.32
   1   3   2    4.97    0.30
  -2  -3  -2   84.96    3.75
  -2  -3  -2   89.51    3.78
   2   3   2   84.39    3.76
   2   3   2   84.69    3.76
   2   3   2   90.62    3.78
  -3  -3  -2    0.49    0.17
   3  -3   2    0.45    0.14
  -3  -3  -2    0.37    0.14
   3   3   2    0.33    0.17
  -3   3  -2    0.29    0.12
   3   3   2    0.29    0.17
   3   3   2    0.43    0.15
   4  -3   2    3.60    0.34
  -4  -3  -2    3.42    0.34
  -4  -3  -2    3.53    0.36
   4   3   2    3.78    0.39
  -4   3  -2    2.53    0.37
   4   3   2    2.73    0.36
   5  -3   2    5.50    0.49
  -5  -3  -2    5.35    0.51
  -5  -3  -2    5.83    0.48
  -5   3  -2    6.30    0.50
   5   3   2    6.03    0.55
   5   3   2    6.42    0.58
  -6  -3  -2   42.98    2.03
  -6  -3  -2   42.45    2.08
   6  -3   2   42.65    2.06
   6   3   2   44.37    2.10
   6   3   2   41.77    2.11
  -6   3  -2   45.32    2.06
  -7  -3  -2    7.62    0.76
  -7  -3  -2    8.40    0.69
  -7   3  -2    8.90    0.73
   7   3   2    7.35    0.85
   7   3   2    9.84    0.85
  -8  -3  -2    6.62    0.71
  -8  -3  -2    6.77    0.83
   8  -3   2    5.42    0.70
  -8   3  -2    6.39    0.81
   8   3   2    6.00    0.96
   8   3   2    6.51    0.82
   9  -3   2    3.44    0.80
  -9  -3  -2    4.12    0.75
  -9  -3  -2    3.86    0.59
  -9   3  -2    4.33    0.73
   9   3   2    3.85    1.03
   9   3   2    4.73    0.87
  10  -3   2    0.25    0.94
 -10  -3  -2    0.67    0.67
 -10  -3  -2    0.21    0.77
 -10   3  -2    1.19    0.78
 -11  -3  -2    2.44    1.03
 -11  -3  -2    4.06    1.06
 -11   3  -2    1.79    1.10
 -11  -4   2    1.08    0.97
 -11   4   2   -1.24    0.91
 -10  -4   2    6.78    0.91
 -10  -4   2    8.80    1.25
  10  -4  -2    9.13    1.65
 -10   4   2    5.12    0.97
  -9  -4   2   35.01    2.00
  -9  -4   2   36.03    1.97
   9  -4  -2   35.88    2.40
   9  -4  -2   33.63    2.05
  -9   4   2   38.34    2.07
   8  -4  -2   -0.22    0.50
  -8  -4   2    0.55    0.47
   8  -4  -2   -1.40    0.78
  -8  -4   2   -0.77    0.43
  -8   4   2    0.48    0.52
   8   4  -2   -0.76    0.52
  -7  -4   2    0.06    0.36
  -7  -4   2   -0.01    0.35
   7  -4  -2    0.19    0.41
   7  -4  -2    0.14    0.62
  -7   4   2    0.72    0.40
   7   4  -2    1.13    0.41
   6  -4  -2    1.75    0.36
  -6  -4   2    2.00    0.38
  -6  -4   2    2.11    0.43
   6  -4  -2    2.29    0.52
  -6   4   2    2.21    0.40
   6   4  -2    2.51    0.39
  -5  -4   2   29.51    1.43
   5  -4  -2   28.43    1.40
   5  -4  -2   30.08    1.61
  -5  -4   2   28.13    1.45
  -5   4   2   27.47    1.42
   5   4  -2   27.77    1.42
  -4  -4   2   16.39    0.90
   4  -4  -2   16.79    1.05
  -4  -4   2   16.34    0.93
   4  -4  -2   17.24    0.87
  -4   4   2   17.31    0.89
   4   4  -2   16.45    0.88
  -3  -4   2   12.04    0.64
   3  -4  -2   11.40    0.60
  -3  -4   2   10.34    0.66
   3  -4  -2   11.05    0.77
  -3   4   2   11.40    0.73
   3   4  -2   11.15    0.62
  -3   4   2   11.21    0.62
   2  -4  -2    1.08    0.15
  -2  -4   2    0.98    0.18
  -2  -4   2    1.35    0.20
  -2   4   2    0.89    0.19
   2   4  -2    0.91    0.14
  -2   4   2    0.79    0.24
  -2   4   2    0.78    0.16
   1  -4  -2   35.64    1.55
   1  -4  -2   33.51    1.58
  -1   4   2   35.12    1.75
  -1   4   2   35.15    1.55
   0  -4  -2    1.44    0.19
   0  -4  -2    1.13    0.20
   0  -4  -2    1.53    0.17
   0   4   2    1.45    0.18
   0   4   2    1.53    0.17
   0   4   2    1.63    0.19
  -1  -4  -2    0.26    0.13
  -1  -4  -2    0.22    0.12
  -1  -4  -2    0.23    0.10
   1   4   2    0.05    0.11
   1   4   2    0.23    0.10
   1   4   2    0.14    0.11
  -2  -4  -2    0.46    0.13
  -2  -4  -2    0.41    0.16
  -2  -4  -2    0.33    0.16
   2   4   2    0.30    0.16
   2   4   2    0.33    0.15
   2   4   2    0.56    0.14
   3  -4   2    0.22    0.12
  -3  -4  -2    0.41    0.17
  -3  -4  -2    0.19    0.16
  -3   4  -2    0.13    0.12
   3   4   2    0.16    0.16
   3   4   2    0.00    0.17
   3   4   2    0.19    0.17
  -4  -4  -2    3.20    0.37
  -4  -4  -2    3.69    0.39
   4  -4   2    3.29    0.34
   4   4   2    2.75    0.39
   4   4   2    3.43    0.38
  -4   4  -2    2.96    0.31
   4   4   2    3.14    0.39
   5  -4   2    2.72    0.35
  -5  -4  -2    2.84    0.39
  -5  -4  -2    2.48    0.37
  -5   4  -2    2.68    0.40
   5   4   2    3.18    0.50
   5   4   2    3.28    0.50
  -6  -4  -2    0.37    0.29
  -6  -4  -2    0.47    0.30
   6  -4   2    0.28    0.29
   6   4   2    0.67    0.38
  -6   4  -2    0.41    0.32
   6   4   2   -0.14    0.36
   7  -4   2    0.25    0.38
  -7  -4  -2   -0.15    0.32
  -7  -4  -2    0.08    0.40
   7   4   2    0.03    0.48
   7   4   2    0.73    0.49
  -7   4  -2    0.27    0.37
  -8  -4  -2    1.84    0.53
   8  -4   2    1.54    0.54
  -8  -4  -2    1.69    0.48
   8   4   2    1.39    0.68
  -8   4  -2    2.12    0.51
   8   4   2    1.75    0.70
  -9  -4  -2    8.38    0.91
   9  -4   2    8.17    0.93
  -9   4  -2    9.65    1.07
   9   4   2   10.14    1.30
  10  -4   2    3.86    1.03
 -10  -4  -2    2.42    0.73
 -10  -4  -2    3.14    0.85
 -10   4  -2    2.83    0.83
  10   4   2    3.31    1.18
 -11  -4  -2    3.58    2.03
 -11  -4  -2    4.75    1.14
  11   4   2    2.50    1.22
 -11   4  -2    2.74    1.37
 -11  -5   2    0.61    0.89
 -11  -5   2    1.12    0.98
 -11   5   2   -0.83    1.01
  10  -5  -2    3.20    1.79
 -10  -5   2    2.70    0.87
 -10  -5   2    4.18    1.04
  -9  -5   2    1.19    0.62
   9  -5  -2    3.65    1.25
  -9  -5   2    1.28    0.61
   9  -5  -2    1.24    0.71
  -9   5   2    1.22    0.66
  -8  -5   2    2.73    0.55
   8  -5  -2    2.16    0.55
  -8  -5   2    3.32    0.60
   8  -5  -2    4.38    0.97
  -8   5   2    3.63    0.64
  -7  -5   2    2.25    0.50
   7  -5  -2    3.41    0.77
  -7  -5   2    1.69    0.46
   7  -5  -2    2.08    0.45
   7   5  -2    2.69    0.50
  -7   5   2    1.87    0.48
   6  -5  -2    5.43    0.86
   6  -5  -2    4.82    0.54
  -6  -5   2    3.62    0.57
  -6  -5   2    4.02    0.54
   6   5  -2    4.98    0.56
  -6   5   2    5.40    0.61
  -5  -5   2   23.09    1.23
   5  -5  -2   21.74    1.57
   5  -5  -2   24.27    1.20
  -5  -5   2   23.58    1.28
   5   5  -2   24.48    1.24
  -5   5   2   24.34    1.24
   4  -5  -2    3.50    0.56
  -4  -5   2    3.25    0.43
  -4  -5   2    3.88    0.39
   4  -5  -2    3.51    0.37
   4   5  -2    3.83    0.38
  -4   5   2    3.71    0.39
  -3  -5   2   30.85    1.42
   3  -5  -2   30.25    1.66
   3  -5  -2   30.54    1.40
  -3  -5   2   30.86    1.49
  -3   5   2   30.39    1.59
   3   5  -2   31.31    1.42
  -3   5   2   29.75    1.41
  -3   5   2   28.80    1.40
  -2  -5   2    0.70    0.15
   2  -5  -2    0.83    0.15
  -2  -5   2    0.71    0.19
  -2   5   2    0.79    0.18
   2   5  -2    0.88    0.15
  -2   5   2    0.84    0.17
  -2   5   2    0.69    0.22
  -1  -5   2   74.97    3.32
  -1  -5   2   74.92    3.30
   1  -5  -2   68.61    3.29
   1  -5  -2   76.93    3.25
  -1   5   2   78.90    3.25
  -1   5   2   75.77    3.27
  -1   5   2   74.67    3.25
  -1   5   2   75.59    3.50
   0  -5   2   25.58    1.29
   0  -5  -2   28.25    1.27
   0  -5  -2   25.35    1.31
   0  -5  -2   28.72    1.28
   0   5   2   27.79    1.27
   0   5   2   27.71    1.27
   0   5   2   32.50    1.31
  -1  -5  -2   27.45    1.25
  -1  -5  -2   28.02    1.28
  -1  -5  -2   28.62    1.29
   1   5   2   28.52    1.27
   1   5   2   28.18    1.27
   1   5   2   24.66    1.28
  -2  -5  -2   54.00    2.53
  -2  -5  -2   54.02    2.50
  -2  -5  -2   58.10    2.54
   2   5   2   55.71    2.51
   2   5   2   59.56    2.52
   2   5   2   58.80    2.54
  -3  -5  -2   79.81    3.35
  -3  -5  -2   74.14    3.32
   3   5   2   72.47    3.34
   3   5   2   75.77    3.36
   3   5   2   75.30    3.34
   4  -5   2    0.25    0.18
  -4  -5  -2    0.54    0.21
  -4  -5  -2    0.27    0.18
  -4   5  -2    0.45    0.18
   4   5   2    0.46    0.22
   4   5   2    0.62    0.25
   4   5   2   -0.03    0.24
  -5  -5  -2    1.21    0.31
   5  -5   2    1.55    0.27
  -5  -5  -2    1.22    0.31
   5   5   2    1.60    0.36
   5   5   2    1.47    0.35
   5   5   2    0.94    0.38
  -5   5  -2    1.44    0.27
  -6  -5  -2    0.37    0.31
  -6  -5  -2    0.07    0.31
   6  -5   2    0.28    0.31
   6   5   2   -0.53    0.37
   6   5   2    1.26    0.43
  -6   5  -2    0.36    0.30
   7  -5   2   14.42    0.97
  -7  -5  -2   14.87    0.98
  -7  -5  -2   14.30    1.03
   7   5   2   15.23    1.15
  -7   5  -2   16.00    1.00
   7   5   2   17.18    1.16
  -8  -5  -2    2.26    0.52
   8  -5   2    1.56    0.56
  -8  -5  -2    1.72    0.54
  -8   5  -2    2.38    0.52
   8   5   2    2.18    0.73
   8   5   2    2.02    0.72
  -9  -5  -2    2.05    0.69
   9  -5   2    2.73    0.76
  -9  -5  -2    2.38    0.61
  -9   5  -2    1.20    0.66
   9   5   2    2.00    0.92
 -10  -5  -2    1.16    0.78
 -10  -5  -2    1.26    0.72
 -10   5  -2    0.30    0.81
  10   5   2   -0.70    0.86
 -11  -5  -2    1.44    1.01
 -11  -5  -2    2.80    1.08
 -11   5  -2    0.32    1.17
  11   5   2    0.77    1.20
 -11  -6   2    3.64    1.00
 -11  -6   2    2.50    1.05
 -11   6   2    2.92    1.13
 -10  -6   2    1.65    0.80
 -10  -6   2    0.44    0.75
 -10   6   2    0.91    1.00
  -9  -6   2    3.33    0.73
   9  -6  -2    3.53    0.76
  -9  -6   2    3.48    0.75
   9  -6  -2    3.98    1.41
  -9   6   2    2.35    0.73
   8  -6  -2    2.29    1.01
   8  -6  -2    1.11    0.54
  -8  -6   2    2.14    0.57
  -8   6   2    1.24    0.56
   7  -6  -2   15.57    1.04
   7  -6  -2   16.68    1.46
  -7  -6   2   15.36    1.04
  -7  -6   2   15.30    1.08
  -7   6   2   14.91    1.06
   7   6  -2   15.33    1.07
   6  -6  -2   16.01    1.33
  -6  -6   2   14.95    1.03
   6  -6  -2   16.13    0.95
  -6  -6   2   16.70    0.99
  -6   6   2   16.91    0.99
   6   6  -2   15.20    0.99
  -5  -6   2   51.19    2.42
   5  -6  -2   52.59    2.70
   5  -6  -2   53.65    2.38
  -5  -6   2   51.96    2.48
  -5   6   2   52.57    2.41
   5   6  -2   50.30    2.41
  -4  -6   2   11.27    0.71
  -4  -6   2   13.63    0.80
   4  -6  -2   12.33    0.69
   4   6  -2   12.22    0.71
  -4   6   2   11.87    0.71
   3  -6  -2    2.28    0.41
   3  -6  -2    2.13    0.27
  -3  -6   2    1.76    0.24
  -3  -6   2    2.05    0.33
  -3   6   2    2.44    0.27
  -3   6   2    1.46    0.24
   3   6  -2    1.75    0.23
  -3   6   2    1.95    0.39
  -2  -6   2   51.02    2.39
   2  -6  -2   51.61    2.30
  -2  -6   2   50.76    2.30
  -2   6   2   55.33    2.30
  -2   6   2   52.00    2.30
  -2   6   2   50.90    2.54
   2   6  -2   52.65    2.30
   1  -6  -2    3.06    0.27
   1  -6  -2    3.90    0.35
  -1  -6   2    3.97    0.36
  -1  -6   2    3.03    0.33
  -1   6   2    3.51    0.28
  -1   6   2    3.32    0.43
  -1   6   2    3.39    0.28
  -1   6   2    3.43    0.29
   0  -6  -2   33.38    1.65
   0  -6   2   34.68    1.65
   0  -6   2   35.69    1.75
   0  -6  -2   37.34    1.62
   0  -6  -2   38.63    1.64
   0   6   2   36.36    1.62
   0   6   2   36.22    1.64
   0   6   2   36.12    1.62
  -1  -6  -2   22.59    1.11
  -1  -6  -2   25.64    1.14
   1  -6   2   23.20    1.09
  -1  -6  -2   22.04    1.08
   1   6   2   22.86    1.10
   1   6   2   24.23    1.13
   1   6   2   22.08    1.10
  -2  -6  -2    5.83    0.40
  -2  -6  -2    6.31    0.46
  -2  -6  -2    5.99    0.44
   2   6   2    6.40    0.44
   2   6   2    6.58    0.47
   2   6   2    6.01    0.41
  -3  -6  -2   21.48    1.08
  -3  -6  -2   20.86    1.06
   3   6   2   21.50    1.08
  -4  -6  -2   21.91    1.14
  -4  -6  -2   22.61    1.14
   4   6   2   21.90    1.19
   4   6   2   21.55    1.15
   4   6   2   22.23    1.16
  -5  -6  -2   22.39    1.18
   5  -6   2   21.21    1.10
  -5  -6  -2   21.74    1.18
   5   6   2   22.48    1.22
  -5   6  -2   21.32    1.10
   5   6   2   23.43    1.23
   5   6   2   22.13    1.26
  -6  -6  -2    2.10    0.43
  -6  -6  -2    2.81    0.43
   6  -6   2    2.77    0.39
   6   6   2    2.16    0.48
  -6   6  -2    2.84    0.40
   6   6   2    1.93    0.49
   7  -6   2   20.10    1.21
  -7  -6  -2   23.11    1.31
  -7  -6  -2   20.99    1.23
  -7   6  -2   21.94    1.23
   7   6   2   20.25    1.38
   7   6   2   20.17    1.39
   7   6   2   21.34    1.34
  -8  -6  -2   15.29    1.17
   8  -6   2   15.86    1.14
  -8  -6  -2   13.76    1.07
  -8   6  -2   15.97    1.12
   8   6   2   13.47    1.59
   8   6   2   14.57    1.39
  -9  -6  -2    1.00    0.63
   9  -6   2    0.60    0.71
  -9  -6  -2    0.93    0.56
  -9   6  -2    1.22    0.65
   9   6   2    0.68    0.95
   9   6   2   -1.20    0.68
 -10  -6  -2    1.12    0.74
 -10  -6  -2    2.13    0.86
 -10   6  -2    0.94    0.84
  10   6   2    0.28    0.89
 -11  -6  -2    2.11    1.01
 -11  -6  -2    0.21    1.10
  11   6   2    3.25    1.24
 -11  -7   2   -0.40    0.99
 -11  -7   2    0.28    0.96
 -11   7   2   -0.89    1.03
 -10  -7   2    9.01    1.31
 -10   7   2    9.98    1.42
  -9  -7   2    0.26    0.67
   9  -7  -2   -0.14    1.48
  -9  -7   2    2.29    0.65
   9  -7  -2    2.79    0.80
  -9   7   2    0.73    0.69
   8  -7  -2    0.70    0.56
  -8  -7   2    0.74    0.53
   8  -7  -2   -0.58    1.10
  -8  -7   2    1.15    0.59
  -8   7   2    0.25    0.55
   7  -7  -2   -1.11    0.80
  -7  -7   2   -0.26    0.44
   7  -7  -2    0.28    0.41
  -7  -7   2    0.58    0.41
  -7   7   2    0.63    0.46
  -6  -7   2    0.37    0.36
   6  -7  -2   -0.13    0.65
  -6  -7   2    0.04    0.31
   6  -7  -2   -0.06    0.31
   6   7  -2    0.12    0.35
  -6   7   2    0.45    0.34
  -5  -7   2    3.56    0.48
  -5  -7   2    3.67    0.56
   5  -7  -2    4.55    0.80
   5  -7  -2    4.24    0.47
   5   7  -2    3.53    0.49
  -5   7   2    3.58    0.49
  -4  -7   2    4.18    0.43
   4  -7  -2    5.33    0.72
  -4  -7   2    4.36    0.49
   4  -7  -2    4.90    0.41
  -4   7   2    3.81    0.43
   4   7  -2    4.34    0.44
  -3  -7   2   22.81    1.06
   3  -7  -2   21.08    1.04
  -3  -7   2   21.70    1.16
  -3   7   2   21.78    1.05
  -3   7   2   19.86    1.01
  -3   7   2   20.38    1.25
   3   7  -2   22.08    1.06
  -2  -7   2  180.98    7.83
   2  -7  -2  187.67    7.77
  -2  -7   2  177.34    7.73
   2  -7  -2  183.25    7.74
   2   7  -2  182.30    7.73
  -2   7   2  170.72    8.01
  -2   7   2  175.97    7.74
  -2   7   2  189.12    7.74
  -1  -7   2    2.55    0.38
   1  -7  -2    1.75    0.27
  -1  -7   2    1.81    0.31
   1  -7  -2    1.96    0.25
  -1   7   2    1.95    0.24
  -1   7   2    2.15    0.27
  -1   7   2    2.19    0.24
  -1   7   2    2.31    0.44
   0  -7   2    0.17    0.17
   0  -7  -2    0.16    0.13
   0  -7   2    0.27    0.19
   0  -7  -2    0.18    0.15
   0  -7  -2    0.45    0.16
   0   7   2    0.44    0.14
   0   7   2    0.32    0.17
   0   7   2    0.55    0.14
  -1  -7  -2   65.25    3.00
  -1  -7  -2   67.39    3.03
  -1  -7  -2   74.31    3.07
   1  -7   2   73.58    3.04
   1   7   2   66.23    3.02
   1   7   2   69.70    3.06
   1   7   2   64.99    3.01
  -2  -7  -2   78.79    3.31
  -2  -7  -2   76.19    3.31
  -2  -7  -2   72.41    3.26
   2   7   2   73.75    3.38
   2   7   2   71.59    3.27
   2   7   2   73.34    3.33
  -3  -7  -2   11.81    0.71
  -3  -7  -2   11.42    0.66
   3   7   2   11.88    0.70
   3   7   2   10.95    0.72
   3   7   2   11.31    0.69
  -4  -7  -2   23.24    1.19
  -4  -7  -2   22.83    1.21
   4   7   2   23.37    1.21
   4   7   2   23.40    1.27
   4   7   2   23.12    1.23
   5  -7   2    8.78    0.59
  -5  -7  -2    8.78    0.68
  -5  -7  -2    9.48    0.69
   5   7   2    7.80    0.72
   5   7   2    9.89    0.83
   5   7   2   10.21    0.76
  -5   7  -2    9.55    0.60
  -6  -7  -2    0.66    0.37
   6  -7   2    0.27    0.29
  -6  -7  -2    0.63    0.36
   6   7   2    1.04    0.48
   6   7   2    0.39    0.39
   6   7   2    0.03    0.43
  -6   7  -2    0.18    0.30
  -7  -7  -2   61.99    2.89
   7  -7   2   61.63    2.83
  -7  -7  -2   62.67    2.93
   7   7   2   60.95    3.01
   7   7   2   61.63    2.98
   7   7   2   56.36    2.97
  -7   7  -2   62.37    2.85
  -8  -7  -2    0.30    0.50
   8  -7   2   -0.12    0.53
   8   7   2    0.21    0.94
   8   7   2    2.02    0.78
  -8   7  -2    0.96    0.52
  -9  -7  -2    0.47    0.68
   9  -7   2   -1.11    0.66
  -9   7  -2    0.88    0.63
   9   7   2   -0.27    0.74
 -10  -7  -2    0.47    0.85
 -10  -7  -2   -0.05    0.75
 -10   7  -2    0.41    0.85
  10   7   2    0.99    0.95
 -11  -7  -2    6.54    1.26
 -11  -7  -2    6.42    1.18
  11   7   2    8.95    1.51
 -11  -8   2   10.41    1.40
 -11  -8   2   11.27    1.68
 -11   8   2   11.76    1.83
 -10  -8   2    1.66    0.86
 -10  -8   2    2.26    0.91
 -10   8   2    2.22    0.96
  -9  -8   2    3.89    0.74
   9  -8  -2    2.35    0.82
  -9  -8   2    3.43    0.79
  -9   8   2    4.47    0.85
  -8  -8   2    1.37    0.59
   8  -8  -2   -0.07    0.56
   8  -8  -2    0.39    1.18
  -8  -8   2    1.27    0.53
  -8   8   2    1.66    0.63
  -7  -8   2    3.94    0.56
   7  -8  -2    3.40    0.96
  -7  -8   2    4.47    0.67
   7  -8  -2    4.15    0.58
  -7   8   2    4.27    0.61
   7   8  -2    4.28    0.80
   6  -8  -2    0.24    0.33
  -6  -8   2    0.30    0.40
   6  -8  -2   -0.19    0.70
  -6  -8   2    0.41    0.33
  -6   8   2    0.40    0.34
   6   8  -2    0.04    0.37
   5  -8  -2   34.27    1.64
   5  -8  -2   34.74    2.04
  -5  -8   2   34.91    1.70
  -5  -8   2   33.81    1.77
   5   8  -2   32.87    1.68
  -5   8   2   33.87    1.67
  -4  -8   2    7.63    0.66
   4  -8  -2    7.42    0.89
   4  -8  -2    8.57    0.55
  -4  -8   2    7.81    0.58
   4   8  -2    8.05    0.59
  -4   8   2    7.87    0.58
   3  -8  -2   24.33    1.17
  -3  -8   2   24.53    1.29
  -3  -8   2   25.35    1.19
   3  -8  -2   23.70    1.50
   3   8  -2   24.06    1.19
  -3   8   2   23.60    1.18
  -3   8   2   25.06    1.44
  -2  -8   2    8.45    0.59
   2  -8  -2    8.04    0.51
  -2  -8   2    8.56    0.50
   2  -8  -2    7.86    0.57
  -2   8   2    8.85    0.51
   2   8  -2    9.06    0.50
  -2   8   2    8.03    0.51
  -2   8   2    8.17    0.72
   1  -8  -2    2.55    0.33
  -1  -8   2    3.01    0.43
   1  -8  -2    2.53    0.34
  -1  -8   2    2.11    0.34
  -1   8   2    2.37    0.28
  -1   8   2    2.96    0.30
  -1   8   2    2.39    0.30
  -1   8   2    3.33    0.49
   0  -8   2   13.33    0.72
   0  -8   2   12.34    0.83
   0  -8  -2   13.03    0.69
   0  -8  -2   11.94    0.65
   0  -8  -2   12.64    0.71
   0   8   2   12.30    0.66
   0   8   2   12.04    0.66
   0   8   2   12.16    0.92
   0   8   2   13.23    0.71
   1  -8   2    0.47    0.28
  -1  -8  -2    0.90    0.23
  -1  -8  -2    0.87    0.22
  -1  -8  -2    0.62    0.17
   1  -8   2    0.60    0.20
   1   8   2    0.71    0.20
   1   8   2    0.83    0.25
  -2  -8  -2    4.09    0.43
  -2  -8  -2    3.54    0.39
  -2  -8  -2    3.37    0.34
   2   8   2    3.64    0.37
   2   8   2    3.20    0.42
   2   8   2    3.34    0.37
  -3  -8  -2    1.34    0.23
  -3  -8  -2    1.54    0.28
   3   8   2    1.47    0.35
   3   8   2    1.70    0.27
   3   8   2    1.59    0.29
  -4  -8  -2    0.49    0.24
  -4  -8  -2    0.86    0.28
   4   8   2    0.61    0.31
   4   8   2    0.55    0.34
   4   8   2    0.53    0.28
  -5  -8  -2    2.19    0.39
   5  -8   2    2.39    0.37
  -5  -8  -2    2.72    0.42
   5   8   2    2.20    0.42
   5   8   2    2.62    0.45
   5   8   2    3.26    0.57
  -6  -8  -2   36.49    1.89
  -6  -8  -2   37.22    1.89
   6  -8   2   35.75    1.77
   6   8   2   38.12    1.94
   6   8   2   40.73    2.03
   6   8   2   35.98    1.97
  -7  -8  -2    0.73    0.45
   7  -8   2    2.05    0.45
  -7  -8  -2    1.15    0.45
  -7   8  -2    0.95    0.42
   7   8   2    2.27    0.67
   7   8   2    2.13    0.56
   7   8   2    0.15    0.61
  -8  -8  -2    5.90    0.90
  -8  -8  -2    6.78    0.94
   8  -8   2    7.06    0.92
  -8   8  -2    7.38    0.91
   8   8   2    6.91    1.07
  -9  -8  -2    1.96    0.70
   9  -8   2    2.66    0.78
  -9  -8  -2    2.25    0.70
  -9   8  -2    3.97    0.76
   9   8   2    2.60    0.83
 -10  -8  -2    3.83    0.92
 -10  -8  -2    2.29    0.92
  10   8   2    4.75    1.06
 -11  -8  -2    3.42    1.11
 -11  -8  -2    2.44    1.16
  11   8   2    2.07    1.38
 -11  -9   2    0.49    1.11
 -11  -9   2   -1.06    1.08
 -10  -9   2    2.88    0.96
 -10  -9   2    1.05    0.80
 -10   9   2    3.17    1.01
   9  -9  -2    0.22    0.81
  -9  -9   2    0.47    0.73
  -9  -9   2    0.04    0.64
  -9   9   2    0.47    0.77
  -8  -9   2    3.81    0.67
   8  -9  -2    3.28    1.48
  -8  -9   2    5.20    0.78
   8  -9  -2    4.37    0.69
  -8   9   2    3.91    0.74
  -7  -9   2    6.61    0.86
   7  -9  -2    5.97    1.22
   7  -9  -2    6.06    0.76
  -7   9   2    5.50    0.85
  -6  -9   2   32.37    1.67
   6  -9  -2   32.55    2.16
  -6  -9   2   31.99    1.77
   6  -9  -2   32.98    1.64
   6   9  -2   30.91    1.69
  -6   9   2   33.28    1.68
  -5  -9   2    1.40    0.40
   5  -9  -2    2.04    0.32
   5  -9  -2    2.13    0.68
  -5  -9   2    1.18    0.33
   5   9  -2    1.08    0.34
  -5   9   2    1.55    0.34
   4  -9  -2    0.38    0.25
   4  -9  -2    0.16    0.53
  -4  -9   2   -0.05    0.29
  -4  -9   2    0.39    0.23
  -4   9   2    0.48    0.24
   4   9  -2   -0.01    0.25
  -3  -9   2   32.99    1.54
   3  -9  -2   33.42    1.53
  -3  -9   2   31.40    1.65
   3  -9  -2   32.71    1.93
  -3   9   2   32.95    1.83
   3   9  -2   33.80    1.55
  -3   9   2   30.32    1.50
  -3   9   2   33.63    1.54
  -2  -9   2   30.35    1.58
  -2  -9   2   29.13    1.44
   2  -9  -2   27.72    1.51
   2  -9  -2   32.26    1.47
  -2   9   2   32.82    1.47
  -2   9   2   35.22    1.49
  -2   9   2   31.65    1.76
  -2   9   2   33.31    1.47
   1  -9  -2    3.40    0.38
   1  -9  -2    3.75    0.36
  -1  -9   2    4.99    0.54
  -1  -9   2    3.49    0.41
  -1   9   2    3.64    0.55
  -1   9   2    3.62    0.38
  -1   9   2    3.73    0.34
  -1   9   2    3.95    0.33
   0  -9   2  104.38    4.87
   0  -9  -2  109.50    4.81
   0  -9   2  117.02    5.11
   0  -9  -2  111.07    4.84
   0  -9  -2  127.27    4.89
   0   9   2  111.80    4.83
   0   9   2  109.12    5.21
   0   9   2  103.88    4.87
   0   9   2  109.13    4.82
   1  -9   2    1.85    0.27
  -1  -9  -2    1.04    0.19
  -1  -9  -2    1.47    0.28
  -1  -9  -2    1.31    0.27
   1   9   2    1.47    0.24
   1   9   2    1.34    0.23
   1   9   2    1.64    0.31
  -2  -9  -2   46.90    2.16
  -2  -9  -2   47.37    2.23
   2  -9   2   49.07    2.47
   2  -9   2   49.28    2.16
  -2  -9  -2   44.48    2.22
   2   9   2   48.03    2.19
   2   9   2   47.65    2.19
   2   9   2   50.71    2.27
  -3  -9  -2   20.50    1.06
  -3  -9  -2   20.34    1.11
   3   9   2   21.20    1.11
   3   9   2   20.87    1.17
   3   9   2   20.65    1.10
  -4  -9  -2   -0.04    0.21
  -4  -9  -2    0.46    0.27
   4   9   2    0.16    0.28
   4   9   2    0.27    0.30
   4   9   2   -0.16    0.35
  -5  -9  -2   19.36    1.10
  -5  -9  -2   17.65    1.12
   5   9   2   20.45    1.17
   5   9   2   21.47    1.29
   5   9   2   18.04    1.16
  -6  -9  -2    2.09    0.41
   6  -9   2    1.04    0.31
  -6  -9  -2    2.57    0.48
  -6   9  -2    1.96    0.37
   6   9   2    2.15    0.61
   6   9   2    1.01    0.47
   6   9   2    1.61    0.55
  -7  -9  -2    0.45    0.45
  -7  -9  -2   -0.13    0.44
   7  -9   2   -0.23    0.38
   7   9   2   -0.86    0.50
   7   9   2    1.77    0.75
  -7   9  -2   -0.57    0.40
  -8  -9  -2   -0.01    0.57
  -8  -9  -2    0.46    0.52
   8  -9   2   -0.50    0.49
  -8   9  -2    0.08    0.54
   8   9   2    0.28    0.65
  -9  -9  -2    1.61    0.72
  -9  -9  -2    1.48    0.71
  -9   9  -2    2.64    0.74
   9   9   2    1.45    0.88
 -10  -9  -2    2.69    0.94
 -10  -9  -2    1.33    0.93
  10   9   2    1.59    1.12
 -10 -10   2    2.55    0.94
 -10 -10   2    6.02    1.07
 -10  10   2    5.08    1.13
  -9 -10   2    3.29    0.76
  -9 -10   2    4.36    0.91
   9 -10  -2    1.98    0.88
  -9  10   2    6.03    0.97
   8 -10  -2    2.63    0.68
  -8 -10   2    2.41    0.74
  -8 -10   2    2.54    0.61
  -8  10   2    2.22    0.70
   7 -10  -2   10.91    0.92
   7 -10  -2   10.78    1.80
  -7 -10   2    9.83    0.92
  -7  10   2   10.36    1.00
  -6 -10   2   12.88    1.03
   6 -10  -2   12.21    0.96
  -6 -10   2   12.25    0.90
   6 -10  -2   13.42    1.60
   6  10  -2   11.31    0.96
  -6  10   2   13.73    0.94
   5 -10  -2   19.96    1.04
  -5 -10   2   17.98    1.06
  -5 -10   2   17.91    1.17
   5 -10  -2   19.10    1.59
   5  10  -2   17.46    1.10
  -5  10   2   18.73    1.07
   4 -10  -2   39.17    2.25
  -4 -10   2   36.06    1.76
  -4 -10   2   36.57    1.89
   4 -10  -2   36.56    1.74
   4  10  -2   36.55    1.79
  -4  10   2   37.24    1.77
   3 -10  -2    2.61    0.39
  -3 -10   2    2.57    0.37
   3 -10  -2    2.30    0.55
   3 -10  -2    2.65    0.37
  -3 -10   2    1.59    0.38
  -3  10   2    2.13    0.32
   3  10  -2    2.58    0.42
   3  10  -2    2.54    0.33
  -3  10   2    2.85    0.59
   2 -10  -2   15.24    0.81
   2 -10  -2   15.66    0.89
  -2 -10   2   15.55    0.93
  -2  10   2   13.88    0.82
   2  10  -2   14.99    0.79
  -2  10   2   15.61    0.81
  -2  10   2   16.11    0.82
  -2  10   2   15.22    1.06
   2  10  -2   14.71    0.79
   1 -10  -2    0.81    0.24
   1 -10  -2    0.66    0.24
  -1 -10   2    1.29    0.34
  -1 -10   2    0.37    0.25
  -1  10   2    0.56    0.19
  -1  10   2    1.17    0.28
  -1  10   2    1.14    0.37
  -1  10   2    0.90    0.22
   0 -10   2   44.68    2.69
   0 -10   2   45.63    2.20
   0 -10  -2   47.26    2.16
   0  10   2   47.79    2.52
   0  10   2   45.58    2.13
   0  10   2   49.64    2.15
   0  10   2   50.54    2.22
  -1 -10  -2   24.67    1.27
  -1 -10  -2   24.79    1.26
  -1 -10  -2   24.93    1.19
   1 -10   2   23.82    1.48
   1 -10   2   26.03    1.24
   1  10   2   26.04    1.30
   1  10   2   23.99    1.21
   1  10   2   24.63    1.56
   1  10   2   24.07    1.22
   2 -10   2   44.95    2.40
  -2 -10  -2   42.95    2.15
  -2 -10  -2   45.41    2.08
   2 -10   2   50.72    2.09
   2  10   2   44.66    2.12
   2  10   2   44.24    2.11
   2  10   2   47.20    2.21
   3 -10   2    1.29    0.43
  -3 -10  -2    1.71    0.35
  -3 -10  -2    1.54    0.28
   3  10   2    1.78    0.33
   3  10   2    1.58    0.43
   3  10   2    1.23    0.32
  -4 -10  -2    7.76    0.58
   4 -10   2    6.39    0.86
  -4 -10  -2    7.04    0.65
   4  10   2    6.77    0.78
   4  10   2    6.08    0.66
   4  10   2    8.30    0.69
  -5 -10  -2    0.51    0.32
   5 -10   2   -0.03    0.59
  -5 -10  -2    0.78    0.36
   5  10   2    0.93    0.51
   5  10   2    1.12    0.39
   5  10   2    0.94    0.40
  -6 -10  -2    7.19    0.77
  -6 -10  -2    9.24    0.84
   6 -10   2    9.02    1.18
   6  10   2    7.88    0.91
   6  10   2    9.14    1.10
   6  10   2    8.03    0.99
   7 -10   2    3.62    0.50
  -7 -10  -2    3.35    0.59
  -7 -10  -2    3.12    0.99
   7  10   2    3.59    0.69
  -7  10  -2    4.03    0.54
   8 -10   2   10.41    0.96
  -8 -10  -2   11.53    1.11
  -8 -10  -2    7.87    1.07
   8  10   2   11.49    1.34
  -8  10  -2   10.26    1.05
  -9 -10  -2   21.65    1.59
  -9 -10  -2   15.23    1.48
   9  10   2   20.33    1.81
 -10 -10  -2    3.90    0.99
 -10 -10  -2    3.05    1.03
  10  10   2    2.60    1.25
 -10 -11   2    3.73    0.98
 -10 -11   2    5.66    1.13
  -9 -11   2   12.25    1.31
  -9 -11   2   12.88    1.46
  -9  11   2   17.15    1.61
   8 -11  -2    2.33    0.70
  -8 -11   2    0.36    0.56
  -8 -11   2   -0.08    0.70
  -8  11   2   -0.25    0.68
  -7 -11   2    3.01    0.64
   7 -11  -2    3.42    0.57
  -7 -11   2    2.21    0.52
  -7  11   2    3.02    0.62
  -6 -11   2    0.94    0.50
   6 -11  -2    2.10    1.06
  -6 -11   2    0.16    0.36
  -6  11   2    1.14    0.46
   5 -11  -2    2.66    0.41
  -5 -11   2    2.05    0.52
   5 -11  -2    3.08    0.90
  -5 -11   2    2.31    0.42
   5  11  -2    1.56    0.46
  -5  11   2    2.20    0.40
  -4 -11   2   20.24    1.12
  -4 -11   2   20.23    1.25
   4 -11  -2   20.68    1.10
   4 -11  -2   21.45    1.61
   4  11  -2   22.13    1.17
  -4  11   2   22.16    1.15
   3 -11  -2    3.25    0.53
   3 -11  -2    3.03    0.42
  -3 -11   2    3.39    0.52
  -3 -11   2    3.48    0.41
  -3  11   2    3.10    0.44
   3  11  -2    4.66    0.51
  -3  11   2    4.04    0.44
   3  11  -2    3.55    0.47
   3  11  -2    3.34    0.47
  -3  11   2    3.86    0.70
  -3  11   2    3.30    0.45
   2 -11  -2    6.40    0.58
   2 -11  -2    5.49    0.48
  -2 -11   2    5.46    0.56
  -2  11   2    6.14    0.47
  -2  11   2    7.37    0.53
  -2  11   2    5.34    0.70
  -2  11   2    6.72    0.49
   1 -11  -2    3.17    0.43
  -1 -11   2    2.88    0.45
   1 -11  -2    4.81    0.45
  -1  11   2    3.77    0.69
  -1  11   2    4.04    0.47
  -1  11   2    3.91    0.39
  -1  11   2    4.09    0.40
   0 -11  -2    1.26    0.29
   0 -11   2    1.49    0.31
   0 -11  -2    1.43    0.31
   0 -11   2    1.44    0.45
   0  11   2    1.68    0.25
   0  11   2    1.24    0.34
   0  11   2    1.38    0.25
   0  11   2    1.42    0.40
   1 -11   2   25.73    1.25
  -1 -11  -2   23.73    1.27
   1 -11   2   24.74    1.53
  -1 -11  -2   24.33    1.28
  -1 -11  -2   23.90    1.19
   1  11   2   25.25    1.61
   1  11   2   24.45    1.32
   1  11   2   24.78    1.23
   1  11   2   24.22    1.22
  -2 -11  -2    8.00    0.53
   2 -11   2    7.24    0.86
  -2 -11  -2    7.61    0.63
   2 -11   2    7.88    0.54
   2  11   2    6.11    0.69
   2  11   2    7.80    0.57
   2  11   2    8.15    0.60
  -3 -11  -2    7.15    0.64
  -3 -11  -2    7.95    0.57
   3 -11   2    6.97    0.87
   3  11   2    6.88    0.77
   3  11   2    6.95    0.63
   3  11   2    6.90    0.63
  -4 -11  -2    9.73    0.71
   4 -11   2    8.07    1.04
  -4 -11  -2    9.94    0.78
   4  11   2    9.62    0.80
   4  11   2   11.68    0.96
   4  11   2   10.50    0.79
  -5 -11  -2    2.87    0.45
   5 -11   2    2.76    0.80
  -5 -11  -2    4.58    0.63
   5  11   2    3.96    0.66
   5  11   2    3.45    0.54
   5  11   2    3.86    0.54
  -6 -11  -2   12.86    0.98
  -6 -11  -2   13.83    1.04
   6  11   2   14.49    1.11
  -7 -11  -2    3.18    0.67
  -7 -11  -2    4.02    0.60
   7  11   2    3.19    0.76
  -8 -11  -2   12.63    1.28
  -8 -11  -2   16.25    1.29
   8 -11   2   15.37    1.12
   8  11   2   16.64    1.53
  -8  11  -2   16.50    1.24
  -9 -11  -2    2.73    0.81
  -9 -11  -2    1.47    0.79
   9  11   2    2.75    1.03
 -10 -11  -2    3.27    1.07
 -10 -11  -2    3.89    1.04
  10  11   2    1.25    1.25
 -10 -12   2   10.99    1.41
 -10 -12   2   10.66    1.59
  -9 -12   2    2.83    0.82
  -9 -12   2    4.17    1.00
  -9  12   2    3.93    1.02
  -8 -12   2   27.30    1.66
   8 -12  -2   26.44    1.67
  -8 -12   2   25.95    1.77
  -8  12   2   24.10    1.74
  -7 -12   2    0.84    0.63
   7 -12  -2    1.15    0.58
  -7 -12   2    0.05    0.46
  -7  12   2   -0.37    0.55
  -6 -12   2   13.21    1.12
  -6 -12   2   11.69    1.08
  -6  12   2   13.99    1.02
   5 -12  -2    2.80    0.99
   5 -12  -2    1.58    0.41
  -5 -12   2    2.97    0.45
  -5 -12   2    2.33    0.50
  -5  12   2    2.28    0.44
   5  12  -2    1.44    0.46
  -4 -12   2   29.65    1.42
  -4 -12   2   27.81    1.57
   4 -12  -2   28.07    1.41
   4 -12  -2   26.61    1.99
   4  12  -2   27.55    1.46
   4  12  -2   27.59    1.46
  -4  12   2   28.43    1.44
   3 -12  -2    2.38    0.35
   3 -12  -2    2.66    0.44
  -3 -12   2    2.77    0.40
  -3 -12   2    2.64    0.46
  -3  12   2    2.83    0.37
   3  12  -2    2.51    0.42
   3  12  -2    3.25    0.48
  -3  12   2    2.75    0.54
  -3  12   2    2.95    0.39
  -3  12   2    3.12    0.40
   2 -12  -2   14.53    0.82
   2 -12  -2   14.44    0.92
  -2 -12   2   14.07    0.93
  -2  12   2   14.04    0.82
  -2  12   2   13.83    0.80
  -2  12   2   15.02    1.13
   1 -12  -2    1.33    0.33
  -1 -12   2    0.89    0.32
   1 -12  -2    1.19    0.30
  -1  12   2    0.61    0.24
  -1  12   2    1.44    0.27
  -1  12   2    0.89    0.33
  -1  12   2    1.36    0.46
   0 -12   2    7.40    0.84
   0 -12  -2    5.57    0.55
   0 -12  -2    5.27    0.56
   0 -12   2    5.95    0.54
   0  12   2    4.95    0.48
   0  12   2    6.76    0.78
   0  12   2    4.95    0.47
   0  12   2    4.45    0.61
   1 -12   2    6.86    0.54
  -1 -12  -2    6.28    0.60
   1 -12   2    5.44    0.88
  -1 -12  -2    6.50    0.49
  -1 -12  -2    5.55    0.59
   1  12   2    6.17    0.53
   1  12   2    6.33    0.81
   1  12   2    5.97    0.67
   1  12   2    6.44    0.53
  -2 -12  -2    3.45    0.39
  -2 -12  -2    3.35    0.52
   2 -12   2    3.51    0.40
   2  12   2    3.04    0.54
   2  12   2    3.95    0.75
   2  12   2    2.93    0.39
   2  12   2    2.93    0.39
   3 -12   2   16.96    1.39
  -3 -12  -2   19.28    1.03
  -3 -12  -2   19.30    1.12
   3  12   2   18.24    1.07
   3  12   2   19.70    1.11
   3  12   2   18.74    1.24
   4 -12   2    0.20    0.68
  -4 -12  -2    0.77    0.32
  -4 -12  -2    0.55    0.39
   4  12   2   -0.17    0.42
   4  12   2    1.17    0.51
   4  12   2    0.35    0.34
  -5 -12  -2    0.31    0.32
  -5 -12  -2    1.27    0.45
   5 -12   2    1.85    0.80
   5  12   2    2.11    0.60
   5  12   2    1.04    0.46
   5  12   2    0.95    0.51
  -6 -12  -2    2.44    0.57
  -6 -12  -2    1.65    0.46
   6  12   2    1.70    0.61
  -7 -12  -2   -0.12    0.51
  -7 -12  -2    0.16    0.56
   7  12   2    0.80    0.68
  -8 -12  -2    9.30    1.10
  -8 -12  -2    7.02    0.92
   8  12   2    7.73    1.05
  -9 -12  -2    0.37    0.76
  -9 -12  -2   -0.08    0.83
   9  12   2    0.65    1.03
 -10 -12  -2    1.63    1.01
 -10 -12  -2    1.05    1.13
  10  12   2    0.11    1.31
 -10 -13   2   -0.40    1.08
  10  13  -2    0.75    1.48
  -9 -13   2    0.53    0.93
  -9 -13   2    0.73    0.78
   9  13  -2    0.38    1.17
  -8 -13   2    6.06    0.82
  -8 -13   2    6.55    1.02
  -8  13   2    4.46    0.90
  -7 -13   2   -0.41    0.64
   7 -13  -2    0.80    0.59
  -7 -13   2    0.44    0.51
   7  13  -2    0.36    0.69
  -7  13   2    0.07    0.62
  -6 -13   2    0.33    0.52
  -6 -13   2    0.61    0.44
  -6  13   2    0.36    0.50
   6  13  -2   -0.24    0.56
   5 -13  -2    1.32    1.26
   5 -13  -2    1.65    0.42
  -5 -13   2    1.61    0.41
  -5 -13   2    0.53    0.52
   5  13  -2    0.83    0.52
   5  13  -2    1.09    0.48
  -5  13   2    0.38    0.42
  -4 -13   2    1.41    0.33
  -4 -13   2    1.47    0.48
   4 -13  -2    1.32    0.36
   4  13  -2    2.22    0.45
  -4  13   2    1.10    0.39
   4  13  -2    1.76    0.43
  -4  13   2    1.61    0.40
   4  13  -2    1.74    0.41
   3 -13  -2   99.80    4.21
   3 -13  -2   90.56    4.13
  -3 -13   2   93.53    4.30
  -3 -13   2   91.37    4.11
   3  13  -2   95.80    4.38
  -3  13   2   97.64    4.14
   3  13  -2   89.95    4.14
  -3  13   2   92.29    4.14
  -3  13   2   92.20    4.60
  -2 -13   2    8.93    0.76
   2 -13  -2    8.17    0.74
   2 -13  -2    8.03    0.64
  -2  13   2    7.76    0.70
  -2  13   2    8.48    0.61
  -2  13   2    8.43    0.91
  -2  13   2    8.23    0.63
  -1 -13   2   -0.11    0.31
   1 -13  -2    0.20    0.31
   1 -13  -2   -0.06    0.31
  -1  13   2    0.53    0.47
  -1  13   2    0.04    0.24
  -1  13   2    0.13    0.35
  -1  13   2    0.56    0.29
   0 -13  -2   -0.09    0.29
   0 -13  -2    0.04    0.31
   0 -13   2    0.38    0.53
   0 -13   2    0.23    0.28
   0  13   2   -0.35    0.26
   0  13   2    0.15    0.37
   0  13   2    0.13    0.24
   0  13   2    0.54    0.52
   1 -13   2   12.58    0.78
  -1 -13  -2   11.03    0.84
   1 -13   2   11.46    1.22
  -1 -13  -2   12.22    0.72
  -1 -13  -2   11.83    0.83
   1  13   2   11.82    0.96
   1  13   2   12.32    1.10
   1  13   2   12.20    0.76
   1  13   2   11.44    0.77
  -2 -13  -2   19.34    1.03
  -2 -13  -2   20.29    1.16
   2 -13   2   20.08    1.04
   2 -13   2   19.32    1.50
   2  13   2   19.09    1.47
   2  13   2   20.00    1.11
   2  13   2   18.15    1.26
   2  13   2   18.34    1.07
  -3 -13  -2    2.97    0.46
   3 -13   2    1.58    0.71
  -3 -13  -2    3.24    0.51
   3  13   2    4.43    0.89
   3  13   2    3.53    0.49
   3  13   2    4.94    0.82
   3  13   2    2.09    0.42
  -4 -13  -2   38.07    1.96
  -4 -13  -2   40.45    1.85
   4 -13   2   32.83    2.29
   4  13   2   39.26    1.91
   4  13   2   36.98    2.08
   4  13   2   36.54    1.94
   5  13   2   35.11    1.86
  -6 -13  -2    5.70    0.87
  -6 -13  -2    5.46    0.75
   6  13   2    7.33    1.00
  -7 -13  -2    6.04    0.93
  -7 -13  -2    6.29    0.88
   7  13   2    6.64    0.94
  -8 -13  -2    1.79    0.66
  -8 -13  -2    2.28    0.84
   8  13   2    1.83    0.95
  -9 -13  -2    1.18    0.83
  -9 -13  -2    1.71    0.97
   9  13   2    3.59    1.17
  -9 -14   2    1.37    1.01
  -9 -14   2    0.59    0.80
   9  14  -2    2.24    1.28
  -8 -14   2    2.03    0.87
  -8 -14   2    0.80    0.68
   8  14  -2    0.39    0.99
  -8  14   2   -0.55    0.85
   7 -14  -2    0.20    0.63
  -7 -14   2    0.57    0.66
  -7 -14   2    0.17    0.53
   7  14  -2    0.95    0.74
  -7  14   2    0.38    0.67
  -6 -14   2    6.12    0.99
  -6 -14   2    7.08    0.83
   6  14  -2    7.62    1.02
  -6  14   2    6.84    0.96
  -5 -14   2    3.68    0.65
   5 -14  -2    1.72    0.48
   5  14  -2    3.41    0.60
  -5  14   2    2.90    0.53
  -4 -14   2    0.50    0.43
  -4 -14   2    0.09    0.30
   4 -14  -2   -0.31    0.33
   4  14  -2   -0.09    0.39
  -4  14   2   -0.10    0.39
  -4  14   2    0.18    0.42
   4  14  -2    0.40    0.44
   3 -14  -2    0.04    0.33
  -3 -14   2    0.12    0.38
   3 -14  -2    0.11    0.43
  -3 -14   2    0.25    0.26
   3  14  -2   -0.06    0.34
  -3  14   2    0.55    0.35
  -3  14   2    0.76    0.41
  -3  14   2   -0.06    0.32
   2 -14  -2    0.89    0.34
   2 -14  -2    0.96    0.41
  -2 -14   2    0.86    0.38
  -2  14   2    0.44    0.41
  -2  14   2    0.55    0.29
  -2  14   2    0.13    0.32
  -2  14   2    1.35    0.55
   1 -14  -2   15.50    1.01
  -1 -14   2   16.82    1.06
   1 -14  -2   18.55    1.05
  -1  14   2   19.01    1.14
  -1  14   2   15.58    0.93
  -1  14   2   15.62    0.96
  -1  14   2   18.24    1.35
   0 -14   2    0.41    0.66
   0 -14  -2    0.22    0.31
   0 -14   2    0.46    0.31
   0 -14  -2    0.38    0.36
   0  14   2    0.10    0.33
   0  14   2    0.24    0.28
   0  14   2   -0.09    0.41
  -1 -14  -2    0.26    0.37
   1 -14   2    1.46    0.71
  -1 -14  -2    0.41    0.25
   1 -14   2    0.15    0.30
  -1 -14  -2    0.11    0.36
   1  14   2    0.85    0.50
   1  14   2    0.75    0.32
   1  14   2    0.57    0.34
   1  14   2    0.50    0.55
   2 -14   2    3.21    0.86
  -2 -14  -2    2.53    0.50
   2 -14   2    3.61    0.49
  -2 -14  -2    2.67    0.37
   2  14   2    3.86    0.57
   2  14   2    3.56    0.50
   2  14   2    3.65    0.64
   2  14   2    2.75    0.72
  -3 -14  -2    4.66    0.68
  -3 -14  -2    5.46    0.56
   3 -14   2    4.27    0.96
   3  14   2    5.64    0.95
   3  14   2    5.75    0.68
   3  14   2    5.19    0.77
   3  14   2    5.68    0.77
  -4 -14  -2   10.07    0.91
  -4 -14  -2   10.14    0.80
   4  14   2    9.49    0.88
  -5 -14  -2    1.51    0.54
  -5 -14  -2    1.21    0.43
   5  14   2    0.89    0.52
  -6 -14  -2    3.19    0.56
  -6 -14  -2    2.57    0.69
   6  14   2    4.89    0.77
  -7 -14  -2    0.18    0.71
  -7 -14  -2   -0.55    0.55
  -8 -14  -2    9.84    1.23
  -8 -14  -2   11.90    1.27
   8  14   2   11.90    1.73
  -9 -14  -2    2.17    1.10
  -9 -14  -2    2.60    0.96
   9  14   2    4.01    1.33
  -9 -15   2    4.14    1.21
  -9 -15   2    3.58    0.94
   9  15  -2    4.88    1.43
  -8 -15   2    1.84    0.96
  -8 -15   2    1.03    0.68
   8  15  -2    0.77    1.04
  -7 -15   2    2.74    0.85
  -7 -15   2    2.19    0.64
  -7  15   2    3.70    0.82
   7  15  -2    2.44    0.85
  -6 -15   2    0.90    0.65
  -6 -15   2    0.82    0.49
   6 -15  -2   -1.06    0.63
  -6  15   2    1.32    0.61
   6  15  -2    0.18    0.70
   5 -15  -2    0.14    0.47
  -5 -15   2    1.18    0.42
  -5 -15   2    1.00    0.56
  -5  15   2    0.92    0.52
   5  15  -2    1.33    0.56
  -4 -15   2    8.28    0.94
   4 -15  -2    6.61    0.76
  -4 -15   2    8.83    0.70
  -4  15   2    8.89    0.84
  -4  15   2    8.38    0.87
   4  15  -2    7.72    0.83
   4  15  -2    8.50    0.88
  -3 -15   2    2.33    0.52
   3 -15  -2    1.96    0.43
   3 -15  -2    2.49    0.57
  -3 -15   2    2.41    0.36
   3  15  -2    2.01    0.46
  -3  15   2    1.52    0.43
  -3  15   2    1.93    0.45
  -3  15   2    2.30    0.48
   2 -15  -2    0.95    0.47
   2 -15  -2    0.41    0.39
  -2 -15   2    0.46    0.40
  -2  15   2   -0.31    0.36
  -2  15   2    0.23    0.63
  -2  15   2    0.03    0.32
  -2  15   2    1.21    0.43
  -1 -15   2    1.70    0.45
   1 -15  -2    1.91    0.44
   1 -15  -2    1.20    0.41
  -1  15   2    1.51    0.59
  -1  15   2    1.52    0.38
  -1  15   2    1.63    0.35
  -1  15   2    2.63    0.54
   0 -15   2   40.34    2.47
   0 -15  -2   42.45    2.05
   0 -15   2   44.53    2.07
   0  15   2   41.45    2.43
   0  15   2   41.63    1.95
   0  15   2   41.03    2.15
   0  15   2   36.89    1.98
  -1 -15  -2    7.26    0.77
  -1 -15  -2    8.84    0.64
  -1 -15  -2    8.57    0.86
   1 -15   2    9.29    1.33
   1 -15   2    9.32    0.75
   1  15   2    8.82    0.77
   1  15   2    8.42    1.16
   1  15   2    9.63    1.00
   1  15   2    9.00    0.70
  -2 -15  -2    0.18    0.30
   2 -15   2   -0.39    0.85
   2 -15   2    0.81    0.32
  -2 -15  -2    0.28    0.40
   2  15   2    1.17    0.56
   2  15   2    0.12    0.62
   2  15   2    0.88    0.44
   2  15   2    0.66    0.37
   3 -15   2   14.28    1.95
  -3 -15  -2   18.26    0.99
  -3 -15  -2   17.87    1.16
   3  15   2   16.03    1.48
   3  15   2   16.00    1.10
  -4 -15  -2   10.61    0.81
  -4 -15  -2   10.14    0.95
   4  15   2    9.26    0.94
   4  15   2    8.39    1.34
  -5 -15  -2    2.00    0.61
  -5 -15  -2    2.30    0.49
   5  15   2    2.34    0.90
   5  15   2    2.29    0.64
  -6 -15  -2    7.04    0.89
  -6 -15  -2    6.17    0.88
   6  15   2    6.63    0.85
  -7 -15  -2    1.34    0.78
  -7 -15  -2    0.94    0.61
   7  15   2    2.52    0.96
  -8 -15  -2    5.63    0.93
  -8 -15  -2    5.78    1.14
   8  15   2    8.72    1.23
  -9 -15  -2    2.22    0.98
  -9 -15  -2    1.50    1.18
   9  15   2    2.45    1.38
  -8 -16   2    3.55    1.09
  -8 -16   2    1.96    0.78
   8  16  -2    1.79    1.32
  -7 -16   2    7.07    1.02
  -7 -16   2    6.29    1.02
   7  16  -2    7.74    1.13
  -6 -16   2    0.98    0.76
  -6 -16   2   -0.13    0.52
  -6  16   2    0.12    0.66
   6  16  -2    1.03    0.73
  -5 -16   2    0.58    0.55
  -5 -16   2    1.30    0.44
   5 -16  -2    0.68    0.53
  -5  16   2    1.07    0.56
   5  16  -2    1.26    0.60
  -4 -16   2    1.17    0.60
   4 -16  -2    1.45    0.51
  -4  16   2    2.14    0.52
   4  16  -2    2.27    0.52
   3 -16  -2    6.45    0.75
   3 -16  -2    5.24    0.76
  -3 -16   2    4.34    0.97
  -3  16   2    4.98    0.74
  -3  16   2    5.91    0.82
   3  16  -2    5.11    0.69
  -3  16   2    4.89    0.61
  -2 -16   2   -0.21    0.45
   2 -16  -2    1.36    0.52
   2 -16  -2    0.51    0.45
  -2  16   2    0.51    0.37
  -2  16   2    0.03    0.40
  -2  16   2    1.82    0.51
  -1 -16   2    1.78    0.50
   1 -16  -2    2.29    0.51
   1 -16  -2    2.42    0.49
  -1  16   2    1.95    0.44
  -1  16   2    2.45    0.72
  -1  16   2    2.15    0.40
  -1  16   2    2.86    0.60
   0 -16  -2    5.95    0.80
   0 -16  -2    3.66    0.58
   0 -16   2    4.87    0.68
   0  16   2    4.64    0.57
   0  16   2    5.11    0.63
   0  16   2    7.24    0.95
   0  16   2    5.10    0.97
   1 -16   2    6.07    1.05
  -1 -16  -2    6.36    0.78
   1 -16   2    6.62    0.69
   1  16   2    8.32    1.06
   1  16   2    4.70    0.96
   1  16   2    6.81    0.65
   1  16   2    6.09    0.78
  -2 -16  -2    1.02    0.38
   2 -16   2    1.79    1.15
   2 -16   2    1.31    0.38
  -2 -16  -2    0.86    0.48
   2  16   2    1.36    0.44
   2  16   2    1.68    0.74
   2  16   2    1.49    0.84
  -3 -16  -2    0.97    0.35
  -3 -16  -2    1.09    0.54
   3  16   2    1.20    0.78
   3  16   2    1.12    0.47
  -4 -16  -2    2.01    0.43
  -4 -16  -2    1.27    0.57
   4  16   2    0.63    0.87
   4  16   2    1.65    0.56
  -5 -16  -2    2.71    0.71
  -5 -16  -2    2.93    0.55
   5  16   2    2.21    1.01
   5  16   2    1.82    0.66
  -6 -16  -2    7.96    1.17
  -6 -16  -2    9.55    0.99
   6  16   2    8.10    1.61
   6  16   2    8.26    1.00
  -7 -16  -2    1.96    0.89
  -7 -16  -2    1.77    0.66
   7  16   2    1.46    0.89
   7  16   2    0.77    1.28
  -8 -16  -2    2.28    1.06
  -8 -16  -2    2.56    0.84
   8  16   2    4.14    1.17
  -8 -17   2    1.84    1.11
  -8 -17   2    3.19    0.86
  -7 -17   2    2.33    0.90
  -7 -17   2    1.62    0.70
  -6 -17   2    0.30    0.52
  -6 -17   2    1.65    0.76
   6  17  -2    0.51    0.82
   5 -17  -2    6.82    0.93
  -5 -17   2    7.53    0.85
  -5 -17   2    7.04    1.11
   5  17  -2   10.05    1.10
  -5  17   2    8.70    1.04
  -4 -17   2    2.33    0.45
  -4 -17   2    3.01    0.69
   4 -17  -2    2.40    0.58
  -4  17   2    3.02    0.59
   4  17  -2    2.78    0.57
  -3 -17   2    3.23    0.66
   3 -17  -2    4.10    0.62
   3 -17  -2    3.62    0.70
  -3  17   2    5.82    0.87
  -3  17   2    3.27    0.57
   2 -17  -2    1.92    0.59
   2 -17  -2    2.76    0.66
  -2  17   2    3.39    0.84
  -2  17   2    4.41    0.68
  -2  17   2    3.53    0.66
   1 -17  -2    7.56    0.90
   1 -17  -2    8.30    0.91
  -1 -17   2    8.04    0.85
  -1  17   2    8.04    1.19
  -1  17   2    7.18    0.73
   0 -17  -2    1.40    0.55
   0 -17   2    1.71    0.48
   0 -17  -2    2.15    0.56
   0  17   2    1.86    0.64
   0  17   2    1.86    1.04
   0  17   2    1.90    0.45
  -1 -17  -2    2.92    0.63
   1 -17   2    4.00    0.67
   1  17   2    4.06    0.89
   1  17   2    3.15    0.50
  -2 -17  -2   -0.36    0.49
   2 -17   2   -0.08    0.39
  -2 -17  -2    0.33    0.34
   2  17   2   -0.46    1.35
   2  17   2    0.79    0.47
  -3 -17  -2    5.49    0.66
  -3 -17  -2    5.61    0.79
   3  17   2    6.78    0.88
  -4 -17  -2    8.22    0.79
  -4 -17  -2    7.21    1.02
   4  17   2    7.61    1.45
   4  17   2    6.70    1.01
  -5 -17  -2   11.10    1.24
  -5 -17  -2   12.14    1.01
   5  17   2    9.75    1.19
   5  17   2   11.21    1.71
  -6 -17  -2    0.39    0.75
  -6 -17  -2    2.00    0.61
   6  17   2    0.39    0.83
   6  17   2   -0.50    1.20
  -7 -17  -2    5.68    1.11
  -7 -17  -2    5.65    0.83
   7  17   2    4.51    1.13
   7  17   2    4.06    1.46
  -8 -17  -2    1.69    1.22
  -8 -17  -2    2.97    0.99
   8  17   2    2.52    1.27
  -7 -18   2    8.15    1.23
  -7 -18   2    9.73    1.21
  -6 -18   2    0.79    0.57
  -6 -18   2    1.77    0.81
  -5 -18   2    1.40    0.72
  -5 -18   2    0.81    0.49
   5  18  -2    1.36    0.84
  -4 -18   2    1.45    0.43
  -4 -18   2    0.75    0.65
   4 -18  -2    2.74    1.00
   4  18  -2    0.77    0.57
  -4  18   2    1.71    0.60
  -3 -18   2    0.73    0.59
   3 -18  -2    0.53    0.61
   3 -18  -2    0.25    0.69
  -3  18   2    1.03    0.62
  -3  18   2    1.07    0.57
  -2 -18   2    4.89    0.75
   2 -18  -2    5.79    0.86
   2 -18  -2    4.97    0.73
  -2  18   2    5.83    0.80
   1 -18  -2    1.48    0.60
  -1 -18   2    1.62    0.62
   1 -18  -2    1.01    0.60
  -1  18   2    1.48    0.69
  -1  18   2    2.69    0.87
  -1  18   2    0.40    0.45
   0 -18  -2    2.06    0.64
   0 -18  -2    2.58    0.62
   0 -18   2    2.04    0.55
   0  18   2    1.82    0.47
   0  18   2    2.70    0.86
   0  18   2    1.75    0.80
  -1 -18  -2    2.41    0.63
   1 -18   2    2.01    0.56
   1  18   2    1.84    0.49
   1  18   2    2.50    0.79
  -2 -18  -2    2.59    0.63
   2 -18   2    2.97    0.52
  -2 -18  -2    2.70    0.48
   2  18   2    1.23    0.93
   2  18   2    3.23    0.59
  -3 -18  -2   -0.51    0.61
  -3 -18  -2   -0.15    0.43
   3  18   2    1.31    0.98
   3  18   2    0.53    0.58
  -4 -18  -2   -0.14    0.68
  -4 -18  -2   -0.31    0.46
   4  18   2   -0.57    0.62
   4  18   2   -0.76    1.00
  -5 -18  -2    6.80    0.94
  -5 -18  -2    7.25    1.01
   5  18   2    4.52    1.25
   5  18   2    6.90    0.95
  -6 -18  -2    1.89    0.66
  -6 -18  -2    2.50    0.91
   6  18   2    0.33    1.30
   6  18   2   -0.12    0.92
  -7 -18  -2    2.91    1.13
  -7 -18  -2    5.10    0.85
   7  18   2    2.12    1.65
   7  18   2    3.39    1.17
  -7 -19   2    3.29    1.38
  -7 -19   2    2.73    0.82
  -6 -19   2    0.68    0.64
  -6 -19   2    1.00    0.91
  -5 -19   2    1.70    0.85
  -5 -19   2    2.64    0.58
  -4 -19   2    2.67    0.77
  -4 -19   2    2.52    0.50
  -3 -19   2    2.05    0.72
   3 -19  -2    2.29    0.86
  -3  19   2    0.92    0.76
  -3  19   2    2.45    0.67
   2 -19  -2    0.12    0.65
  -2 -19   2    1.18    0.59
   2 -19  -2    0.84    0.75
  -2  19   2    1.54    0.74
  -2  19   2   -0.11    0.55
   1 -19  -2    2.47    0.75
  -1 -19   2    3.79    0.72
   1 -19  -2    4.13    0.76
  -1  19   2    2.95    0.60
  -1  19   2    5.08    1.05
  -1  19   2    4.45    0.94
   0 -19   2    0.52    0.52
   0 -19  -2    0.90    0.62
   0  19   2    1.18    0.97
   0  19   2   -0.09    0.48
  -1 -19  -2   14.69    1.25
   1 -19   2   13.95    1.10
   1  19   2   12.36    1.59
   1  19   2   13.37    1.06
   2 -19   2    1.01    0.50
  -2 -19  -2    1.03    0.69
   2  19   2    2.10    0.57
   2  19   2    1.46    0.94
  -3 -19  -2    3.91    0.59
  -3 -19  -2    3.41    0.83
   3  19   2    5.65    0.77
   3  19   2    3.03    1.17
  -4 -19  -2    2.75    0.88
  -4 -19  -2    3.44    0.60
   4  19   2    5.32    0.86
  -5 -19  -2   17.01    1.66
  -5 -19  -2   20.51    1.36
   5  19   2   18.61    2.17
   5  19   2   19.80    1.71
  -6 -19  -2    2.98    0.74
  -6 -19  -2    1.57    1.01
   6  19   2    1.85    1.51
  -6 -20   2    0.93    0.65
  -6 -20   2    0.16    1.02
  -5 -20   2    2.22    0.93
  -5 -20   2    1.92    0.60
  -4 -20   2   -0.21    0.75
  -4 -20   2    0.74    0.47
   3 -20  -2    4.24    1.04
  -3 -20   2    3.95    0.86
  -2 -20   2    0.11    0.62
   2 -20  -2    1.19    0.91
  -2  20   2    0.57    0.91
   1 -20  -2   -0.71    0.79
  -1 -20   2    1.01    0.62
  -1  20   2    0.13    1.14
  -1  20   2    0.54    0.60
   0 -20  -2    2.78    0.83
   0 -20   2    2.32    0.67
   0  20   2    4.37    1.10
   0  20   2    1.65    0.60
   1 -20   2    6.89    0.96
  -1 -20  -2    6.71    0.95
   1  20   2    7.27    1.21
   1  20   2    7.82    0.99
   2 -20   2    2.41    0.63
  -2 -20  -2    1.66    0.78
   2  20   2    2.77    1.11
  -3 -20  -2    2.47    0.91
  -3 -20  -2    2.04    0.57
   3  20   2    1.96    1.13
   3  20   2    2.08    0.74
  -4 -20  -2   -0.51    0.59
  -4 -20  -2   -0.06    0.84
   4  20   2   -0.14    0.89
  -5 -20  -2    1.10    0.69
  -5 -20  -2    2.12    0.99
   5  20   2   -0.13    1.50
  -6 -20  -2    2.57    1.20
  -6 -20  -2    1.55    0.78
   6  20   2    3.65    1.74
  -5 -21   2   -0.73    1.01
  -5 -21   2    1.14    0.62
  -4 -21   2   -0.12    0.95
  -3 -21   2    4.16    0.95
   3 -21  -2    6.08    1.22
  -2 -21   2   -0.47    0.72
   2 -21  -2    1.26    1.07
   1 -21  -2    6.96    1.15
  -1 -21   2    6.50    0.93
   0 -21   2    9.81    1.17
   0 -21  -2   10.66    1.46
   0  21   2   10.37    1.89
  -1 -21  -2    0.69    0.84
   1 -21   2    1.35    0.65
   1  21   2    2.08    1.17
   2 -21   2    4.58    0.82
  -2 -21  -2    4.83    0.98
   2  21   2    4.14    1.33
  -3 -21  -2    5.53    0.76
  -3 -21  -2    5.83    1.12
   3  21   2    6.85    1.36
  -4 -21  -2    1.74    0.68
  -4 -21  -2    2.13    1.01
   4  21   2    1.93    1.32
  -5 -21  -2   11.50    1.31
  -5 -21  -2   14.57    1.82
   5  21   2   11.46    2.36
  -4 -22   2   -1.09    0.96
  -3 -22   2   12.06    1.61
   3 -22  -2   16.02    2.03
  -2 -22   2    2.06    0.90
   2 -22  -2    3.06    1.28
  -1 -22   2    1.48    0.79
   1 -22  -2    3.11    1.25
   0 -22   2    4.30    0.88
   0 -22  -2    3.51    1.10
   0  22   2    4.84    1.48
   1 -22   2    8.16    1.25
   1  22   2    5.96    1.45
   2 -22   2    2.41    0.95
  -2 -22  -2    2.24    1.02
   2  22   2    0.19    1.33
  -3 -22  -2    0.52    1.05
   3  22   2   -0.79    1.50
  -4 -22  -2    1.31    1.21
  -4 -22  -2    0.09    0.74
   4  22   2    4.55    1.60
   2 -23  -2    0.96    1.47
  -2 -23   2   -0.18    0.96
  -1 -23   2    2.71    0.97
   1 -23  -2    4.19    1.43
   0 -23  -2    1.88    1.29
   0 -23   2    3.49    0.95
  -1 -23  -2    1.85    1.21
   1 -23   2    0.88    0.97
   1  23   2    2.71    1.63
   2 -23   2    5.58    1.13
  -2 -23  -2    4.88    1.35
   2  23   2    7.67    1.63
 -11   0   3    1.89    0.99
 -11   0   3    4.98    0.94
 -10   0   3    1.50    0.67
 -10   0   3   -0.44    0.70
  -9   0   3   25.38    1.70
  -9   0   3   26.87    1.53
  -8   0   3   -0.78    0.43
   8   0  -3    0.23    0.55
  -8   0   3   -0.36    0.47
   7   0  -3   20.33    1.22
  -7   0   3   20.02    1.24
  -7   0   3   19.78    1.16
   6   0  -3    0.24    0.34
  -6   0   3   -0.18    0.29
  -6   0   3   -0.16    0.29
  -5   0   3   12.94    0.80
   5   0  -3   13.98    0.80
  -5   0   3   13.43    0.83
  -4   0   3    0.11    0.19
  -3   0   3   10.27    0.59
   3   0  -3   10.38    0.57
   2   0  -3   -0.04    0.11
  -2   0   3   -0.12    0.10
  -1   0   3  124.36    5.36
   1   0  -3  126.46    5.36
   0   0   3    0.01    0.08
   0   0  -3   -0.09    0.08
   0   0   3    0.04    0.09
   1   0   3   19.53    0.91
  -1   0  -3   20.23    0.92
   1   0   3   20.17    0.98
  -1   0  -3   19.32    0.90
   2   0   3   -0.08    0.10
   2   0   3    0.22    0.13
  -2   0  -3    0.13    0.13
   2   0   3   -0.07    0.15
  -2   0  -3    0.29    0.10
   3   0   3   60.49    2.79
   3   0   3   60.00    2.79
  -3   0  -3   61.08    2.78
  -3   0  -3   68.87    2.84
   3   0   3   66.19    2.79
   4   0   3    0.20    0.20
  -4   0  -3    0.12    0.17
   4   0   3    0.09    0.20
   4   0   3    0.09    0.18
  -4   0  -3    0.25    0.21
   5   0   3    4.86    0.57
  -5   0  -3    6.21    0.54
   5   0   3    5.27    0.47
  -5   0  -3    5.14    0.49
  -6   0  -3    0.22    0.29
  -6   0  -3    0.42    0.34
   6   0   3    0.13    0.31
  -7   0  -3   78.08    3.71
  -7   0  -3   83.41    3.74
   7   0   3   84.82    3.78
   8   0   3    1.28    0.49
   8   0   3    0.33    0.60
  -8   0  -3   -0.48    0.46
  -8   0  -3   -0.27    0.48
   9   0   3    1.45    0.84
  -9   0  -3    0.49    0.62
 -10   0  -3    0.25    0.80
 -11   0  -3    0.20    1.02
  11   0   3   -0.84    1.06
 -11  -1   3    1.49    0.97
 -11  -1   3    1.66    0.88
 -11   1   3    2.26    0.98
 -10  -1   3    0.66    0.72
 -10  -1   3    2.12    0.69
 -10   1   3   -0.36    0.73
 -10   1   3    1.21    0.64
  -9  -1   3    2.55    0.65
  -9  -1   3    3.07    0.69
  -9   1   3    2.80    0.59
  -8  -1   3    0.60    0.47
  -8  -1   3    1.65    0.51
   8  -1  -3    1.49    0.58
   8   1  -3    0.06    0.52
  -8   1   3    1.27    0.47
  -8   1   3    1.35    0.51
   7  -1  -3    0.53    0.44
  -7  -1   3    0.60    0.43
  -7  -1   3   -0.12    0.39
  -7   1   3    0.78    0.42
   7   1  -3    0.00    0.39
  -7   1   3    0.61    0.40
  -6  -1   3    6.59    0.67
  -6  -1   3    6.97    0.65
   6  -1  -3    6.60    0.65
   6   1  -3    5.11    0.59
  -6   1   3    7.92    0.66
  -6   1   3    7.76    0.61
  -5  -1   3    0.22    0.24
   5  -1  -3   -0.08    0.22
  -5  -1   3   -0.01    0.22
  -5   1   3    0.25    0.25
   5   1  -3   -0.17    0.22
   4  -1  -3    1.38    0.26
  -4  -1   3    1.28    0.24
  -4   1   3    1.31    0.24
   4   1  -3    1.05    0.23
  -3  -1   3   10.57    0.59
   3  -1  -3   10.37    0.57
  -3   1   3   10.22    0.58
   3   1  -3    9.35    0.56
  -2  -1   3   92.52    3.99
   2  -1  -3   91.57    3.98
   2   1  -3   93.33    3.98
  -2   1   3   91.57    3.99
   1  -1  -3   42.15    1.84
  -1  -1   3   41.64    1.83
   1   1  -3   42.12    1.83
  -1   1   3   41.19    1.84
   0  -1  -3    3.64    0.25
   0  -1   3    3.30    0.23
   0  -1   3    3.41    0.23
   0   1   3    3.76    0.25
   0   1   3    3.68    0.25
   0   1  -3    3.53    0.22
   1  -1   3   39.83    1.71
  -1  -1  -3   39.64    1.74
  -1  -1  -3   32.83    1.74
  -1   1  -3   39.08    1.70
  -1   1  -3   39.18    1.72
   1   1   3   42.94    1.81
   1   1   3   39.97    1.73
  -2  -1  -3    6.19    0.42
  -2  -1  -3    6.66    0.46
  -2  -1  -3    6.35    0.38
   2  -1   3    7.34    0.45
   2  -1   3    6.26    0.38
   2  -1   3    6.21    0.37
  -2   1  -3    6.27    0.36
   2   1   3    6.66    0.40
   2   1   3    6.62    0.42
   2   1   3    6.27    0.40
   3  -1   3    3.36    0.30
  -3  -1  -3    3.98    0.39
   3  -1   3    3.22    0.32
   3  -1   3    3.35    0.32
  -3  -1  -3    3.74    0.31
   3   1   3    3.66    0.34
   3   1   3    3.50    0.35
   3   1   3    4.20    0.33
   4  -1   3   10.28    0.63
  -4  -1  -3   10.69    0.67
  -4  -1  -3    9.97    0.61
   4  -1   3    9.85    0.57
   4  -1   3   10.02    0.62
   4   1   3    9.87    0.64
   4   1   3   10.29    0.60
  -4   1  -3    9.26    0.59
   4   1   3   11.30    0.65
  -5  -1  -3   34.88    1.72
   5  -1   3   35.69    1.73
   5  -1   3   36.58    1.66
  -5  -1  -3   34.06    1.74
   5   1   3   36.51    1.71
   5   1   3   35.22    1.74
  -5   1  -3   36.20    1.71
  -5   1  -3   38.24    1.72
   5   1   3   36.63    1.76
  -6  -1  -3    2.68    0.44
  -6  -1  -3    2.25    0.41
   6  -1   3    1.92    0.40
   6  -1   3    2.32    0.39
  -6   1  -3    1.88    0.39
  -6   1  -3    3.20    0.42
   6   1   3    2.32    0.45
   7  -1   3   41.68    2.10
  -7  -1  -3   42.72    2.07
  -7  -1  -3   39.03    2.04
   7   1   3   39.34    2.10
   7   1   3   42.39    2.05
  -7   1  -3   44.11    2.06
  -8  -1  -3   -0.16    0.47
  -8  -1  -3    0.80    0.52
   8  -1   3   -0.82    0.57
   8   1   3   -0.12    0.62
  -8   1  -3   -0.24    0.47
   9  -1   3   10.26    1.38
  -9  -1  -3   12.32    1.20
  -9  -1  -3   13.42    1.23
   9   1   3   13.12    1.26
   9   1   3   11.26    1.46
  -9   1  -3   14.63    1.22
  10  -1   3    1.19    1.18
 -10  -1  -3    1.87    1.11
 -10   1  -3    1.32    0.85
 -11  -1  -3    5.99    1.23
  11   1   3    5.45    1.25
 -11   1  -3    6.21    1.19
 -11  -2   3    3.89    1.61
 -11  -2   3    3.37    1.05
 -11   2   3    2.72    1.07
 -10  -2   3    2.53    0.82
 -10  -2   3    4.17    0.79
 -10   2   3    3.82    0.85
  -9  -2   3   -0.29    0.56
  -9  -2   3   -0.04    0.57
  -9   2   3    0.38    0.66
  -8  -2   3    9.35    0.89
   8  -2  -3    6.84    1.18
  -8  -2   3    6.62    0.81
   8  -2  -3    5.98    0.93
  -8   2   3    9.26    0.95
  -8   2   3    6.46    0.75
   8   2  -3    5.82    0.93
  -7  -2   3   12.33    0.92
   7  -2  -3   11.45    0.95
  -7  -2   3   14.22    0.97
   7   2  -3   13.53    0.96
  -7   2   3   12.92    0.87
  -7   2   3   12.16    0.96
  -6  -2   3    0.74    0.31
   6  -2  -3   -0.05    0.32
  -6  -2   3    0.73    0.36
   6   2  -3    0.38    0.30
  -6   2   3    0.51    0.33
  -6   2   3    0.41    0.28
  -5  -2   3    8.86    0.67
   5  -2  -3    8.81    0.63
  -5  -2   3   10.71    0.69
  -5   2   3    9.32    0.67
   5   2  -3    9.42    0.63
   4  -2  -3    0.67    0.22
  -4  -2   3    0.21    0.21
  -4   2   3    0.56    0.21
   4   2  -3    0.20    0.20
   3  -2  -3   79.19    3.38
  -3  -2   3   75.13    3.39
  -3   2   3   75.57    3.38
   3   2  -3   80.17    3.38
  -3   2   3   75.35    3.47
   2  -2  -3   15.30    0.75
  -2  -2   3   15.70    0.76
  -2   2   3   14.65    0.76
  -2   2   3   15.64    0.88
   2   2  -3   15.72    0.75
  -1  -2   3    6.62    0.36
   1  -2  -3    6.21    0.37
   1   2  -3    6.89    0.35
  -1   2   3    6.39    0.38
   0  -2   3   36.68    1.57
   0  -2  -3   36.13    1.61
   0   2   3   33.45    1.66
   0   2   3   35.89    1.60
   0   2   3   36.56    1.60
   0   2  -3   37.25    1.57
  -1  -2  -3   12.96    0.70
   1  -2   3   12.58    0.59
  -1  -2  -3   12.73    0.64
  -1  -2  -3   12.66    0.62
  -1   2  -3   12.71    0.60
  -1   2  -3   12.69    0.58
   1   2   3   11.17    0.68
   1   2   3   12.57    0.63
   2  -2   3  197.55    8.29
   2  -2   3  222.89    8.35
   2  -2   3  187.56    8.28
  -2  -2  -3  182.61    8.30
  -2  -2  -3  195.00    8.33
  -2  -2  -3  205.94    8.39
   2   2   3  195.74    8.34
   2   2   3  192.29    8.32
   2   2   3  183.86    8.31
  -2   2  -3  184.80    8.27
  -3  -2  -3    8.27    0.56
   3  -2   3    8.39    0.48
   3  -2   3    8.23    0.49
   3  -2   3    8.84    0.51
  -3  -2  -3    8.39    0.50
  -3   2  -3    8.25    0.46
   3   2   3    7.72    0.52
   3   2   3    8.08    0.52
   3   2   3    8.17    0.51
   4  -2   3   10.80    0.65
  -4  -2  -3   11.80    0.71
  -4  -2  -3   10.89    0.65
   4   2   3   10.16    0.68
   4   2   3   11.55    0.66
   4   2   3   10.37    0.68
  -4   2  -3   10.63    0.62
  -5  -2  -3    8.26    0.63
  -5  -2  -3    8.31    0.62
   5  -2   3    8.11    0.61
  -5   2  -3    7.91    0.56
   5   2   3    8.31    0.63
   5   2   3    7.63    0.66
  -6  -2  -3    9.15    0.73
  -6  -2  -3   10.22    0.74
   6  -2   3    9.75    0.73
   6   2   3    8.91    0.80
  -6   2  -3    9.64    0.71
   6   2   3   10.19    0.77
   6   2   3    9.17    0.76
  -7  -2  -3   30.58    1.62
   7  -2   3   29.77    1.65
  -7  -2  -3   31.68    1.65
   7   2   3   29.65    1.70
  -7   2  -3   31.06    1.62
   7   2   3   32.95    1.67
   8  -2   3    3.16    0.69
  -8  -2  -3    4.32    0.63
  -8  -2  -3    4.53    0.69
   8   2   3    3.84    0.74
  -8   2  -3    3.67    0.57
   9  -2   3    1.71    0.79
  -9  -2  -3    0.39    0.61
  -9  -2  -3    1.00    0.67
   9   2   3    0.09    0.62
   9   2   3   -0.51    0.85
  -9   2  -3    0.63    0.63
   9   2   3   -0.21    0.80
  10  -2   3    3.07    1.17
 -10  -2  -3    4.99    0.96
 -10  -2  -3    5.06    0.97
  10   2   3    4.28    0.98
 -10   2  -3    4.43    0.93
 -11  -2  -3    4.05    1.19
  11   2   3    3.77    1.20
 -11   2  -3    3.25    1.14
 -11  -3   3    4.08    1.00
 -11  -3   3    3.42    1.03
 -11   3   3    1.75    1.02
 -10  -3   3   12.95    1.40
 -10  -3   3   17.41    1.41
 -10   3   3   17.74    1.58
  -9  -3   3    8.57    1.02
   9  -3  -3    9.10    1.22
  -9  -3   3    7.51    1.00
  -9   3   3    8.41    1.15
   8  -3  -3    3.28    0.63
  -8  -3   3    3.94    0.63
   8  -3  -3    4.85    0.90
  -8  -3   3    3.39    0.61
  -8   3   3    4.67    0.68
   8   3  -3    4.16    0.82
   7  -3  -3   -0.12    0.37
  -7  -3   3   -0.26    0.36
  -7  -3   3    0.29    0.36
   7  -3  -3    0.94    0.61
   7   3  -3    0.55    0.43
  -7   3   3    0.38    0.40
  -7   3   3    0.15    0.39
   6  -3  -3    1.03    0.49
   6  -3  -3   -0.33    0.29
  -6  -3   3    0.26    0.30
  -6  -3   3   -0.26    0.32
  -6   3   3    0.81    0.31
   6   3  -3   -0.12    0.29
  -6   3   3    0.73    0.28
  -5  -3   3   30.12    1.48
  -5  -3   3   28.65    1.49
   5  -3  -3   29.39    1.44
   5  -3  -3   30.36    1.62
  -5   3   3   28.15    1.46
   5   3  -3   28.34    1.44
  -4  -3   3    0.73    0.23
  -4  -3   3    0.91    0.26
   4  -3  -3    0.56    0.21
  -4   3   3    0.68    0.22
   4   3  -3    1.07    0.22
  -3  -3   3   17.07    0.84
   3  -3  -3   15.86    0.81
   3   3  -3   16.42    0.82
  -3   3   3   15.88    0.84
  -3   3   3   15.64    0.92
   2  -3  -3   12.52    0.65
  -2  -3   3   13.02    0.65
  -2   3   3   13.07    0.66
  -2   3   3   11.72    0.79
   2   3  -3   13.34    0.64
  -1  -3   3    7.49    0.39
   1  -3  -3    7.54    0.42
   1   3  -3    7.45    0.38
  -1   3   3    6.82    0.42
  -1   3   3    7.55    0.48
   0  -3  -3    6.24    0.38
   0   3   3    6.76    0.39
   0   3   3    6.87    0.39
   0   3   3    6.78    0.46
  -1  -3  -3   13.26    0.66
  -1  -3  -3   13.62    0.69
  -1  -3  -3   13.09    0.74
   1   3   3   13.95    0.68
   1   3   3   13.69    0.67
   1   3   3   12.89    0.71
  -2  -3  -3    0.98    0.24
  -2  -3  -3    0.88    0.16
  -2  -3  -3    0.69    0.19
   2   3   3    0.83    0.18
   2   3   3    0.53    0.16
   2   3   3    0.63    0.16
   3  -3   3   31.58    1.43
  -3  -3  -3   31.65    1.52
  -3  -3  -3   30.29    1.46
   3  -3   3   31.97    1.46
   3  -3   3   32.05    1.43
  -3   3  -3   30.48    1.41
   3   3   3   30.37    1.48
   3   3   3   32.38    1.48
   3   3   3   31.52    1.48
  -4  -3  -3   24.06    1.23
   4  -3   3   25.44    1.21
  -4  -3  -3   25.07    1.27
   4   3   3   24.53    1.26
   4   3   3   25.97    1.25
  -4   3  -3   24.71    1.19
   4   3   3   25.69    1.27
  -5  -3  -3   24.62    1.27
   5  -3   3   24.03    1.24
  -5  -3  -3   25.19    1.28
   5   3   3   25.38    1.28
   5   3   3   24.13    1.30
  -5   3  -3   23.90    1.22
   5   3   3   24.87    1.29
  -6  -3  -3   64.47    3.00
  -6  -3  -3   68.22    3.00
   6  -3   3   64.68    2.98
  -6   3  -3   64.49    2.96
   6   3   3   65.16    3.02
   6   3   3   63.16    3.03
   6   3   3   65.46    3.06
  -7  -3  -3    4.18    0.62
   7  -3   3    4.01    0.59
  -7  -3  -3    4.00    0.56
   7   3   3    3.16    0.60
  -7   3  -3    3.17    0.49
   7   3   3    5.28    0.83
   7   3   3    3.60    0.56
  -8  -3  -3    0.80    0.52
  -8  -3  -3    1.57    0.51
   8  -3   3    0.98    0.57
   8   3   3    1.81    0.66
   8   3   3    0.16    0.64
   8   3   3    1.20    0.58
  -8   3  -3    0.80    0.50
  -9  -3  -3   10.11    1.13
  -9  -3  -3   10.01    1.13
   9  -3   3    8.90    1.04
  -9   3  -3   10.59    1.09
   9   3   3    7.83    1.18
   9   3   3    9.29    1.38
 -10  -3  -3    6.84    1.09
 -10  -3  -3    7.45    1.06
 -10   3  -3    7.63    1.01
  10   3   3    7.58    1.12
 -11  -3  -3    1.60    1.79
 -11  -3  -3    2.09    1.13
  11   3   3    1.29    1.08
 -11  -4   3    0.42    0.93
 -11  -4   3    0.62    0.97
 -11   4   3    0.85    1.01
 -10  -4   3    4.29    1.31
 -10  -4   3    2.65    0.80
 -10   4   3    5.44    0.98
  -9  -4   3    0.35    0.64
   9  -4  -3    0.83    0.79
   9  -4  -3    0.35    1.12
  -9  -4   3   -0.29    0.57
  -9   4   3   -0.07    0.67
  -8  -4   3    0.29    0.52
   8  -4  -3    1.03    0.88
   8  -4  -3    0.26    0.52
  -8  -4   3   -0.85    0.49
  -8   4   3    0.33    0.54
   7  -4  -3    6.29    1.04
   7  -4  -3    6.83    0.75
  -7  -4   3    6.49    0.73
  -7  -4   3    5.67    0.74
  -7   4   3    7.41    0.76
   7   4  -3    6.90    0.78
  -6  -4   3   -0.19    0.33
   6  -4  -3    0.45    0.34
   6  -4  -3    1.04    0.54
  -6  -4   3    0.70    0.33
  -6   4   3    0.42    0.34
   6   4  -3   -0.01    0.30
   5  -4  -3    1.58    0.30
  -5  -4   3    1.75    0.33
  -5  -4   3    1.56    0.40
   5  -4  -3    1.51    0.47
   5   4  -3    1.77    0.32
  -5   4   3    1.51    0.33
   4  -4  -3    2.88    0.36
  -4  -4   3    2.41    0.40
  -4  -4   3    2.91    0.37
  -4   4   3    2.85    0.37
   4   4  -3    2.58    0.36
  -3  -4   3    0.32    0.19
   3  -4  -3    0.26    0.16
  -3  -4   3    0.06    0.16
  -3   4   3    0.20    0.22
   3   4  -3    0.02    0.15
  -3   4   3    0.26    0.16
   2  -4  -3    0.30    0.14
  -2  -4   3    0.80    0.16
  -2   4   3    0.36    0.20
   2   4  -3    0.65    0.14
  -2   4   3    0.26    0.22
  -2   4   3    0.61    0.15
   1  -4  -3    0.21    0.13
  -1  -4   3    0.49    0.12
  -1   4   3    0.42    0.19
  -1   4   3    0.24    0.13
   0  -4  -3    0.59    0.16
   0  -4  -3    0.76    0.21
   0   4   3    0.90    0.20
   0   4   3    0.70    0.14
   0   4   3    0.66    0.13
  -1  -4  -3   53.70    2.43
  -1  -4  -3   56.86    2.46
  -1  -4  -3   58.43    2.53
   1   4   3   52.13    2.44
   1   4   3   54.24    2.47
   1   4   3   56.31    2.44
  -2  -4  -3   47.05    2.11
  -2  -4  -3   47.53    2.16
  -2  -4  -3   44.48    2.08
   2   4   3   44.22    2.09
   2   4   3   50.52    2.12
   2   4   3   45.35    2.09
   3  -4   3   48.76    2.06
  -3  -4  -3   46.03    2.13
  -3  -4  -3   45.17    2.07
   3   4   3   42.81    2.09
   3   4   3   44.19    2.09
   3   4   3   47.39    2.11
  -4  -4  -3    0.56    0.23
   4  -4   3    0.76    0.21
  -4  -4  -3    0.78    0.24
   4   4   3    0.58    0.27
   4   4   3    0.69    0.26
  -4   4  -3    0.77    0.19
   4   4   3    0.73    0.45
   5  -4   3    1.66    0.30
  -5  -4  -3    1.78    0.36
  -5  -4  -3    1.40    0.32
   5   4   3    2.10    0.37
   5   4   3    1.81    0.39
  -5   4  -3    1.49    0.30
   5   4   3    1.65    0.35
   6  -4   3    2.67    0.41
  -6  -4  -3    2.68    0.43
  -6  -4  -3    3.48    0.52
   6   4   3    2.06    0.52
  -6   4  -3    2.43    0.39
   6   4   3    3.11    0.53
   6   4   3    3.00    0.48
   7  -4   3    4.52    0.71
  -7  -4  -3    5.59    0.68
  -7  -4  -3    4.95    0.71
   7   4   3    4.45    0.61
   7   4   3    7.25    0.90
  -7   4  -3    4.44    0.64
   7   4   3    3.79    0.67
  -8  -4  -3   10.16    1.01
   8  -4   3    8.39    1.04
  -8  -4  -3    9.42    0.93
  -8   4  -3    8.63    0.90
   8   4   3    7.31    1.17
   8   4   3   10.43    1.04
   8   4   3   12.84    1.21
  -9  -4  -3   -0.58    0.62
   9  -4   3   -0.23    0.75
   9   4   3   -0.79    0.96
   9   4   3    0.56    0.75
  -9   4  -3   -0.04    0.62
 -10  -4  -3    2.56    0.96
 -10  -4  -3    0.04    0.86
 -10   4  -3    0.68    0.82
  10   4   3    1.51    1.38
  10   4   3    2.26    0.89
 -11  -4  -3    4.25    1.17
 -11  -4  -3    6.50    1.31
  11   4   3    4.14    1.21
 -11  -5   3    2.73    1.10
 -11  -5   3    2.23    1.05
 -11   5   3    2.25    1.10
 -10  -5   3    1.93    0.85
 -10  -5   3   -0.48    0.73
 -10   5   3    0.94    0.85
  -9  -5   3    5.08    0.83
   9  -5  -3    5.33    1.33
  -9  -5   3    4.64    0.75
   9  -5  -3    5.57    0.88
  -9   5   3    6.57    0.88
   8  -5  -3    1.34    0.61
  -8  -5   3    0.58    0.49
   8  -5  -3    1.11    0.93
  -8  -5   3    0.08    0.53
  -8   5   3    0.35    0.58
   7  -5  -3   16.72    1.41
  -7  -5   3   14.55    1.08
  -7  -5   3   14.15    1.04
   7  -5  -3   16.27    1.05
   7   5  -3   16.23    1.06
  -7   5   3   14.87    1.09
  -6  -5   3    1.80    0.47
   6  -5  -3    2.12    0.41
   6  -5  -3    2.96    0.63
  -6  -5   3    1.92    0.39
   6   5  -3    2.12    0.41
  -6   5   3    2.77    0.43
   5  -5  -3   19.13    1.46
  -5  -5   3   19.31    1.14
   5  -5  -3   19.90    1.05
  -5  -5   3   19.83    1.08
  -5   5   3   20.04    1.08
   5   5  -3   18.68    1.05
  -4  -5   3    0.39    0.25
   4  -5  -3    0.04    0.20
  -4  -5   3    0.00    0.19
  -4   5   3    0.26    0.22
  -4   5   3    0.17    0.24
   4   5  -3    0.15    0.19
  -3  -5   3    6.77    0.54
   3  -5  -3    8.19    0.48
  -3  -5   3    7.17    0.48
  -3   5   3    7.56    0.49
  -3   5   3    6.62    0.53
  -3   5   3    7.56    0.61
  -2  -5   3   16.83    0.92
   2  -5  -3   17.84    0.86
  -2  -5   3   18.02    0.85
  -2   5   3   17.20    0.86
  -2   5   3   16.20    1.05
   2   5  -3   16.34    0.82
  -2   5   3   17.73    0.92
   1  -5  -3   29.90    1.34
  -1   5   3   29.36    1.34
  -1   5   3   26.63    1.38
  -1   5   3   30.27    1.34
   0  -5  -3   19.59    0.91
   0  -5  -3   16.39    0.96
   0   5   3   18.84    0.93
   0   5   3   18.16    0.89
   0   5   3   19.04    0.90
  -1  -5  -3    0.09    0.11
  -1  -5  -3   -0.20    0.15
  -1  -5  -3    0.15    0.18
   1   5   3    0.16    0.14
   1   5   3    0.24    0.13
   1   5   3   -0.01    0.16
  -2  -5  -3   18.05    0.92
  -2  -5  -3   16.41    0.94
  -2  -5  -3   17.72    0.88
   2   5   3   17.51    0.89
   2   5   3   18.21    0.92
   2   5   3   17.04    0.89
  -3  -5  -3    1.46    0.24
  -3  -5  -3    1.74    0.30
   3   5   3    1.42    0.25
   3   5   3    1.50    0.27
   3   5   3    1.61    0.29
  -4  -5  -3   17.48    0.94
   4  -5   3   17.29    0.88
  -4  -5  -3   18.04    0.97
  -4   5  -3   17.10    0.86
   4   5   3   17.02    0.98
   4   5   3   17.92    0.97
   4   5   3   16.97    0.98
  -5  -5  -3   12.96    0.84
  -5  -5  -3   13.22    0.86
   5  -5   3   14.03    0.81
   5   5   3   15.63    0.91
  -5   5  -3   13.20    0.77
   5   5   3   13.40    0.90
   5   5   3   13.90    0.90
  -6  -5  -3   22.55    1.28
  -6  -5  -3   23.38    1.29
   6  -5   3   23.84    1.24
   6   5   3   22.26    1.38
   6   5   3   23.77    1.39
   6   5   3   24.35    1.34
  -6   5  -3   22.40    1.21
   7  -5   3    4.93    0.71
  -7  -5  -3    6.19    0.75
  -7  -5  -3    5.52    0.70
   7   5   3    4.89    0.73
   7   5   3    7.49    0.99
  -7   5  -3    5.08    0.67
   7   5   3    6.53    0.80
   8  -5   3   49.82    2.51
  -8  -5  -3   52.97    2.58
  -8  -5  -3   51.87    2.51
   8   5   3   51.55    2.65
   8   5   3   46.51    2.67
   8   5   3   51.50    2.60
  -8   5  -3   50.05    2.48
  -9  -5  -3    0.90    0.64
  -9  -5  -3    0.17    0.68
   9  -5   3   -0.07    0.74
  -9   5  -3    0.12    0.65
   9   5   3    0.83    0.73
   9   5   3    1.43    1.04
 -10  -5  -3   13.24    1.89
 -10  -5  -3   14.92    1.59
 -10   5  -3   14.31    1.51
  10   5   3   16.38    1.66
 -11  -5  -3    0.86    1.08
 -11  -5  -3    0.69    1.27
  11   5   3    0.43    1.18
 -11  -6   3    1.78    1.03
 -11  -6   3    1.28    1.05
 -11   6   3    2.46    1.10
 -10  -6   3    0.50    0.86
 -10  -6   3    0.75    0.79
 -10   6   3    0.53    0.91
   9  -6  -3    0.96    0.79
   9  -6  -3    0.59    1.34
  -9  -6   3    0.71    0.82
  -9  -6   3   -0.04    0.61
  -9   6   3    1.06    0.75
  -8  -6   3   16.17    1.21
   8  -6  -3   19.19    1.77
  -8  -6   3   17.10    1.26
   8  -6  -3   16.80    1.25
  -8   6   3   17.38    1.29
  -7  -6   3   12.36    1.02
   7  -6  -3   13.34    1.42
   7  -6  -3   13.13    0.96
  -7  -6   3   12.01    0.95
   7   6  -3   12.26    0.96
  -7   6   3   13.74    1.02
   6  -6  -3    9.19    0.75
  -6  -6   3    8.97    0.75
   6  -6  -3   10.17    1.12
  -6  -6   3    9.90    0.82
  -6   6   3   10.30    0.79
   6   6  -3    9.22    0.75
   5  -6  -3   21.76    1.14
   5  -6  -3   23.01    1.49
  -5  -6   3   21.77    1.18
  -5  -6   3   21.79    1.26
   5   6  -3   20.79    1.15
  -5   6   3   22.41    1.19
   4  -6  -3    0.70    0.21
  -4  -6   3    0.62    0.24
  -4  -6   3    0.54    0.28
   4   6  -3    0.34    0.21
  -4   6   3    0.30    0.28
  -4   6   3    0.52    0.24
  -4   6   3    0.86    0.34
  -3  -6   3    4.79    0.49
  -3  -6   3    4.75    0.40
   3  -6  -3    4.49    0.39
  -3   6   3    3.92    0.40
  -3   6   3    5.20    0.47
  -3   6   3    4.47    0.52
   3   6  -3    4.47    0.38
  -2  -6   3   77.25    3.64
   2  -6  -3   80.63    3.57
  -2  -6   3   87.73    3.56
  -2   6   3   75.46    3.82
  -2   6   3   79.06    3.57
   2   6  -3   81.39    3.54
  -2   6   3   89.96    3.62
  -1  -6   3   12.74    0.79
   1  -6  -3   16.47    0.84
   1  -6  -3   14.23    0.76
  -1   6   3   17.03    0.80
  -1   6   3   14.90    0.76
  -1   6   3   13.63    0.75
   0  -6  -3   41.51    1.86
   0  -6  -3   38.80    1.78
   0   6   3   38.28    1.76
   0   6   3   37.28    1.79
   0   6   3   38.78    1.76
  -1  -6  -3    0.87    0.25
  -1  -6  -3    0.27    0.18
  -1  -6  -3    0.58    0.16
   1   6   3    0.67    0.17
   1   6   3    0.33    0.18
   1   6   3    0.43    0.16
  -2  -6  -3   22.33    1.09
  -2  -6  -3   21.47    1.03
  -2  -6  -3   20.58    1.09
   2   6   3   20.43    1.05
   2   6   3   20.73    1.05
  -3  -6  -3   25.33    1.25
  -3  -6  -3   23.57    1.19
   3   6   3   25.00    1.25
   3   6   3   23.79    1.22
   3   6   3   24.09    1.22
  -4  -6  -3    0.48    0.24
  -4  -6  -3    0.17    0.25
   4   6   3    0.15    0.26
   4   6   3    0.22    0.27
   4   6   3    0.40    0.29
  -5  -6  -3    0.70    0.28
  -5  -6  -3    1.46    0.34
   5  -6   3    0.51    0.25
   5   6   3    0.91    0.39
   5   6   3    0.73    0.33
   5   6   3    1.19    0.38
  -5   6  -3    1.39    0.26
  -6  -6  -3   14.01    0.93
   6  -6   3   13.16    0.85
  -6  -6  -3   13.80    0.92
   6   6   3   13.49    1.07
   6   6   3   12.85    0.97
  -6   6  -3   12.79    0.83
   6   6   3   13.57    1.04
   7  -6   3    1.67    0.43
  -7  -6  -3    2.20    0.50
  -7  -6  -3    1.90    0.48
   7   6   3    1.29    0.61
   7   6   3    1.62    0.51
   7   6   3    2.51    0.69
  -7   6  -3    1.19    0.42
  -8  -6  -3    0.22    0.52
  -8  -6  -3   -0.03    0.53
   8  -6   3   -0.19    0.53
  -8   6  -3   -0.18    0.48
   8   6   3    0.23    0.59
   8   6   3    0.90    0.81
  -9  -6  -3    0.18    0.66
   9  -6   3    2.09    0.77
  -9  -6  -3    1.34    0.72
  -9   6  -3   -0.30    0.61
   9   6   3    1.34    0.79
 -10  -6  -3    4.04    0.97
 -10  -6  -3    3.13    0.99
  10   6   3    3.40    1.06
 -10   6  -3    3.52    0.94
 -11  -6  -3    1.83    1.10
 -11  -6  -3    3.27    1.33
  11   6   3   -0.83    1.27
 -11  -7   3    7.05    1.25
 -11  -7   3    7.58    1.30
 -11   7   3    9.17    1.37
 -10  -7   3    3.45    0.98
 -10  -7   3    3.11    0.92
 -10   7   3    3.04    1.05
  -9  -7   3    0.82    0.66
   9  -7  -3   -1.80    0.75
  -9  -7   3    0.65    0.72
   9  -7  -3   -0.23    1.49
  -9   7   3   -0.05    0.74
   8  -7  -3    0.69    1.17
   8  -7  -3    0.09    0.60
  -8  -7   3    0.49    0.60
  -8  -7   3   -0.18    0.47
  -8   7   3    0.62    0.57
  -7  -7   3    2.89    0.50
   7  -7  -3    3.79    0.56
   7  -7  -3    4.61    0.96
  -7  -7   3    2.13    0.59
  -7   7   3    3.93    0.60
   7   7  -3    2.82    0.60
   6  -7  -3    0.72    0.74
  -6  -7   3   -0.35    0.30
   6  -7  -3    0.21    0.34
  -6  -7   3    0.24    0.40
  -6   7   3    0.17    0.36
   6   7  -3    0.22    0.36
   5  -7  -3    9.32    0.66
  -5  -7   3    9.06    0.68
   5  -7  -3    8.26    1.00
  -5  -7   3    7.93    0.75
   5   7  -3    9.13    0.67
  -5   7   3    8.66    0.69
  -4  -7   3    2.29    0.32
  -4  -7   3    2.34    0.40
   4  -7  -3    2.67    0.40
  -4   7   3    2.14    0.42
  -4   7   3    2.74    0.36
   4   7  -3    2.82    0.39
  -4   7   3    2.48    0.36
  -3  -7   3   22.82    1.26
   3  -7  -3   22.57    1.15
  -3  -7   3   23.05    1.15
  -3   7   3   27.28    1.19
  -3   7   3   23.36    1.38
   3   7  -3   22.36    1.13
  -3   7   3   22.50    1.16
   2  -7  -3   34.86    1.61
  -2  -7   3   33.63    1.58
  -2  -7   3   36.24    1.70
   2   7  -3   33.55    1.57
  -2   7   3   34.09    1.60
  -2   7   3   36.87    1.63
  -2   7   3   34.01    1.88
   1  -7  -3   22.41    1.08
  -1  -7   3   19.87    1.08
   1  -7  -3   20.08    1.00
  -1  -7   3   19.96    1.05
  -1   7   3   19.39    1.27
  -1   7   3   19.19    1.01
  -1   7   3   20.18    0.99
   0  -7   3    1.87    0.29
   0  -7  -3    2.21    0.32
   0  -7  -3    1.98    0.33
   0   7   3    2.29    0.28
   0   7   3    1.67    0.26
   0   7   3    1.80    0.27
  -1  -7  -3    7.11    0.44
  -1  -7  -3    6.29    0.51
  -1  -7  -3    6.19    0.48
   1   7   3    7.06    0.47
  -2  -7  -3    5.11    0.48
  -2  -7  -3    5.21    0.39
   2   7   3    4.32    0.43
   2   7   3    5.72    0.47
   2   7   3    4.84    0.42
  -3  -7  -3    3.62    0.39
  -3  -7  -3    3.24    0.43
   3   7   3    3.27    0.43
   3   7   3    3.10    0.42
   3   7   3    3.52    0.43
  -4  -7  -3   77.94    3.79
  -4  -7  -3   87.46    3.78
   4   7   3   85.00    3.83
   4   7   3   83.98    3.80
   4   7   3   89.02    3.82
  -5  -7  -3   53.78    2.52
  -5  -7  -3   53.42    2.49
   5   7   3   55.00    2.53
   5   7   3   51.77    2.57
   5   7   3   52.50    2.54
  -6  -7  -3   16.86    1.12
   6  -7   3   18.30    1.03
  -6  -7  -3   17.68    1.12
   6   7   3   19.45    1.27
   6   7   3   18.86    1.19
   6   7   3   19.41    1.30
  -7  -7  -3    2.04    0.52
   7  -7   3    1.66    0.43
  -7  -7  -3    1.59    0.50
   7   7   3    1.32    0.67
  -7   7  -3    0.98    0.41
   7   7   3    1.83    0.73
   7   7   3    1.37    0.56
   8  -7   3    5.62    0.73
  -8  -7  -3    7.22    0.97
  -8  -7  -3    5.85    0.90
  -8   7  -3    5.91    0.71
   8   7   3    6.26    0.84
   8   7   3    8.97    1.37
  -9  -7  -3    1.43    0.70
  -9  -7  -3    2.05    0.77
   9  -7   3    1.88    0.94
   9   7   3    0.64    0.79
  -9   7  -3   -0.09    0.66
 -10  -7  -3    5.30    1.04
 -10  -7  -3    7.86    1.08
  10   7   3    7.64    1.18
 -11  -7  -3    1.43    1.17
 -11  -7  -3    1.23    1.27
  11   7   3   -0.37    1.44
 -11  -8   3    8.19    1.39
 -11  -8   3    4.48    1.23
 -11   8   3    8.98    1.44
 -10  -8   3   11.24    1.42
 -10  -8   3    8.76    1.25
 -10   8   3    9.82    1.27
   9  -8  -3    3.48    0.92
  -9  -8   3    5.39    0.82
  -9  -8   3    4.94    0.89
  -9   8   3    4.10    0.88
  -8  -8   3    1.65    0.65
  -8  -8   3    1.95    0.58
   8  -8  -3    1.51    0.65
   8  -8  -3    0.72    1.27
  -8   8   3    2.07    0.64
   7  -8  -3    0.23    0.43
   7  -8  -3    1.18    0.98
  -7  -8   3    1.01    0.62
  -7  -8   3   -0.05    0.50
  -7   8   3    0.96    0.52
  -6  -8   3   58.92    2.97
  -6  -8   3   63.21    2.88
   6  -8  -3   63.84    2.85
   6  -8  -3   60.52    3.33
  -6   8   3   60.05    2.88
   6   8  -3   61.49    2.88
   5  -8  -3   23.65    1.20
   5  -8  -3   23.33    1.63
  -5  -8   3   21.62    1.32
  -5  -8   3   22.95    1.21
  -5   8   3   23.10    1.24
   5   8  -3   20.98    1.21
  -4  -8   3    8.24    0.74
  -4  -8   3    9.44    0.64
   4  -8  -3    9.72    0.64
   4   8  -3   10.01    0.64
  -4   8   3    9.59    0.85
  -4   8   3    9.45    0.68
  -3  -8   3    6.87    0.49
   3  -8  -3    6.33    0.49
  -3  -8   3    6.38    0.59
  -3   8   3    5.75    0.51
  -3   8   3    7.45    0.68
   3   8  -3    6.56    0.47
  -3   8   3    7.67    0.51
   2  -8  -3   79.20    3.48
  -2  -8   3   79.30    3.59
  -2  -8   3   76.41    3.44
  -2   8   3   79.20    3.48
  -2   8   3   81.45    3.48
  -2   8   3   77.38    3.82
  -2   8   3   80.51    3.49
  -1  -8   3    2.56    0.38
   1  -8  -3    3.10    0.35
   1  -8  -3    3.04    0.44
  -1  -8   3    2.70    0.41
  -1   8   3    2.39    0.33
  -1   8   3    2.28    0.31
  -1   8   3    2.33    0.45
  -1   8   3    2.83    0.33
   0  -8   3   20.92    1.04
   0  -8  -3   21.66    1.02
   0  -8  -3   18.28    1.06
   0  -8   3   18.49    1.13
   0   8   3   20.75    0.99
   0   8   3   15.68    1.19
   0   8   3   20.25    0.98
   1  -8   3   21.53    0.97
  -1  -8  -3   18.58    0.99
  -1  -8  -3   19.06    1.02
  -1  -8  -3   18.76    0.93
   1   8   3   16.93    0.98
   1   8   3   17.88    0.95
   1   8   3   17.03    0.95
  -2  -8  -3   27.22    1.32
  -2  -8  -3   27.98    1.39
  -2  -8  -3   29.66    1.40
   2  -8   3   27.22    1.30
   2   8   3   26.20    1.34
   2   8   3   26.73    1.34
   2   8   3   27.38    1.39
  -3  -8  -3    6.52    0.50
  -3  -8  -3    6.75    0.57
   3   8   3    6.72    0.57
   3   8   3    6.05    0.54
   3   8   3    5.97    0.58
  -4  -8  -3   14.87    0.91
  -4  -8  -3   17.53    0.99
   4   8   3   15.09    1.00
   4   8   3   16.34    0.98
   4   8   3   16.34    0.97
  -5  -8  -3    4.83    0.60
  -5  -8  -3    4.92    0.54
   5   8   3    3.85    0.55
   5   8   3    4.01    0.55
   5   8   3    5.23    0.77
   6  -8   3    0.09    0.30
  -6  -8  -3    0.56    0.43
  -6  -8  -3    0.72    0.38
   6   8   3   -0.39    0.45
   6   8   3    0.32    0.59
   6   8   3    0.82    0.55
   7  -8   3    0.03    0.38
  -7  -8  -3    0.59    0.51
  -7  -8  -3   -0.13    0.44
   7   8   3   -0.20    0.77
   7   8   3    1.10    0.72
  -7   8  -3   -0.57    0.39
   7   8   3    0.16    0.54
  -8  -8  -3    7.91    0.99
   8  -8   3    5.94    0.73
  -8   8  -3    6.09    0.88
   8   8   3    8.09    1.16
  -9  -8  -3    5.31    0.87
  -9  -8  -3    4.67    0.88
  -9   8  -3    4.63    0.80
   9   8   3    5.09    0.97
 -10  -8  -3    1.19    0.91
 -10  -8  -3    1.25    0.96
  10   8   3    1.77    1.12
 -10  -9   3    3.54    1.08
 -10  -9   3    1.90    0.89
 -10   9   3    5.32    1.18
  -9  -9   3    0.92    0.63
  -9  -9   3    1.05    0.77
   9  -9  -3   -0.50    0.83
  -9   9   3    0.07    0.81
  -8  -9   3    5.18    0.80
   8  -9  -3    4.59    0.78
   8  -9  -3    6.89    1.51
  -8  -9   3    4.95    0.72
  -8   9   3    5.77    0.82
  -7  -9   3    3.25    0.63
  -7  -9   3    3.34    0.57
   7  -9  -3    4.09    0.60
   7  -9  -3    4.64    1.25
  -7   9   3    2.84    0.58
  -6  -9   3   15.66    1.16
   6  -9  -3   16.03    1.61
   6  -9  -3   17.80    1.06
  -6  -9   3   16.99    1.07
   6   9  -3   14.71    1.06
  -6   9   3   16.47    1.07
   5  -9  -3   10.44    0.73
  -5  -9   3    8.76    0.82
   5  -9  -3    8.67    1.21
  -5  -9   3    9.98    0.73
  -5   9   3   10.37    0.77
   5   9  -3    8.33    0.72
  -4  -9   3    3.69    0.45
   4  -9  -3    3.24    0.46
  -4  -9   3    3.51    0.54
  -4   9   3    3.61    0.62
  -4   9   3    2.93    0.42
   4   9  -3    2.91    0.39
  -3  -9   3   -0.38    0.28
  -3  -9   3    0.14    0.21
   3  -9  -3    0.13    0.22
   3   9  -3    0.16    0.21
  -3   9   3    0.42    0.37
  -3   9   3   -0.13    0.23
  -3   9   3    0.30    0.22
   2  -9  -3   11.43    0.69
  -2  -9   3   11.27    0.79
   2  -9  -3   12.17    0.78
  -2   9   3   12.94    0.70
  -2   9   3   12.22    0.69
  -2   9   3   11.38    0.70
  -2   9   3   11.19    0.94
   1  -9  -3   20.58    1.11
   1  -9  -3   19.62    1.02
  -1  -9   3   18.59    1.16
  -1  -9   3   21.49    1.11
  -1   9   3   18.01    1.26
  -1   9   3   19.58    1.00
  -1   9   3   19.51    1.33
  -1   9   3   20.36    1.00
   0  -9   3    8.46    0.62
   0  -9  -3    8.66    0.62
   0  -9  -3   10.29    0.68
   0  -9   3    8.43    0.71
   0   9   3    9.22    0.61
   0   9   3    8.62    0.57
   0   9   3    8.67    0.56
   1  -9   3   26.91    1.31
   1  -9   3   26.68    1.50
  -1  -9  -3   23.21    1.24
  -1  -9  -3   27.07    1.32
   1   9   3   25.85    1.32
   1   9   3   26.32    1.28
   1   9   3   26.76    1.28
  -2  -9  -3   15.65    0.82
  -2  -9  -3   15.09    0.90
   2  -9   3   16.27    0.83
   2   9   3   13.67    0.91
   2   9   3   14.80    0.85
   2   9   3   15.20    0.86
  -3  -9  -3    0.08    0.27
  -3  -9  -3    0.30    0.23
   3   9   3    0.46    0.32
   3   9   3   -0.27    0.25
   3   9   3   -0.12    0.24
  -4  -9  -3   23.46    1.21
  -4  -9  -3   22.32    1.26
   4   9   3   22.47    1.26
   4   9   3   22.10    1.32
   4   9   3   23.52    1.25
  -5  -9  -3   59.79    2.74
  -5  -9  -3   60.94    2.80
   5   9   3   58.79    2.87
   5   9   3   56.69    2.80
   5   9   3   56.95    2.77
  -6  -9  -3    0.43    0.37
  -6  -9  -3    0.03    0.42
   6   9   3    1.86    0.69
   6   9   3    0.60    0.48
   6   9   3    1.68    0.58
  -7  -9  -3    2.44    0.59
   7  -9   3    2.53    0.47
   7   9   3    1.28    0.62
  -8  -9  -3    5.07    0.74
  -8  -9  -3    6.24    1.01
   8  -9   3    6.01    0.89
  -8   9  -3    4.53    0.70
   8   9   3    5.21    0.93
  -9  -9  -3    6.05    0.92
  -9  -9  -3    6.47    0.98
   9   9   3    5.94    1.09
 -10  -9  -3    1.16    0.96
 -10  -9  -3   -0.24    1.02
  10   9   3    0.80    1.21
 -10 -10   3   -0.05    0.84
 -10 -10   3    0.38    1.00
 -10  10   3    1.83    1.18
   9 -10  -3    1.81    0.96
  -9 -10   3    0.28    0.69
  -9 -10   3    1.38    0.79
  -9  10   3   -0.17    0.87
  -8 -10   3    0.69    0.56
   8 -10  -3    0.58    0.69
  -8 -10   3    1.08    0.71
  -8  10   3   -0.54    0.69
  -7 -10   3    9.75    1.06
   7 -10  -3   12.33    1.04
  -7 -10   3   12.67    0.98
   7 -10  -3   10.04    1.90
  -7  10   3   11.34    1.06
  -6 -10   3    5.18    0.82
   6 -10  -3    6.99    1.23
   6 -10  -3    7.80    0.76
  -6 -10   3    7.18    0.72
   6  10  -3    5.20    0.65
  -6  10   3    6.16    0.76
   5 -10  -3   22.26    1.19
  -5 -10   3   21.89    1.19
  -5 -10   3   20.50    1.31
  -5  10   3   21.05    1.21
   5  10  -3   21.03    1.20
   4 -10  -3   22.19    1.22
  -4 -10   3   23.25    1.22
  -4 -10   3   24.59    1.38
  -4  10   3   24.03    1.26
  -4  10   3   23.43    1.52
   4  10  -3   23.92    1.23
   3 -10  -3    0.29    0.26
  -3 -10   3    0.70    0.25
  -3 -10   3    0.42    0.33
  -3  10   3    0.40    0.27
  -3  10   3    1.32    0.42
  -3  10   3    0.83    0.26
   3  10  -3    0.52    0.24
   2 -10  -3    4.61    0.57
  -2 -10   3    4.44    0.54
   2 -10  -3    4.38    0.46
  -2  10   3    4.67    0.73
  -2  10   3    5.09    0.46
  -2  10   3    4.40    0.74
  -2  10   3    5.10    0.46
  -1 -10   3    3.09    0.49
   1 -10  -3    2.22    0.35
  -1 -10   3    2.61    0.42
   1 -10  -3    2.90    0.45
  -1  10   3    2.72    0.37
  -1  10   3    2.24    0.30
  -1  10   3    2.43    0.41
  -1  10   3    2.17    0.49
   0 -10  -3    8.34    0.62
   0 -10   3    8.31    0.62
   0 -10  -3    7.12    0.64
   0  10   3    8.28    0.56
   0  10   3    8.53    0.60
   0  10   3    7.67    0.85
   0  10   3    7.67    0.55
   1 -10   3   11.52    0.98
   1 -10   3   13.83    0.81
  -1 -10  -3   14.15    0.76
  -1 -10  -3   15.90    0.89
  -1 -10  -3   13.48    0.84
   1  10   3   14.51    0.86
   1  10   3   13.82    0.79
   1  10   3   12.69    0.80
  -2 -10  -3    2.04    0.42
   2 -10   3    2.02    0.44
  -2 -10  -3    1.88    0.28
  -2 -10  -3    2.25    0.38
   2 -10   3    1.86    0.30
   2  10   3    2.36    0.41
   2  10   3    1.63    0.32
   2  10   3    1.85    0.33
  -3 -10  -3   19.46    1.06
  -3 -10  -3   22.58    1.18
   3  10   3   19.35    1.11
   3  10   3   18.86    1.17
   3  10   3   19.86    1.12
  -4 -10  -3    3.75    0.52
  -4 -10  -3    4.47    0.60
   4  10   3    4.03    0.51
   4  10   3    3.74    0.57
   4  10   3    4.23    0.58
  -5 -10  -3   -0.72    0.31
  -5 -10  -3   -0.02    0.38
   5  10   3    0.98    0.42
   5  10   3   -0.10    0.46
   5  10   3    0.81    0.60
  -6 -10  -3    0.74    0.46
  -6 -10  -3    0.57    0.41
   6  10   3    1.70    0.73
   6  10   3    1.10    0.54
   6  10   3    1.61    0.77
  -7 -10  -3    0.84    0.61
  -7 -10  -3    0.87    0.50
   7  10   3    1.18    0.67
   8 -10   3   -0.54    0.53
  -8 -10  -3   -0.20    0.61
  -8 -10  -3    1.39    0.62
  -8  10  -3   -0.90    0.56
   8  10   3    1.07    0.75
  -9 -10  -3    0.46    0.84
  -9 -10  -3    1.07    0.76
   9  10   3    0.79    0.88
 -10 -10  -3    1.38    1.08
 -10 -10  -3    2.34    1.02
  10  10   3    1.27    1.20
 -10 -11   3   -0.44    0.88
 -10 -11   3   -0.49    1.07
 -10  11   3    1.45    1.27
  -9 -11   3    1.27    0.86
  -9 -11   3    0.41    0.70
  -9  11   3    0.99    0.93
  -8 -11   3    9.91    1.19
   8 -11  -3    9.15    1.21
  -8 -11   3    7.61    1.04
  -8  11   3    8.22    1.27
  -7 -11   3    4.55    0.78
  -7 -11   3    4.26    0.64
  -7  11   3    4.77    0.70
   6 -11  -3    1.79    1.10
  -6 -11   3    0.34    0.69
   6 -11  -3   -0.24    0.45
  -6  11   3   -0.06    0.44
  -5 -11   3    0.41    0.35
   5 -11  -3    0.33    0.39
  -5 -11   3    0.02    0.38
  -5  11   3    0.30    0.38
   5  11  -3   -0.15    0.39
  -4 -11   3    1.31    0.44
  -4 -11   3    2.32    0.36
   4 -11  -3    3.65    0.50
  -4  11   3    2.46    0.42
  -4  11   3    2.31    0.35
  -3 -11   3    2.80    0.35
  -3 -11   3    2.25    0.47
   3 -11  -3    2.53    0.36
  -3  11   3    2.53    0.37
   3  11  -3    2.17    0.33
  -3  11   3    2.28    0.37
  -3  11   3    2.74    0.54
   2 -11  -3   12.23    0.78
  -2 -11   3   12.05    0.87
  -2  11   3   13.18    0.77
  -2  11   3   11.78    1.08
  -2  11   3   13.59    0.77
  -2  11   3   14.20    0.80
   1 -11  -3    0.71    0.30
   1 -11  -3    0.67    0.35
  -1 -11   3    0.90    0.53
  -1 -11   3    0.92    0.30
  -1  11   3    0.68    0.30
  -1  11   3    0.43    0.24
  -1  11   3    1.18    0.46
  -1  11   3    0.44    0.26
   0 -11   3    9.27    0.67
   0 -11  -3    8.85    0.69
   0 -11  -3    9.09    0.72
   0 -11   3   10.19    0.88
   0  11   3    8.67    0.62
   0  11   3    8.76    0.93
   0  11   3    9.60    0.63
   0  11   3   10.69    0.72
   1 -11   3    4.55    0.69
   1 -11   3    4.99    0.49
  -1 -11  -3    4.94    0.55
  -1 -11  -3    4.56    0.54
  -1 -11  -3    4.63    0.44
   1  11   3    5.35    0.50
   1  11   3    4.64    0.57
   1  11   3    3.86    0.48
  -2 -11  -3   16.80    0.92
   2 -11   3   16.34    1.24
  -2 -11  -3   14.91    0.99
   2 -11   3   19.07    0.94
  -2 -11  -3   16.68    1.03
   2  11   3   16.07    0.97
   2  11   3   17.52    0.96
   2  11   3   15.73    1.04
  -3 -11  -3   16.82    0.96
  -3 -11  -3   18.92    1.07
   3 -11   3   15.86    1.25
   3  11   3   16.04    1.11
   3  11   3   17.26    1.01
   3  11   3   17.26    1.03
   4 -11   3    0.74    0.60
  -4 -11  -3    1.10    0.32
  -4 -11  -3    1.10    0.40
   4  11   3    0.53    0.38
   4  11   3    0.75    0.50
   4  11   3    1.04    0.45
  -5 -11  -3    2.71    0.56
  -5 -11  -3    2.93    0.49
   5  11   3    3.42    0.54
   5  11   3    2.79    0.58
   5  11   3    3.67    0.76
  -6 -11  -3    6.97    1.00
   6  11   3   10.45    1.03
  -7 -11  -3    1.99    0.65
  -7 -11  -3    2.52    0.60
  -8 -11  -3    0.16    0.70
  -8 -11  -3    0.88    0.63
   8  11   3    0.98    0.84
  -9 -11  -3   10.69    1.39
  -9 -11  -3   11.79    1.51
   9  11   3   13.31    1.78
 -10 -11  -3    6.86    1.30
 -10 -11  -3    5.06    1.17
  10  11   3    6.82    1.43
 -10 -12   3   -1.07    0.99
 -10 -12   3    1.98    1.22
  -9 -12   3   27.21    1.82
  -9 -12   3   26.20    2.02
  -9  12   3   26.30    2.15
  -8 -12   3    6.02    0.82
  -8 -12   3    7.75    1.21
   8 -12  -3    6.21    0.91
  -8  12   3    5.40    0.98
   7 -12  -3    7.72    1.01
  -7 -12   3    5.89    0.88
  -7 -12   3    8.02    1.11
  -7  12   3    8.67    1.05
  -6 -12   3    4.61    0.60
  -6 -12   3    4.57    0.74
   6 -12  -3    4.49    0.64
  -6  12   3    5.98    0.82
  -5 -12   3   49.29    2.54
   5 -12  -3   49.69    2.37
  -5 -12   3   53.88    2.39
  -5  12   3   51.84    2.43
   5  12  -3   45.26    2.40
  -4 -12   3   40.33    1.99
  -4 -12   3   44.28    2.20
   4 -12  -3   38.98    2.10
  -4  12   3   43.78    2.06
   4  12  -3   43.64    2.03
  -3 -12   3  131.60    5.69
  -3 -12   3  123.89    5.47
   3 -12  -3  126.23    5.52
  -3  12   3  120.57    5.51
   3  12  -3  130.92    5.49
   3  12  -3  122.74    5.49
  -3  12   3  127.24    5.52
  -3  12   3  126.97    6.00
  -3  12   3  126.43    5.52
  -2 -12   3   24.43    1.38
   2 -12  -3   22.48    1.35
   2 -12  -3   24.50    1.26
  -2  12   3   23.72    1.60
  -2  12   3   23.91    1.25
  -2  12   3   27.43    1.31
  -2  12   3   23.89    1.24
  -1 -12   3   15.45    1.00
   1 -12  -3   15.03    1.04
  -1 -12   3   14.75    1.19
   1 -12  -3   17.70    0.98
  -1  12   3   18.41    1.32
  -1  12   3   15.61    0.99
  -1  12   3   16.21    0.90
  -1  12   3   16.33    0.92
   0 -12  -3    4.18    0.58
   0 -12  -3    5.00    0.59
   0 -12   3    4.57    0.54
   0 -12   3    4.24    0.80
   0  12   3    4.22    0.58
   0  12   3    4.08    0.77
   0  12   3    5.57    0.50
   0  12   3    5.14    0.52
  -1 -12  -3   14.54    0.82
   1 -12   3   13.87    1.15
   1 -12   3   12.97    0.85
  -1 -12  -3   13.07    0.91
   1  12   3   14.79    0.87
   1  12   3   13.42    0.97
   1  12   3   15.58    0.85
   1  12   3   14.51    1.26
   2 -12   3    1.34    0.61
  -2 -12  -3    1.33    0.27
  -2 -12  -3    1.27    0.43
  -2 -12  -3    1.26    0.38
   2 -12   3    1.07    0.31
   2  12   3    1.06    0.35
   2  12   3    0.66    0.39
   2  12   3    0.92    0.32
  -3 -12  -3    2.96    0.48
  -3 -12  -3    2.10    0.36
   3 -12   3    2.26    0.68
   3  12   3    1.78    0.52
   3  12   3    2.71    0.44
   3  12   3    2.30    0.42
  -4 -12  -3   -0.08    0.30
   4 -12   3   -0.44    0.64
  -4 -12  -3    0.31    0.40
   4  12   3   -0.17    0.36
   4  12   3    0.07    0.47
   4  12   3    0.58    0.58
  -5 -12  -3    5.27    0.68
  -5 -12  -3    4.67    0.75
   5  12   3    4.51    0.62
  -6 -12  -3    0.82    0.59
  -6 -12  -3    0.44    0.48
   6  12   3    1.62    0.63
  -7 -12  -3    1.92    0.59
  -7 -12  -3    2.55    0.73
   7  12   3    3.30    0.79
  -8 -12  -3    0.86    0.79
  -8 -12  -3    1.22    0.68
   8  12   3    1.72    0.94
  -9 -12  -3    0.12    0.89
  -9 -12  -3    0.37    0.92
   9  12   3    1.24    1.11
  -9 -13   3    1.59    1.02
  -9 -13   3    1.72    0.84
  -9  13   3   -0.26    1.56
  -8 -13   3    1.27    0.79
  -8 -13   3    0.21    0.64
  -8  13   3   -1.23    0.83
   7 -13  -3    3.17    0.76
  -7 -13   3    2.35    0.62
  -7 -13   3    4.17    0.78
  -7  13   3    4.53    0.80
  -6 -13   3    1.28    0.47
   6 -13  -3    1.35    0.56
  -6 -13   3    1.35    0.61
  -6  13   3    1.69    0.57
  -5 -13   3   -0.55    0.46
  -5 -13   3   -0.11    0.36
   5 -13  -3    0.33    0.46
  -5  13   3    0.80    0.44
   5  13  -3   -0.95    0.77
  -4 -13   3   23.05    1.42
  -4 -13   3   23.17    1.21
   4  13  -3   22.50    1.27
   4  13  -3   22.82    1.29
  -4  13   3   24.48    1.32
  -4  13   3   21.87    1.24
  -4  13   3   21.93    1.28
  -3 -13   3    1.08    0.46
   3 -13  -3    0.85    0.36
  -3  13   3    1.98    0.57
  -3  13   3    1.48    0.41
  -3  13   3    2.30    0.42
  -3  13   3    1.42    0.40
   2 -13  -3    2.21    0.52
  -2 -13   3    1.10    0.40
   2 -13  -3    2.15    0.40
  -2  13   3    1.92    0.36
  -2  13   3    2.70    0.62
  -2  13   3    1.55    0.39
  -2  13   3    2.54    0.43
  -1 -13   3    0.91    0.54
  -1 -13   3   -0.09    0.31
   1 -13  -3    0.29    0.36
   1 -13  -3    0.73    0.40
  -1  13   3    0.45    0.54
  -1  13   3   -0.24    0.32
  -1  13   3    0.56    0.37
  -1  13   3    0.04    0.27
   0 -13  -3    0.84    0.40
   0 -13  -3    1.43    0.40
   0 -13   3    1.43    0.38
   0 -13   3    0.59    0.65
   0  13   3    1.79    0.55
   0  13   3    1.56    0.31
   0  13   3    1.30    0.35
   0  13   3    0.83    0.40
  -1 -13  -3   17.79    0.96
  -1 -13  -3   17.79    1.12
   1 -13   3   15.86    1.00
   1 -13   3   18.15    1.39
  -1 -13  -3   17.30    1.07
   1  13   3   18.14    1.01
   1  13   3   16.72    1.40
   1  13   3   16.07    1.13
   1  13   3   16.94    1.02
  -2 -13  -3    8.13    0.84
  -2 -13  -3    8.96    0.63
  -2 -13  -3    7.78    0.75
   2 -13   3    8.36    0.65
   2  13   3    8.42    0.73
   2  13   3    6.61    0.89
   2  13   3    8.72    0.72
   2  13   3    9.89    1.11
  -3 -13  -3    0.17    0.26
   3 -13   3    0.32    0.67
  -3 -13  -3    0.39    0.40
   3  13   3    0.46    0.42
   3  13   3    0.41    0.39
   3  13   3    0.07    0.52
  -4 -13  -3    1.42    0.47
  -4 -13  -3    0.95    0.34
   4 -13   3    0.07    0.79
   4  13   3    0.10    0.45
   4  13   3    1.42    0.97
  -5 -13  -3    0.46    0.53
  -5 -13  -3    1.06    0.42
   5  13   3   -0.46    0.47
  -6 -13  -3    0.72    0.47
  -6 -13  -3    1.62    0.60
   6  13   3    0.53    0.57
  -7 -13  -3    8.89    1.05
  -7 -13  -3    9.05    1.19
   7  13   3   10.03    1.33
  -8 -13  -3    6.39    1.05
  -8 -13  -3    6.37    0.91
   8  13   3    7.14    1.10
  -9 -13  -3    4.88    1.18
  -9 -13  -3    3.41    0.98
   9  13   3    7.29    1.36
  -9 -14   3    1.94    0.87
  -9 -14   3    3.05    1.15
  -8 -14   3    2.31    0.93
  -8 -14   3    2.66    0.74
  -8  14   3    1.78    0.99
  -7 -14   3    3.33    0.66
   7 -14  -3    4.17    0.83
  -7 -14   3    4.51    0.81
  -7  14   3    4.71    0.84
  -6 -14   3    0.46    0.45
   6 -14  -3    0.96    0.58
  -6 -14   3    0.79    0.61
   6  14  -3   -0.36    0.60
  -6  14   3   -0.24    0.60
  -5 -14   3   11.24    1.07
   5 -14  -3   12.35    1.03
  -5 -14   3   13.43    1.15
  -5  14   3   13.93    1.08
   5  14  -3   14.13    1.06
  -4 -14   3    2.55    0.39
   4  14  -3    3.01    0.51
  -4  14   3    2.94    0.53
   4  14  -3    2.11    0.48
  -4  14   3    1.82    0.46
   3 -14  -3    2.56    0.46
  -3 -14   3    2.45    0.54
   3 -14  -3    3.97    0.63
  -3  14   3    2.40    0.50
  -3  14   3    2.48    0.46
  -3  14   3    2.65    0.47
  -3  14   3    3.38    0.74
   2 -14  -3    0.55    0.48
   2 -14  -3    0.34    0.39
  -2 -14   3   -0.27    0.35
  -2  14   3   -0.16    0.38
  -2  14   3   -0.04    0.37
  -2  14   3    0.16    0.31
  -2  14   3   -0.24    0.58
  -1 -14   3   20.64    1.57
   1 -14  -3   22.59    1.28
  -1 -14   3   22.22    1.30
   1 -14  -3   20.55    1.36
  -1  14   3   23.91    1.24
  -1  14   3   22.57    1.19
  -1  14   3   23.57    1.32
  -1  14   3   22.05    1.64
   0 -14  -3    0.70    0.50
   0 -14   3    0.73    0.36
   0 -14  -3    0.54    0.40
   0 -14   3    1.00    0.70
   0  14   3   -0.15    0.61
   0  14   3    0.52    0.37
   0  14   3    0.31    0.31
   0  14   3   -0.46    0.42
   1 -14   3   44.82    2.17
  -1 -14  -3   44.51    2.10
   1 -14   3   45.27    2.65
  -1 -14  -3   47.15    2.24
  -1 -14  -3   42.79    2.22
   1  14   3   45.50    2.66
   1  14   3   46.68    2.13
   1  14   3   44.76    2.17
   1  14   3   41.83    2.29
  -2 -14  -3   34.28    1.76
   2 -14   3   39.17    1.79
   2 -14   3   35.78    2.25
   2  14   3   34.87    2.01
   2  14   3   36.34    1.85
   2  14   3   34.38    2.32
   2  14   3   38.01    1.82
  -3 -14  -3    0.89    0.46
  -3 -14  -3    0.44    0.33
   3 -14   3   -0.19    0.81
   3  14   3    0.37    0.44
   3  14   3    0.90    0.67
   3  14   3    1.26    0.55
  -4 -14  -3    0.81    0.53
  -4 -14  -3    1.34    0.38
   4  14   3    0.26    0.48
  -5 -14  -3    0.37    0.42
  -5 -14  -3    0.09    0.51
   5  14   3   -0.44    0.54
  -6 -14  -3    0.75    0.51
  -6 -14  -3    1.63    0.69
   6  14   3   -0.07    0.61
  -7 -14  -3   -0.19    0.61
  -7 -14  -3    0.32    0.75
   7  14   3    1.07    0.77
  -8 -14  -3    1.17    0.74
  -8 -14  -3    2.07    0.91
   8  14   3    3.10    1.05
  -9 -14  -3    5.30    1.29
  -9 -14  -3    3.11    1.08
   9  14   3    5.01    1.38
  -9 -15   3    7.85    1.43
  -9 -15   3    6.24    1.23
  -8 -15   3   -0.22    0.70
  -8 -15   3    0.90    0.95
   8  15  -3    0.88    1.10
  -7 -15   3   -0.06    0.77
  -7 -15   3    0.52    0.63
  -7  15   3    1.32    0.83
   7  15  -3    0.27    0.85
  -6 -15   3    1.36    0.51
  -6 -15   3    0.85    0.62
  -6  15   3    0.89    0.63
   6  15  -3    1.33    0.67
  -5 -15   3    0.82    0.64
  -5 -15   3    0.37    0.39
   5 -15  -3   -0.62    0.52
   5  15  -3   -0.35    0.53
  -5  15   3   -0.43    0.54
  -4 -15   3    3.95    0.49
   4 -15  -3    2.76    0.63
  -4 -15   3    4.44    0.72
   4  15  -3    4.16    0.58
   4  15  -3    4.62    0.61
  -4  15   3    4.85    0.63
   3 -15  -3   13.08    0.97
   3 -15  -3   13.26    1.10
  -3 -15   3   12.09    1.03
  -3  15   3   12.54    1.76
  -3  15   3   11.40    1.01
  -3  15   3   11.44    0.94
  -2 -15   3    0.83    0.44
   2 -15  -3    1.68    0.49
   2 -15  -3    0.69    0.53
  -2  15   3    0.82    0.66
  -2  15   3    0.94    0.36
  -2  15   3    0.19    0.49
  -2  15   3    0.92    0.45
  -1 -15   3   11.46    0.90
   1 -15  -3    9.71    1.00
   1 -15  -3   10.36    0.94
  -1  15   3   12.08    1.19
  -1  15   3   10.36    0.78
  -1  15   3   11.60    0.86
  -1  15   3   11.29    1.02
   0 -15  -3   -0.63    0.41
   0 -15  -3   -0.25    0.51
   0 -15   3    0.33    0.74
   0 -15   3    0.45    0.37
   0  15   3   -0.05    0.51
   0  15   3    0.12    0.68
   0  15   3    0.25    0.35
   0  15   3   -0.55    0.41
   1 -15   3    5.23    0.63
  -1 -15  -3    4.91    0.67
   1 -15   3    6.26    1.02
   1  15   3    4.71    0.78
   1  15   3    4.74    0.73
   1  15   3    6.87    0.64
   1  15   3    3.74    0.81
   2 -15   3    4.52    0.59
   2 -15   3    3.60    0.99
  -2 -15  -3    4.11    0.57
  -2 -15  -3    4.55    0.68
   2  15   3    3.26    0.83
   2  15   3    4.36    0.84
   2  15   3    5.01    0.70
  -3 -15  -3   17.44    1.07
  -3 -15  -3   14.70    1.55
   3  15   3   20.74    1.72
   3  15   3   19.35    1.19
  -4 -15  -3    9.81    0.99
  -4 -15  -3    9.40    0.81
   4  15   3    7.90    0.96
  -5 -15  -3    0.19    0.59
  -5 -15  -3    0.44    0.43
   5  15   3   -1.48    0.60
  -6 -15  -3    1.10    0.77
  -6 -15  -3    0.79    0.54
   6  15   3   -0.22    0.68
  -7 -15  -3    5.29    1.00
  -7 -15  -3    7.21    1.06
   7  15   3    4.76    0.99
  -8 -15  -3   -0.23    0.80
  -8 -15  -3    1.21    1.01
   8  15   3    0.08    1.02
  -8 -16   3    1.55    0.74
  -8 -16   3    2.77    1.06
  -7 -16   3    4.22    0.73
  -7 -16   3    2.41    0.99
   7  16  -3    3.13    1.05
  -6 -16   3   13.74    1.09
  -6 -16   3   12.71    1.32
  -6  16   3   14.87    1.33
   6  16  -3   13.15    1.39
  -5 -16   3    2.26    0.51
   5 -16  -3    1.94    0.65
  -5 -16   3    3.29    0.74
  -5  16   3    1.76    0.65
   5  16  -3    2.14    0.62
   4 -16  -3   29.99    1.78
  -4 -16   3   34.81    1.94
  -4  16   3   36.53    1.84
   4  16  -3   33.50    1.76
  -4  16   3   30.71    1.81
   3 -16  -3    3.34    0.70
  -3 -16   3    3.29    0.64
  -3  16   3    3.38    0.57
  -3  16   3    3.53    0.68
  -3  16   3    4.43    0.92
   2 -16  -3    7.23    1.06
   2 -16  -3    7.33    1.09
  -2 -16   3    9.67    0.91
  -2  16   3    8.08    1.02
  -2  16   3    7.76    1.22
  -2  16   3    7.77    0.79
   1 -16  -3    9.93    1.09
  -1 -16   3   11.83    0.94
  -1  16   3   10.32    0.80
  -1  16   3    8.50    1.63
  -1  16   3    9.80    1.13
   0 -16   3   13.07    1.52
   0 -16  -3   13.72    1.13
   0 -16  -3   10.70    1.06
   0 -16   3   13.51    0.99
   0  16   3   13.69    0.91
   0  16   3   13.00    2.15
   0  16   3   12.97    1.25
  -1 -16  -3   15.00    1.12
   1 -16   3   12.49    1.72
   1 -16   3   14.08    0.95
  -1 -16  -3   12.32    1.14
   1  16   3   12.05    0.92
   1  16   3   11.83    1.58
   1  16   3   12.12    1.33
   2 -16   3    1.64    0.44
  -2 -16  -3    1.09    0.39
   2  16   3    0.07    0.97
   2  16   3    2.15    0.49
  -3 -16  -3    4.61    0.73
  -3 -16  -3    4.23    0.65
   3  16   3    4.96    0.64
  -4 -16  -3   12.58    0.96
  -4 -16  -3   12.95    1.17
   4  16   3   12.92    1.15
   4  16   3   10.75    1.62
  -5 -16  -3    5.96    0.88
  -5 -16  -3    6.65    0.85
   5  16   3    6.45    0.85
   5  16   3    4.57    1.21
  -6 -16  -3    1.08    0.59
  -6 -16  -3    1.83    0.86
   6  16   3   -1.54    1.28
  -7 -16  -3    2.36    0.74
  -7 -16  -3    2.44    0.98
   7  16   3   -0.72    0.88
  -8 -16  -3    3.98    0.89
  -8 -16  -3    2.89    1.24
   8  16   3    2.41    1.21
  -8 -17   3    4.65    1.36
  -8 -17   3    4.71    0.97
  -7 -17   3    3.15    1.01
  -7 -17   3    2.46    0.73
  -6 -17   3    6.87    0.94
  -6 -17   3    5.34    0.98
  -5 -17   3    4.42    0.57
  -5 -17   3    4.46    0.88
  -5  17   3    3.87    0.80
   5  17  -3    4.14    0.76
   4 -17  -3    3.83    0.70
  -4 -17   3    4.27    0.74
   4  17  -3    6.84    0.91
  -4  17   3    4.67    0.73
   3 -17  -3    0.26    0.69
  -3 -17   3    0.82    0.55
  -3  17   3   -0.89    0.52
  -3  17   3    1.37    0.68
  -3  17   3    0.84    0.94
  -2 -17   3    7.04    0.87
   2 -17  -3    5.82    0.90
  -2  17   3    5.11    0.81
  -2  17   3    5.52    0.86
  -2  17   3    7.90    1.37
   1 -17  -3   16.37    1.42
  -1 -17   3   20.46    1.28
   1 -17  -3   17.85    1.34
  -1  17   3   18.30    1.14
  -1  17   3   18.65    1.50
  -1  17   3   19.20    1.65
   0 -17   3    0.61    0.47
   0 -17   3   -0.03    0.99
   0 -17  -3    0.87    0.66
   0 -17  -3   -0.60    0.55
   0  17   3    0.43    0.76
   0  17   3    0.11    0.77
   0  17   3    0.13    0.43
  -1 -17  -3    1.26    1.06
   1 -17   3    1.45    0.48
  -1 -17  -3    1.67    0.69
   1  17   3    0.19    0.45
   1  17   3    0.32    0.89
  -2 -17  -3   10.47    1.08
   2 -17   3   11.24    0.90
  -2 -17  -3   10.31    0.84
   2  17   3   11.67    0.99
   2  17   3    9.93    1.45
  -3 -17  -3    6.61    0.75
  -3 -17  -3    5.25    0.85
   3  17   3    5.35    1.17
   3  17   3    7.01    0.94
  -4 -17  -3    0.37    0.63
  -4 -17  -3    0.01    0.45
   4  17   3    0.57    1.08
   4  17   3    0.15    0.64
  -5 -17  -3    0.63    0.53
  -5 -17  -3    0.78    0.72
   5  17   3   -1.44    1.21
   5  17   3   -0.63    0.75
  -6 -17  -3    4.31    1.00
  -6 -17  -3    4.69    0.76
   6  17   3    5.39    1.49
   6  17   3    2.65    1.00
  -7 -17  -3    0.93    0.79
  -7 -17  -3    1.51    1.01
   7  17   3   -1.43    1.07
   7  17   3    0.97    1.64
  -7 -18   3    1.31    0.71
  -7 -18   3    1.24    1.11
  -6 -18   3   14.13    1.58
  -6 -18   3   14.99    1.20
  -5 -18   3    3.34    0.58
  -5 -18   3    2.68    0.86
  -4 -18   3   10.88    1.24
  -4  18   3    9.05    1.24
  -3 -18   3    0.88    0.64
   3 -18  -3    0.75    0.83
   3 -18  -3    1.86    0.89
  -3  18   3    1.82    0.74
  -3  18   3    0.82    0.60
  -2 -18   3    4.38    0.78
   2 -18  -3    3.57    0.84
   2 -18  -3    4.67    0.92
  -2  18   3    8.25    1.27
  -2  18   3    5.89    1.11
  -2  18   3    6.16    0.88
   1 -18  -3   -0.54    0.65
  -1 -18   3    0.36    0.60
   1 -18  -3    1.38    0.73
  -1  18   3   -0.21    0.89
  -1  18   3    1.51    0.80
  -1  18   3   -0.89    0.49
   0 -18  -3   28.47    1.81
   0 -18   3   28.88    1.68
   0 -18  -3   27.66    2.46
   0  18   3   31.55    2.14
   0  18   3   28.70    1.59
  -1 -18  -3    2.70    0.72
   1  18   3    1.85    1.00
   1  18   3    2.55    0.57
  -2 -18  -3    0.70    0.66
   2 -18   3    0.34    0.45
  -2 -18  -3    0.35    0.44
   2  18   3    2.15    0.59
   2  18   3    1.80    0.99
  -3 -18  -3    1.06    0.70
  -3 -18  -3    0.72    0.48
   3  18   3    1.64    0.63
   3  18   3    2.13    1.07
  -4 -18  -3   -0.42    0.70
  -4 -18  -3    0.10    0.51
   4  18   3    1.07    0.73
   4  18   3   -1.00    1.16
  -5 -18  -3    1.70    0.81
  -5 -18  -3    0.62    0.57
   5  18   3    0.58    1.32
   5  18   3    0.53    0.89
  -6 -18  -3    2.60    0.93
  -6 -18  -3    1.84    0.70
   6  18   3    1.35    1.55
   6  18   3    1.87    1.04
  -7 -18  -3    2.26    0.85
  -7 -18  -3   -1.47    1.10
   7  18   3   -0.61    1.87
   7  18   3   -0.67    1.17
  -6 -19   3    0.17    1.04
  -6 -19   3    1.45    0.66
  -5 -19   3    2.24    0.92
  -5 -19   3    3.18    0.62
  -4 -19   3    2.37    0.86
   3 -19  -3    3.26    0.98
  -3 -19   3    3.40    0.82
  -3  19   3    4.66    0.79
   2 -19  -3    4.35    1.03
  -2 -19   3    4.58    0.80
  -2  19   3    4.03    1.21
  -2  19   3    6.98    0.98
  -2  19   3    8.19    1.34
   1 -19  -3    6.29    1.22
  -1 -19   3    8.33    1.04
   1 -19  -3    6.98    0.98
  -1  19   3    6.41    0.75
  -1  19   3    7.09    1.18
   0 -19  -3   12.96    1.44
   0 -19  -3   14.24    1.50
   0  19   3   17.48    1.77
   0  19   3   13.02    1.10
   1 -19   3    1.98    0.60
  -1 -19  -3    2.49    0.80
   1  19   3    3.34    0.65
   1  19   3    1.04    0.99
   2 -19   3   -0.18    0.52
   2  19   3   -1.42    1.15
   2  19   3    0.42    0.59
  -3 -19  -3    0.55    0.81
  -3 -19  -3    0.80    0.56
   3  19   3    1.73    0.69
   3  19   3    2.30    1.23
  -4 -19  -3    5.19    0.75
  -4 -19  -3    5.26    1.05
   4  19   3    3.93    1.36
   4  19   3    6.63    0.94
  -5 -19  -3    0.06    0.90
  -5 -19  -3   -0.85    0.60
   5  19   3    0.38    0.99
   5  19   3   -1.77    1.42
  -6 -19  -3    5.26    1.16
  -6 -19  -3    4.21    0.82
   6  19   3    2.58    1.17
   6  19   3    1.32    1.69
  -6 -20   3    2.98    1.56
  -6 -20   3    1.23    0.72
  -5 -20   3    6.68    1.16
  -5 -20   3    7.29    0.99
  -4 -20   3   20.60    1.79
   3 -20  -3   -0.10    1.03
  -3 -20   3    0.38    0.78
   2 -20  -3    6.98    1.31
  -2 -20   3    7.80    1.18
  -2  20   3    8.82    1.45
  -1 -20   3    0.83    0.67
   1 -20  -3    0.83    1.01
  -1  20   3    3.28    1.20
  -1  20   3    0.84    0.63
   0 -20  -3    2.93    0.96
   0 -20   3    2.41    0.71
   0  20   3    1.58    1.15
   0  20   3    1.41    0.65
  -1 -20  -3    7.80    1.10
   1  20   3    7.96    1.10
  -2 -20  -3    2.78    0.96
   2 -20   3    2.38    0.63
   2  20   3   -0.04    1.22
   2  20   3    0.16    0.67
  -3 -20  -3    0.93    0.57
  -3 -20  -3    0.57    0.88
   3  20   3    0.44    0.82
   3  20   3    0.70    1.41
  -4 -20  -3    0.19    0.64
  -4 -20  -3    0.45    0.98
   4  20   3    2.31    1.56
   4  20   3    1.21    0.93
  -5 -20  -3    5.85    0.88
   5  20   3    4.81    1.69
  -5 -21   3    1.45    1.13
  -4 -21   3    8.25    1.25
  -3 -21   3    2.35    0.91
   3 -21  -3    1.92    1.43
   2 -21  -3    0.82    1.16
  -2 -21   3    1.79    0.79
   1 -21  -3    2.30    1.18
  -1 -21   3    0.44    0.72
  -1  21   3    2.67    1.40
   0 -21  -3    2.74    1.09
   0 -21   3    0.35    0.71
   0  21   3   -0.73    1.28
  -1 -21  -3    1.02    1.03
   1 -21   3   -0.62    0.66
   1  21   3   -1.06    1.31
  -2 -21  -3    4.26    1.15
   2 -21   3    3.14    0.78
   2  21   3    5.57    1.37
  -3 -21  -3    8.89    1.35
   3  21   3    6.21    1.58
  -4 -21  -3    4.15    1.27
  -4 -21  -3    2.43    0.77
   4  21   3    0.40    1.72
   3 -22  -3    4.55    1.48
   2 -22  -3    5.13    1.47
  -2 -22   3    5.19    1.03
  -1 -22   3   10.85    1.39
   1 -22  -3   13.62    2.14
  -1  22   3    9.01    1.79
   0 -22   3    6.09    1.01
   0 -22  -3    7.56    1.44
  -1 -22  -3    2.83    1.23
   1 -22   3    4.51    0.87
   1  22   3    1.24    1.54
   2 -22   3    1.52    0.82
  -2 -22  -3    0.46    1.17
   2  22   3   -0.20    1.55
  -3 -22  -3    4.19    1.38
   3  22   3    6.47    1.65
  -1 -23   3    3.28    1.04
   1 -23  -3    4.47    1.63
   0 -23  -3    3.39    1.58
   0 -23   3    1.20    0.94
   0  23   3    1.11    1.74
  -1 -23  -3    3.39    1.47
   1  23   3    5.59    1.71
 -11   0   4    2.91    0.95
 -11   0   4   -0.34    1.03
 -10   0   4    2.01    0.82
 -10   0   4    2.20    0.81
  -9   0   4   -0.89    0.62
  -9   0   4    0.72    0.63
   8   0  -4    1.87    0.77
  -8   0   4    1.99    0.59
  -8   0   4    2.17    0.56
   7   0  -4   -0.46    0.42
  -7   0   4    0.35    0.42
  -7   0   4   -0.40    0.38
   6   0  -4   19.00    1.09
  -6   0   4   18.15    1.13
  -6   0   4   19.11    1.11
  -5   0   4    0.00    0.26
   5   0  -4    0.28    0.26
   4   0  -4    3.85    0.39
  -4   0   4    3.80    0.41
  -3   0   4    0.10    0.17
  -2   0   4   99.20    4.28
   2   0  -4   98.16    4.27
  -1   0   4    0.08    0.12
   1   0  -4   -0.03    0.12
   0   0   4   23.01    1.05
   0   0   4   22.32    1.04
   0   0  -4   22.16    1.05
   1   0   4   -0.10    0.17
   1   0   4    0.07    0.13
   1   0   4   -0.06    0.12
  -1   0  -4   -0.17    0.12
   2   0   4  110.67    4.40
  -2   0  -4   91.83    4.27
   2   0   4   97.97    4.29
  -2   0  -4   98.23    4.31
   2   0   4   97.63    4.29
   3   0   4   -0.20    0.19
   3   0   4   -0.06    0.18
  -3   0  -4    0.17    0.16
   3   0   4    0.23    0.17
   4   0   4   34.87    1.60
  -4   0  -4   33.54    1.59
   4   0   4   34.04    1.62
   4   0   4   32.75    1.62
   5   0   4   -0.01    0.25
   5   0   4    0.96    0.34
  -5   0  -4    0.04    0.24
   5   0   4   -0.06    0.28
  -5   0  -4    0.09    0.29
   6   0   4   58.57    2.77
  -6   0  -4   60.22    2.75
   6   0   4   59.54    2.72
   6   0   4   57.79    2.81
  -6   0  -4   60.39    2.77
   7   0   4   -0.17    0.49
  -7   0  -4    0.26    0.37
   7   0   4    0.30    0.46
  -7   0  -4    0.40    0.47
   7   0   4    0.31    0.41
  -8   0  -4    8.23    0.93
   8   0   4    9.10    0.97
   8   0   4    9.70    1.04
   8   0   4    7.17    1.11
   9   0   4   -0.49    0.88
   9   0   4    1.26    0.66
  -9   0  -4   -0.69    0.63
  10   0   4    1.34    0.82
 -10   0  -4    1.72    0.87
 -11   0  -4    0.49    1.09
  11   0   4    0.13    1.10
 -11  -1   4    7.72    1.41
 -11  -1   4    6.46    1.17
 -11   1   4    5.91    1.18
 -10  -1   4    8.64    1.26
 -10  -1   4   10.46    1.33
 -10   1   4    7.07    1.19
 -10   1   4   12.22    1.44
  -9  -1   4    2.48    0.72
  -9  -1   4    4.37    0.75
  -9   1   4    4.27    0.76
  -9   1   4    2.50    0.69
   8  -1  -4   16.77    1.27
  -8  -1   4   18.39    1.27
  -8  -1   4   17.36    1.23
  -8   1   4   17.27    1.26
  -8   1   4   16.82    1.19
  -7  -1   4   32.13    1.73
   7  -1  -4   30.58    1.68
  -7  -1   4   31.98    1.72
  -7   1   4   32.63    1.72
  -7   1   4   33.69    1.68
   7   1  -4   29.04    1.71
  -6  -1   4   10.72    0.80
  -6  -1   4   10.12    0.80
   6  -1  -4   11.60    0.78
  -6   1   4   10.69    0.81
   6   1  -4    9.31    0.77
  -5  -1   4   -0.12    0.27
   5  -1  -4    0.41    0.27
   5   1  -4    0.24    0.24
  -5   1   4    0.45    0.26
  -4  -1   4   39.97    1.91
   4  -1  -4   40.52    1.88
   4   1  -4   41.86    1.89
  -4   1   4   40.30    1.91
  -3  -1   4   25.66    1.24
   3   1  -4   25.69    1.23
  -3   1   4   25.22    1.24
  -2  -1   4    3.01    0.31
   2  -1  -4    3.71    0.31
   2   1  -4    3.48    0.29
  -2   1   4    3.37    0.32
  -1  -1   4   27.97    1.27
   1  -1  -4   28.24    1.28
   1   1  -4   27.43    1.27
  -1   1   4   27.80    1.28
   0  -1   4    7.79    0.43
   0  -1  -4    8.38    0.47
   0  -1   4    7.78    0.43
   0   1  -4    7.97    0.44
   0   1   4    7.95    0.45
   0   1   4    7.92    0.45
   1  -1   4    1.86    0.22
   1  -1   4    2.19    0.21
  -1  -1  -4    2.27    0.23
  -1  -1  -4    1.92    0.28
  -1   1  -4    1.89    0.24
   1   1   4    2.02    0.24
   1   1   4    2.44    0.33
  -1   1  -4    1.66    0.20
   1   1   4    2.02    0.24
   2  -1   4   54.98    2.43
   2  -1   4   58.97    2.53
   2  -1   4   54.66    2.43
  -2  -1  -4   53.95    2.43
  -2  -1  -4   56.53    2.47
   2   1   4   54.48    2.45
  -2   1  -4   54.68    2.44
  -2   1  -4   53.57    2.41
   2   1   4   54.92    2.45
   2   1   4   55.78    2.53
   3  -1   4    2.21    0.32
  -3  -1  -4    2.16    0.29
   3  -1   4    2.88    0.31
   3  -1   4    2.43    0.32
  -3   1  -4    2.07    0.28
   3   1   4    2.82    0.34
   3   1   4    2.61    0.33
   3   1   4    2.20    0.33
  -4  -1  -4    3.52    0.49
   4  -1   4    3.28    0.42
   4  -1   4    3.63    0.39
  -4  -1  -4    3.83    0.39
   4  -1   4    3.66    0.42
   4   1   4    3.93    0.41
  -4   1  -4    3.36    0.37
   4   1   4    3.91    0.46
   4   1   4    3.81    0.44
  -5  -1  -4    2.57    0.37
   5  -1   4    2.26    0.37
  -5  -1  -4    2.71    0.45
   5  -1   4    2.61    0.41
   5  -1   4    2.58    0.35
   5   1   4    2.50    0.40
   5   1   4    2.59    0.37
  -5   1  -4    2.30    0.34
   5   1   4    2.76    0.38
  -6  -1  -4    0.94    0.41
   6  -1   4    0.31    0.35
   6  -1   4    0.32    0.32
   6  -1   4   -0.03    0.37
  -6  -1  -4    0.59    0.32
  -6   1  -4   -0.24    0.29
   6   1   4    0.43    0.36
   6   1   4   -0.02    0.34
   6   1   4    0.05    0.41
  -7  -1  -4    0.42    0.45
  -7  -1  -4   -0.04    0.42
   7  -1   4   -0.21    0.48
   7  -1   4    0.42    0.43
   7   1   4    0.00    0.40
   7   1   4   -0.09    0.49
   7   1   4    0.68    0.49
  -7   1  -4    0.31    0.41
   8  -1   4    2.30    0.61
  -8  -1  -4    3.58    0.69
   8  -1   4    2.35    0.73
  -8  -1  -4    2.23    0.58
   8   1   4    2.38    0.59
  -8   1  -4    2.50    0.61
   8   1   4    4.09    0.75
   8   1   4    1.37    0.68
  -9  -1  -4    0.23    0.69
  -9  -1  -4    0.55    0.62
   9  -1   4    0.65    0.91
   9  -1   4    1.12    0.65
   9   1   4    2.54    0.99
   9   1   4    0.49    0.65
  -9   1  -4    0.12    0.63
  10  -1   4    4.39    0.98
 -10  -1  -4    2.24    1.01
  10   1   4    1.87    0.89
 -10   1  -4    2.28    0.91
  11  -1   4    2.32    1.14
 -11  -1  -4    2.30    1.18
 -11   1  -4    1.54    1.11
  11   1   4    1.66    1.13
 -11  -2   4    2.80    1.04
 -11  -2   4   -0.33    0.98
 -11   2   4    2.51    0.98
 -10  -2   4    2.02    0.83
 -10  -2   4    2.14    0.85
 -10   2   4    3.05    0.91
 -10   2   4    2.46    0.73
  -9  -2   4   -0.27    0.66
  -9  -2   4    0.90    0.56
  -9   2   4   -1.15    0.56
  -9   2   4    1.63    0.66
  -8  -2   4    0.25    0.53
   8  -2  -4    0.89    0.60
  -8   2   4    0.92    0.56
  -8   2   4    1.16    0.56
  -7  -2   4   14.54    1.04
  -7  -2   4   13.20    1.07
   7  -2  -4   15.47    1.05
  -7   2   4   14.04    1.06
   7   2  -4   14.34    1.07
  -7   2   4   15.24    0.99
  -6  -2   4   11.80    0.84
   6  -2  -4   11.03    0.81
  -6  -2   4   10.43    0.82
   6   2  -4    9.72    0.80
  -6   2   4   10.65    0.83
   5  -2  -4    2.54    0.36
  -5  -2   4    1.97    0.35
   5   2  -4    2.36    0.36
  -5   2   4    2.38    0.40
  -4  -2   4   40.05    1.80
   4  -2  -4   38.23    1.77
  -4   2   4   35.57    1.82
   4   2  -4   38.48    1.76
  -4   2   4   35.98    1.78
  -3  -2   4   15.20    0.83
  -3   2   4   16.21    0.85
   3   2  -4   16.33    0.82
  -3   2   4   15.84    0.93
   2  -2  -4    0.56    0.16
  -2  -2   4    0.90    0.17
   2   2  -4    0.49    0.13
  -2   2   4    0.54    0.17
   1  -2  -4   18.39    0.88
  -1  -2   4   17.61    0.86
  -1   2   4   18.31    0.88
   1   2  -4   18.04    0.85
   0  -2   4   76.89    3.37
   0  -2  -4   78.03    3.41
   0  -2   4   75.77    3.37
   0   2   4   80.71    3.50
   0   2   4   77.60    3.41
   0   2  -4   80.93    3.38
   0   2   4   78.11    3.40
   1  -2   4    0.11    0.11
  -1  -2  -4   -0.07    0.11
   1  -2   4   -0.06    0.11
  -1  -2  -4   -0.16    0.14
   1   2   4    0.05    0.19
   1   2   4    0.03    0.13
   1   2   4   -0.07    0.13
  -1   2  -4   -0.19    0.12
   2  -2   4   21.65    1.02
  -2  -2  -4   18.98    1.11
  -2  -2  -4   20.65    1.03
   2  -2   4   24.41    1.12
   2  -2   4   22.08    1.01
  -2  -2  -4   22.16    1.08
   2   2   4   20.25    1.05
  -2   2  -4   22.26    1.03
   2   2   4   21.62    1.05
  -2   2  -4   20.90    0.99
   2   2   4   23.15    1.11
   3  -2   4    5.30    0.39
  -3  -2  -4    4.76    0.40
   3  -2   4    4.61    0.47
   3  -2   4    5.12    0.39
  -3  -2  -4    4.85    0.50
  -3   2  -4    4.69    0.34
   3   2   4    4.75    0.43
   3   2   4    5.30    0.45
   3   2   4    4.89    0.43
   4  -2   4    4.77    0.45
  -4  -2  -4    4.30    0.43
   4  -2   4    4.78    0.42
  -4  -2  -4    3.98    0.53
   4  -2   4    4.72    0.44
   4   2   4    4.55    0.47
   4   2   4    4.92    0.51
   4   2   4    3.94    0.45
  -4   2  -4    4.67    0.39
   5  -2   4   35.86    1.75
   5  -2   4   35.83    1.74
  -5  -2  -4   36.37    1.74
   5  -2   4   36.47    1.68
  -5  -2  -4   37.90    1.84
  -5   2  -4   36.33    1.71
   5   2   4   36.85    1.75
   5   2   4   36.11    1.78
   5   2   4   33.33    1.77
  -6  -2  -4   10.45    0.88
   6  -2   4   10.91    0.80
  -6  -2  -4   10.61    0.80
   6  -2   4   10.44    0.82
   6   2   4   10.93    0.84
  -6   2  -4   10.56    0.76
   6   2   4   10.44    0.84
   6   2   4   11.29    0.92
  -7  -2  -4    0.31    0.49
   7  -2   4    0.05    0.42
   7  -2   4    0.24    0.47
  -7  -2  -4    0.36    0.40
   7   2   4   -0.04    0.43
   7   2   4   -0.68    0.51
  -7   2  -4   -0.01    0.38
   7   2   4   -0.55    0.52
  -8  -2  -4    5.24    0.73
  -8  -2  -4    5.59    0.80
   8  -2   4    4.95    0.71
   8  -2   4    4.49    0.78
   8   2   4    7.91    1.15
   8   2   4    3.56    0.82
  -8   2  -4    6.09    0.86
   8   2   4    5.26    0.74
   9  -2   4    3.69    0.76
  -9  -2  -4    3.77    0.84
  -9  -2  -4    2.46    0.74
   9  -2   4    3.37    0.91
  -9   2  -4    3.95    0.75
   9   2   4    3.03    0.74
   9   2   4    2.85    1.01
 -10  -2  -4    2.76    0.93
  10  -2   4    4.18    0.97
 -10  -2  -4    2.52    0.95
  10   2   4    2.00    0.93
 -10   2  -4    2.96    0.93
 -11  -2  -4    1.98    1.16
  11  -2   4    1.35    1.14
  11   2   4    0.01    1.14
 -11  -3   4   11.36    1.62
 -11  -3   4    7.20    1.24
 -11   3   4    8.91    1.31
 -10  -3   4   -0.05    0.76
 -10  -3   4    0.09    0.88
 -10   3   4    1.17    0.93
  -9  -3   4    5.26    0.81
  -9  -3   4    5.44    0.89
  -9   3   4    5.76    0.88
  -8  -3   4   20.88    1.45
   8  -3  -4   22.28    1.46
  -8  -3   4   23.60    1.43
  -8   3   4   22.58    1.39
  -8   3   4   21.93    1.48
   7  -3  -4   37.98    1.88
  -7  -3   4   35.68    1.89
  -7  -3   4   34.31    1.90
  -7   3   4   36.07    1.91
  -7   3   4   35.48    1.81
   7   3  -4   34.43    1.86
   6  -3  -4   31.04    1.57
  -6  -3   4   30.12    1.60
  -6  -3   4   30.13    1.63
   6   3  -4   31.28    1.57
  -6   3   4   30.59    1.61
  -5  -3   4    9.51    0.75
  -5  -3   4    9.76    0.71
   5  -3  -4    9.66    0.70
   5   3  -4   10.10    0.70
  -5   3   4   10.64    0.73
   4  -3  -4    6.54    0.51
  -4  -3   4    7.47    0.54
   4   3  -4    6.82    0.51
  -4   3   4    6.98    0.54
  -4   3   4    7.25    0.60
  -3  -3   4  230.46    9.84
  -3   3   4  227.33    9.85
   3   3  -4  238.04    9.82
  -3   3   4  223.73   10.01
   2  -3  -4   66.80    2.90
  -2  -3   4   66.82    2.90
   2   3  -4   65.32    2.88
  -2   3   4   64.49    2.91
  -1  -3   4   88.06    3.93
   1  -3  -4   92.29    3.96
   1   3  -4   93.55    3.92
  -1   3   4   92.15    4.04
  -1   3   4   89.69    3.96
   0  -3   4   28.41    1.29
   0  -3   4   28.83    1.29
   0  -3  -4   29.04    1.35
   0   3   4   28.67    1.34
   0   3   4   30.25    1.45
   0   3   4   28.95    1.34
  -1  -3  -4   12.90    0.66
  -1  -3  -4   13.01    0.70
   1   3   4   12.45    0.76
   1   3   4   12.44    0.67
  -2  -3  -4   10.06    0.56
  -2  -3  -4    9.40    0.68
  -2  -3  -4   10.05    0.67
   2   3   4    9.94    0.61
   2   3   4    9.65    0.58
  -2   3  -4    9.47    0.50
   2   3   4    9.83    0.58
  -3  -3  -4   44.19    2.05
   3  -3   4   48.20    2.10
   3  -3   4   45.56    2.02
   3  -3   4   44.72    2.02
  -3  -3  -4   45.06    2.16
   3   3   4   45.15    2.08
   3   3   4   46.68    2.08
  -3   3  -4   44.89    2.00
   3   3   4   41.69    2.19
  -4  -3  -4    0.92    0.25
   4  -3   4    1.55    0.29
  -4  -3  -4    1.23    0.36
   4  -3   4    1.47    0.28
   4  -3   4    1.79    0.29
  -4   3  -4    1.26    0.23
   4   3   4    1.43    0.32
   4   3   4    1.39    0.30
   4   3   4    1.47    0.40
  -5  -3  -4    8.64    0.62
   5  -3   4    7.38    0.62
  -5  -3  -4    7.38    0.72
   5  -3   4    7.88    0.61
   5  -3   4    7.02    0.53
   5   3   4    8.21    0.65
   5   3   4    8.68    0.70
  -5   3  -4    7.97    0.57
   5   3   4    7.23    0.65
  -6  -3  -4    3.34    0.56
   6  -3   4    1.97    0.43
  -6  -3  -4    2.44    0.45
   6  -3   4    2.98    0.44
   6   3   4    4.78    0.73
  -6   3  -4    2.90    0.41
   6   3   4    2.54    0.48
   6   3   4    2.48    0.47
  -7  -3  -4    5.75    0.83
  -7  -3  -4    5.18    0.75
   7  -3   4    5.91    0.79
   7  -3   4    5.03    0.75
   7   3   4    5.40    0.91
   7   3   4    5.15    0.66
  -7   3  -4    5.30    0.69
   7   3   4    4.48    0.73
   8  -3   4    0.51    0.54
  -8  -3  -4   -0.03    0.59
   8  -3   4    0.44    0.63
  -8  -3  -4   -0.10    0.51
   8   3   4    1.41    0.79
   8   3   4   -0.29    0.54
  -8   3  -4   -0.15    0.51
   8   3   4    0.23    0.74
   9  -3   4    1.06    0.87
   9  -3   4    1.06    0.70
  -9  -3  -4   -0.01    0.75
  -9  -3  -4    1.98    0.74
   9   3   4    0.39    0.71
  -9   3  -4    0.80    0.67
 -10  -3  -4    1.12    0.88
 -10  -3  -4    1.06    0.95
  10  -3   4    0.38    0.84
 -10   3  -4    0.43    0.86
  10   3   4   -0.13    0.90
  11  -3   4    8.53    1.28
 -11  -3  -4    5.91    1.30
  11   3   4    7.37    1.37
 -11  -4   4    8.02    1.21
 -11  -4   4   13.02    1.71
 -11   4   4   15.57    1.90
 -10  -4   4   -0.71    0.83
 -10   4   4    0.43    0.96
  -9  -4   4    2.30    0.74
  -9  -4   4    2.89    0.72
  -9   4   4    3.62    0.83
  -8  -4   4    7.83    0.90
   8  -4  -4    6.50    1.01
  -8  -4   4    6.88    0.93
  -8   4   4    7.71    0.98
  -8   4   4    7.23    0.91
  -7  -4   4    5.70    0.81
   7  -4  -4    6.46    0.82
  -7  -4   4    6.96    0.80
  -7   4   4    7.69    0.75
  -7   4   4    7.00    0.81
   7   4  -4    5.12    0.75
  -6  -4   4   23.37    1.31
  -6  -4   4   24.82    1.39
   6  -4  -4   22.68    1.27
  -6   4   4   22.66    1.30
   6   4  -4   21.73    1.26
  -5  -4   4    1.77    0.38
  -5  -4   4    0.98    0.35
   5  -4  -4    1.29    0.32
   5   4  -4    1.66    0.34
  -5   4   4    1.18    0.34
  -4  -4   4    9.68    0.63
  -4  -4   4    8.07    0.67
   4  -4  -4    9.07    0.61
   4   4  -4    8.95    0.61
  -4   4   4    9.30    0.63
  -4   4   4    8.75    0.70
  -3  -4   4  197.23    8.21
  -3   4   4  180.56    8.40
  -3   4   4  188.78    8.21
   3   4  -4  197.24    8.18
   2  -4  -4   43.20    1.93
  -2  -4   4   42.66    1.92
  -2   4   4   42.86    2.01
   2   4  -4   43.53    1.89
  -2   4   4   40.53    1.94
  -1  -4   4    3.71    0.27
   1  -4  -4    3.22    0.31
  -1   4   4    3.03    0.30
  -1   4   4    3.71    0.41
   1   4  -4    3.76    0.25
  -1   4   4    3.06    0.31
   0  -4  -4    2.08    0.28
   0   4   4    1.89    0.30
   0   4   4    2.00    0.27
   0   4   4    1.68    0.26
  -1  -4  -4   15.55    0.86
  -1  -4  -4   14.84    0.78
  -1  -4  -4   14.82    0.74
   1   4   4   13.09    0.80
   1   4   4   14.05    0.75
   1   4   4   14.01    0.76
  -2  -4  -4   22.08    1.03
  -2  -4  -4   19.37    1.20
  -2  -4  -4   19.48    1.14
   2   4   4   21.37    1.06
   2   4   4   22.92    1.06
  -3  -4  -4    3.90    0.38
   3  -4   4    3.85    0.42
  -3  -4  -4    3.83    0.51
   3   4   4    3.64    0.41
   3   4   4    2.81    0.40
   3   4   4    3.84    0.42
  -4  -4  -4   15.35    0.99
   4  -4   4   14.90    0.83
  -4  -4  -4   15.71    0.88
   4  -4   4   15.27    0.83
   4   4   4   16.71    0.93
   4   4   4   16.49    0.91
   4   4   4   15.05    0.92
  -4   4  -4   15.01    0.79
  -5  -4  -4   11.00    0.74
   5  -4   4   10.95    0.71
   5  -4   4    9.47    0.69
  -5  -4  -4   10.99    0.84
   5   4   4   10.06    0.79
   5   4   4    9.98    0.82
  -5   4  -4   11.30    0.67
   5   4   4   10.36    0.76
   6  -4   4   64.09    2.92
  -6  -4  -4   57.01    3.00
   6  -4   4   65.04    2.93
  -6  -4  -4   64.10    2.95
   6   4   4   60.34    2.98
  -6   4  -4   65.82    2.90
   6   4   4   64.73    2.99
   6   4   4   67.69    3.04
  -7  -4  -4    5.47    0.85
   7  -4   4    5.11    0.79
   7  -4   4    5.44    0.63
  -7  -4  -4    5.71    0.75
   7   4   4    5.48    0.77
  -7   4  -4    5.69    0.70
   7   4   4    4.52    0.78
   7   4   4    4.89    0.66
  -8  -4  -4    3.51    0.67
   8  -4   4    3.00    0.69
  -8  -4  -4    3.23    0.74
   8  -4   4    3.89    0.64
   8   4   4    2.81    0.82
   8   4   4    5.76    0.91
   8   4   4    3.35    0.72
  -8   4  -4    3.46    0.60
  -9  -4  -4    5.46    0.92
  -9  -4  -4    5.54    0.90
   9  -4   4    4.13    0.83
   9  -4   4    2.92    0.92
   9   4   4    5.05    0.90
  -9   4  -4    5.57    0.83
  10  -4   4    7.68    1.15
 -10  -4  -4    9.67    1.50
 -10  -4  -4    5.30    2.15
  10   4   4    9.00    1.25
 -10   4  -4    9.38    1.12
  11  -4   4    1.91    1.17
 -11  -4  -4    0.54    1.18
  11   4   4    0.38    1.30
 -11  -5   4    0.27    1.01
 -11  -5   4    3.17    1.18
 -11   5   4    1.86    1.23
 -10  -5   4    3.50    0.88
 -10  -5   4    5.38    1.03
 -10   5   4    5.02    1.08
  -9  -5   4    7.13    1.03
  -9  -5   4    7.04    0.96
  -9   5   4    7.39    1.06
  -8  -5   4    6.09    0.78
   8  -5  -4    5.75    0.78
  -8  -5   4    5.78    0.93
  -8   5   4    7.27    0.99
  -7  -5   4   10.73    1.00
   7  -5  -4   11.80    0.99
   7   5  -4   11.25    0.93
  -7   5   4   12.61    1.00
  -6  -5   4   -0.08    0.35
  -6  -5   4   -0.02    0.42
   6  -5  -4    0.66    0.37
  -6   5   4   -0.01    0.39
   6   5  -4   -0.46    0.34
  -5  -5   4    0.74    0.32
   5  -5  -4    0.52    0.31
  -5  -5   4    0.24    0.34
   5   5  -4   -0.23    0.28
  -5   5   4    0.07    0.30
   4  -5  -4   -0.08    0.23
  -4  -5   4    0.11    0.22
  -4  -5   4   -0.12    0.26
  -4   5   4   -0.14    0.25
  -4   5   4   -0.10    0.32
   4   5  -4   -0.04    0.22
  -3  -5   4    0.74    0.22
   3   5  -4    0.79    0.22
  -3   5   4    0.67    0.24
  -3   5   4    0.91    0.35
  -3   5   4    1.01    0.31
   2  -5  -4   32.32    1.55
  -2  -5   4   33.08    1.53
   2   5  -4   33.27    1.50
  -2   5   4   32.71    1.81
  -2   5   4   30.88    1.55
  -2   5   4   37.37    1.66
   1  -5  -4    0.29    0.18
  -1   5   4   -0.15    0.24
  -1   5   4    0.21    0.16
  -1   5   4    0.10    0.16
   0  -5  -4   35.94    1.84
   0  -5  -4   40.36    1.78
   0   5   4   39.05    1.83
   0   5   4   38.28    1.76
   0   5   4   38.85    1.76
  -1  -5  -4   55.67    2.49
  -1  -5  -4   58.55    2.53
  -1  -5  -4   53.95    2.60
   1   5   4   53.84    2.50
   1   5   4   58.20    2.51
  -2  -5  -4    3.88    0.49
  -2  -5  -4    3.59    0.33
  -2  -5  -4    3.80    0.42
   2   5   4    3.18    0.39
   2   5   4    3.32    0.38
   2   5   4    3.66    0.39
  -3  -5  -4   16.17    0.87
  -3  -5  -4   16.69    1.00
   3   5   4   15.99    0.89
   3   5   4   15.09    0.90
   3   5   4   15.92    0.90
  -4  -5  -4    2.34    0.45
  -4  -5  -4    2.30    0.33
   4   5   4    2.63    0.41
   4   5   4    2.45    0.42
   4   5   4    3.08    0.46
  -5  -5  -4    7.53    0.71
  -5  -5  -4    6.20    0.59
   5  -5   4    6.35    0.55
   5  -5   4    6.24    0.57
   5   5   4    5.40    0.69
  -5   5  -4    6.59    0.50
   5   5   4    7.22    0.73
   5   5   4    6.53    0.66
  -6  -5  -4    0.30    0.36
   6  -5   4   -0.23    0.34
  -6  -5  -4    0.47    0.46
   6  -5   4   -0.08    0.34
  -6   5  -4   -0.06    0.31
   6   5   4   -0.11    0.40
   6   5   4   -0.45    0.44
   6   5   4    0.95    0.48
   7  -5   4   -0.26    0.41
  -7  -5  -4    1.69    0.57
   7  -5   4    0.05    0.44
  -7  -5  -4    0.48    0.42
   7   5   4    1.11    0.66
  -7   5  -4    0.32    0.39
   7   5   4   -0.08    0.50
   7   5   4    0.94    0.67
  -8  -5  -4    9.29    1.02
  -8  -5  -4    9.14    1.13
   8   5   4    7.10    1.06
  -8   5  -4    9.87    0.96
   8   5   4   11.33    1.47
   8   5   4    7.92    1.10
   9  -5   4    0.80    0.71
  -9  -5  -4    0.78    0.72
   9  -5   4    2.02    0.87
  -9  -5  -4    1.18    0.89
  -9   5  -4    1.81    0.68
   9   5   4    0.62    0.77
 -10  -5  -4    0.79    0.94
 -10  -5  -4    1.61    1.08
  10  -5   4    0.49    0.92
  10   5   4    0.64    0.97
 -11  -5  -4    0.84    1.46
 -11  -5  -4    2.63    1.25
  11  -5   4    3.88    1.28
  11   5   4    1.93    1.49
 -11  -6   4    2.50    1.10
 -11  -6   4    5.14    1.25
 -11   6   4    2.00    1.26
 -10  -6   4    0.72    0.82
 -10  -6   4    1.88    0.98
 -10   6   4    4.34    1.07
  -9  -6   4    0.86    0.74
  -9  -6   4   -0.70    0.63
  -9   6   4   -0.41    0.87
  -8  -6   4    0.42    0.61
   8  -6  -4    2.25    0.65
  -8  -6   4    1.11    0.53
  -8   6   4    0.72    0.62
  -7  -6   4   12.37    1.05
  -7  -6   4   13.15    0.99
   7  -6  -4   12.59    1.01
  -7   6   4   11.38    1.02
   6  -6  -4    1.47    0.40
  -6  -6   4    1.16    0.44
  -6  -6   4    1.53    0.39
  -6   6   4    1.17    0.38
  -6   6   4    1.08    0.47
   6   6  -4    0.92    0.43
   5  -6  -4   30.89    1.51
  -5  -6   4   29.32    1.64
  -5  -6   4   29.46    1.54
   5   6  -4   29.17    1.50
  -5   6   4   29.07    1.54
  -5   6   4   31.77    1.56
  -4  -6   4    9.19    0.73
  -4  -6   4    9.12    0.63
   4  -6  -4   10.01    0.65
  -4   6   4    8.37    0.65
   4   6  -4    8.33    0.60
  -4   6   4    9.60    0.73
  -4   6   4    8.46    0.77
  -3  -6   4    2.52    0.38
   3  -6  -4    2.39    0.37
  -3  -6   4    2.26    0.34
  -3   6   4    2.92    0.57
  -3   6   4    2.21    0.32
  -3   6   4    1.92    0.39
   3   6  -4    2.94    0.34
  -2  -6   4   29.76    1.30
   2  -6  -4   29.08    1.34
   2   6  -4   27.22    1.28
  -2   6   4   27.83    1.33
  -2   6   4   26.47    1.60
  -2   6   4   25.59    1.40
   1  -6  -4  111.70    4.77
  -1   6   4  107.81    4.83
  -1   6   4  108.62    4.76
  -1   6   4  110.29    4.76
   0  -6  -4    0.65    0.26
   0  -6  -4    0.49    0.21
   0   6   4    1.05    0.39
   0   6   4    0.25    0.19
  -1  -6  -4   22.30    1.17
  -1  -6  -4   21.08    1.02
  -1  -6  -4   21.30    1.15
   1   6   4   20.04    1.08
   1   6   4   18.54    1.12
  -2  -6  -4   27.01    1.28
  -2  -6  -4   27.81    1.36
  -2  -6  -4   25.21    1.41
   2   6   4   26.08    1.31
   2   6   4   28.53    1.33
   2   6   4   25.62    1.33
  -3  -6  -4   24.42    1.26
  -3  -6  -4   21.09    1.28
  -3  -6  -4   23.99    1.18
   3   6   4   23.81    1.23
   3   6   4   22.55    1.19
   3   6   4   23.54    1.21
  -4  -6  -4    0.51    0.37
   4   6   4    0.99    0.33
   4   6   4    0.65    0.31
   4   6   4    0.93    0.35
  -5  -6  -4   57.82    2.62
  -5  -6  -4   53.48    2.69
   5   6   4   56.59    2.69
   5   6   4   56.03    2.68
   5   6   4   56.29    2.65
   6  -6   4    0.76    0.36
   6  -6   4    0.69    0.38
  -6  -6  -4   -0.06    0.38
  -6  -6  -4    0.77    0.47
   6   6   4    0.82    0.43
   6   6   4    0.80    0.48
  -6   6  -4    0.50    0.42
   6   6   4   -0.53    0.49
  -7  -6  -4    0.07    0.54
   7  -6   4   -0.32    0.47
  -7  -6  -4    0.74    0.45
   7   6   4    0.84    0.67
  -7   6  -4    0.86    0.41
   7   6   4    1.79    0.69
   7   6   4    0.76    0.76
   8  -6   4    0.66    0.62
  -8  -6  -4    1.98    0.72
  -8   6  -4    0.50    0.51
   8   6   4    2.94    0.99
   8   6   4    0.17    0.69
  -9  -6  -4    5.77    0.90
   9  -6   4    6.92    0.91
  -9  -6  -4    6.08    1.05
   9   6   4    5.90    1.00
  -9   6  -4    7.73    1.15
 -10  -6  -4    2.79    1.01
 -10  -6  -4    4.00    1.18
  10  -6   4    1.81    0.99
  10   6   4    2.61    1.10
 -11  -7   4   -2.00    1.12
 -11  -7   4    1.06    1.24
 -11   7   4    2.28    1.29
 -10  -7   4   10.37    1.58
 -10  -7   4    6.37    1.05
 -10   7   4    6.61    1.19
  -9  -7   4    1.80    0.70
  -9  -7   4    2.04    0.80
  -9   7   4    1.80    1.50
  -8  -7   4   -0.84    0.62
   8  -7  -4   -0.33    0.64
  -8  -7   4   -1.10    0.45
  -8   7   4   -0.83    0.61
  -7  -7   4   12.75    1.11
   7  -7  -4   14.38    1.09
  -7   7   4   16.99    1.14
   6  -7  -4   11.93    0.86
  -6  -7   4   10.71    0.96
  -6  -7   4   10.37    0.84
  -6   7   4   11.32    0.89
  -6   7   4   10.66    0.91
   6   7  -4   11.25    0.88
  -5  -7   4   21.16    1.18
  -5  -7   4   20.87    1.30
   5  -7  -4   21.68    1.17
  -5   7   4   21.25    1.21
   5   7  -4   21.00    1.17
  -5   7   4   22.00    1.24
   4  -7  -4   12.19    0.75
  -4  -7   4   10.09    0.83
  -4  -7   4   11.77    0.73
  -4   7   4   11.31    0.91
  -4   7   4   10.90    0.81
   4   7  -4   11.17    0.71
  -4   7   4   11.73    0.78
  -3  -7   4    3.38    0.45
   3  -7  -4    2.73    0.41
  -3  -7   4    2.79    0.39
  -3   7   4    3.53    0.62
  -3   7   4    2.83    0.37
  -3   7   4    3.11    0.45
   3   7  -4    3.31    0.37
   2  -7  -4    9.97    0.63
  -2  -7   4   10.50    0.71
  -2  -7   4    9.47    0.57
  -2   7   4   10.41    0.86
  -2   7   4   11.26    0.78
  -2   7   4    9.11    0.61
  -2   7   4    9.64    0.60
   1  -7  -4   41.21    1.94
  -1   7   4   42.86    2.01
  -1   7   4   43.05    1.94
  -1   7   4   41.14    1.93
   0  -7  -4   -0.09    0.27
   0  -7  -4   -0.04    0.22
   0   7   4    0.13    0.20
   0   7   4    0.10    0.20
   0   7   4    0.00    0.18
  -1  -7  -4    2.93    0.48
  -1  -7  -4    2.26    0.40
  -1  -7  -4    2.82    0.34
   1   7   4    2.84    0.37
   1   7   4    2.57    0.38
   1   7   4    2.56    0.37
  -2  -7  -4    1.67    0.35
  -2  -7  -4    1.56    0.36
  -2  -7  -4    1.71    0.27
   2   7   4    1.85    0.34
   2   7   4    1.89    0.31
   2   7   4    1.78    0.29
  -3  -7  -4    3.44    0.53
  -3  -7  -4    3.35    0.46
  -3  -7  -4    3.11    0.41
   3   7   4    3.95    0.48
   3   7   4    3.09    0.49
   3   7   4    2.99    0.39
  -4  -7  -4    8.71    0.68
  -4  -7  -4    8.89    0.78
   4   7   4   10.08    0.78
   4   7   4    9.91    0.77
   4   7   4    9.95    0.72
  -5  -7  -4    8.83    0.73
  -5  -7  -4    8.64    0.80
   5   7   4    9.39    0.78
   5   7   4    9.34    0.87
   5   7   4    9.15    0.87
  -6  -7  -4   28.49    1.52
  -6  -7  -4   26.57    1.58
   6  -7   4   29.13    1.45
   6  -7   4   27.79    1.41
   6   7   4   27.98    1.63
   6   7   4   26.46    1.66
   6   7   4   27.32    1.58
  -6   7  -4   27.64    1.38
  -7  -7  -4    4.30    0.72
   7  -7   4    5.01    0.59
  -7  -7  -4    5.24    0.78
   7   7   4    5.39    0.90
  -7   7  -4    4.88    0.71
   7   7   4    5.47    0.90
   8  -7   4    1.57    0.60
  -8  -7  -4    2.15    0.68
   8   7   4    2.43    0.70
  -8   7  -4    1.66    0.56
  -9  -7  -4    2.02    0.91
  -9  -7  -4    1.57    0.77
  -9   7  -4    0.24    0.69
   9   7   4    0.24    0.87
 -10  -7  -4    1.74    1.17
 -10  -7  -4    2.17    0.98
  10  -7   4    0.08    0.94
  10   7   4    1.58    1.11
 -10  -8   4    2.54    1.03
 -10  -8   4    1.38    0.93
 -10   8   4    0.43    1.08
  -9  -8   4   -0.74    0.78
  -9  -8   4   -0.17    0.65
  -8  -8   4    7.61    0.95
  -8  -8   4    7.10    1.09
   8  -8  -4    9.33    1.17
  -8   8   4   10.35    1.16
  -7  -8   4    0.40    0.58
  -7  -8   4    0.09    0.42
   7  -8  -4    1.72    0.56
  -7   8   4    1.42    0.54
  -6  -8   4    1.79    0.44
  -6  -8   4    1.81    0.54
   6  -8  -4    3.62    0.51
   6   8  -4    2.44    0.49
  -6   8   4    2.59    0.51
   5  -8  -4    4.25    0.61
  -5  -8   4    2.51    0.51
  -5  -8   4    2.52    0.43
  -5   8   4    2.80    0.49
   5   8  -4    3.27    0.44
  -5   8   4    3.82    0.59
   4  -8  -4    6.00    0.57
  -4  -8   4    6.03    0.53
  -4  -8   4    5.93    0.68
   4   8  -4    5.73    0.55
  -4   8   4    5.33    0.74
  -4   8   4    5.35    0.60
  -4   8   4    6.28    0.61
   3  -8  -4   22.79    1.14
  -3  -8   4   21.03    1.24
  -3  -8   4   22.17    1.11
   3   8  -4   23.00    1.10
  -3   8   4   22.11    1.15
  -3   8   4   20.60    1.44
  -2  -8   4   12.58    0.77
  -2   8   4    9.74    0.67
  -2   8   4   11.19    0.92
  -2   8   4   11.42    0.72
  -2   8   4   10.85    0.68
   1  -8  -4    0.61    0.31
  -1  -8   4    0.05    0.25
  -1  -8   4    0.13    0.21
   1  -8  -4    0.05    0.23
  -1   8   4    0.34    0.21
  -1   8   4    0.11    0.25
  -1   8   4    0.07    0.20
   0  -8  -4    4.06    0.55
   0   8   4    5.19    0.47
   0   8   4    4.01    0.41
   0   8   4    4.14    0.40
  -1  -8  -4   54.95    2.51
  -1  -8  -4   55.86    2.56
  -1  -8  -4   52.57    2.64
   1   8   4   56.27    2.58
   1   8   4   55.60    2.53
   1   8   4   59.20    2.55
  -2  -8  -4    1.16    0.36
  -2  -8  -4    0.70    0.33
  -2  -8  -4    0.44    0.23
   2   8   4    0.66    0.27
   2   8   4    0.62    0.29
   2   8   4    0.51    0.27
  -3  -8  -4   23.98    1.23
  -3  -8  -4   23.99    1.34
  -3  -8  -4   24.36    1.33
   3   8   4   24.31    1.30
   3   8   4   23.94    1.27
   3   8   4   23.50    1.28
  -4  -8  -4   16.21    1.06
  -4  -8  -4   17.38    0.97
   4   8   4   16.27    1.05
   4   8   4   16.78    1.02
   4   8   4   15.76    1.08
  -5  -8  -4   21.60    1.26
  -5  -8  -4   20.88    1.17
   5   8   4   19.40    1.30
   5   8   4   19.11    1.27
   5   8   4   20.77    1.23
  -6  -8  -4   -0.13    0.45
  -6  -8  -4    0.31    0.40
   6   8   4    0.14    0.67
   6   8   4    0.55    0.48
   6   8   4    0.98    0.58
  -7  -8  -4   12.91    1.15
   7  -8   4   13.57    0.96
  -7  -8  -4   13.09    1.16
   7   8   4   14.28    1.26
  -8  -8  -4   -0.06    0.74
   8  -8   4    0.06    0.57
  -8  -8  -4   -0.91    0.58
   8   8   4    1.48    0.69
  -8   8  -4   -0.48    0.52
  -9  -8  -4    9.33    1.24
  -9  -8  -4    9.87    1.32
   9   8   4   11.53    1.54
 -10  -8  -4    4.15    1.07
 -10  -8  -4    6.85    1.38
  10  -8   4    4.97    1.07
  10   8   4    5.02    1.21
 -10  -9   4    0.94    0.87
 -10  -9   4    2.80    1.07
 -10   9   4   -0.19    1.18
  -9  -9   4    6.71    1.06
  -9  -9   4    7.90    1.19
   8  -9  -4   21.35    1.53
  -8  -9   4   19.14    1.39
  -8  -9   4   16.97    1.47
  -8   9   4   21.43    1.51
  -7  -9   4    1.65    0.51
   7  -9  -4    2.19    0.58
  -7  -9   4    1.27    0.63
  -7   9   4    2.46    0.63
  -6  -9   4   -0.14    0.35
   6  -9  -4    1.21    0.47
  -6  -9   4    0.00    0.44
   6   9  -4   -0.01    0.46
  -6   9   4    0.43    0.47
  -5  -9   4   15.48    1.14
  -5  -9   4   16.01    1.01
   5  -9  -4   17.85    1.05
  -5   9   4   18.42    1.09
   5   9  -4   18.06    1.06
  -4  -9   4   -0.50    0.25
  -4  -9   4    0.13    0.35
   4  -9  -4   -0.05    0.30
  -4   9   4    0.24    0.46
   4   9  -4    0.29    0.28
  -4   9   4    0.36    0.32
  -3  -9   4    0.41    0.34
   3  -9  -4   -0.30    0.28
  -3  -9   4   -0.37    0.20
  -3   9   4   -0.27    0.45
  -3   9   4   -0.24    0.29
  -3   9   4    0.04    0.25
   3   9  -4    0.05    0.23
  -2  -9   4    5.84    0.60
   2  -9  -4    5.60    0.59
  -2   9   4    6.23    0.52
  -2   9   4    6.57    0.52
  -2   9   4    6.51    0.77
  -2   9   4    6.47    0.55
   1  -9  -4    3.16    0.53
  -1  -9   4    3.75    0.50
  -1  -9   4    2.85    0.46
  -1   9   4    3.42    0.41
  -1   9   4    3.03    0.40
  -1   9   4    3.30    0.46
  -1   9   4    3.55    0.61
   0  -9  -4    4.53    0.53
   0  -9   4    4.74    0.47
   0  -9  -4    3.47    0.59
   0   9   4    3.94    0.49
   0   9   4    3.99    0.43
   0   9   4    4.16    0.45
  -1  -9  -4    4.04    0.57
   1  -9   4    4.01    0.44
  -1  -9  -4    3.51    0.51
  -1  -9  -4    3.90    0.41
   1   9   4    3.40    0.44
   1   9   4    4.42    0.50
   1   9   4    4.22    0.45
  -2  -9  -4    0.92    0.37
  -2  -9  -4    0.78    0.34
   2  -9   4    0.41    0.23
  -2  -9  -4    0.42    0.22
   2   9   4    0.43    0.29
   2   9   4    0.47    0.31
   2   9   4    0.60    0.28
  -3  -9  -4   -0.11    0.30
  -3  -9  -4    0.31    0.23
   3   9   4   -0.15    0.28
   3   9   4   -0.06    0.32
   3   9   4   -0.48    0.35
  -4  -9  -4    1.04    0.40
  -4  -9  -4    0.61    0.33
   4   9   4    0.87    0.46
   4   9   4    0.63    0.35
   4   9   4    0.81    0.42
  -5  -9  -4   10.16    0.93
  -5  -9  -4   11.92    0.87
   5   9   4   13.47    0.93
   5   9   4   12.00    1.05
  -6  -9  -4    0.93    0.53
   6   9   4    1.29    0.53
   6   9   4    1.88    0.77
   6   9   4    1.07    0.64
  -7  -9  -4    0.65    0.50
  -7  -9  -4    0.84    0.64
   7   9   4    1.67    0.65
   8  -9   4    0.59    0.59
  -8  -9  -4    1.84    0.74
  -8  -9  -4    1.80    0.67
   8   9   4    1.48    0.83
   9  -9   4    4.07    0.84
  -9  -9  -4    3.68    0.87
  -9  -9  -4    3.34    1.05
   9   9   4    1.26    1.01
  10  -9   4   -0.43    1.00
 -10  -9  -4    0.45    1.03
 -10  -9  -4    2.72    1.30
  10   9   4    0.90    1.28
 -10 -10   4    1.14    1.07
 -10 -10   4   -1.18    0.88
 -10  10   4    0.12    1.20
  -9 -10   4    4.97    1.01
  -9 -10   4    3.42    0.85
   8 -10  -4    1.23    0.79
  -8 -10   4   -0.12    0.59
  -8 -10   4    0.10    0.69
  -8  10   4    1.23    0.76
  -7 -10   4   -0.69    0.58
   7 -10  -4    1.58    0.63
  -7 -10   4    0.56    0.51
  -7  10   4    0.76    0.59
   6 -10  -4    2.08    0.52
  -6 -10   4    0.84    0.49
  -6 -10   4    0.85    0.76
  -6  10   4    0.71    0.47
   5 -10  -4    6.13    0.71
  -5 -10   4    5.07    0.75
  -5 -10   4    5.78    0.63
  -5  10   4    5.83    0.69
   5  10  -4    6.19    0.70
   4 -10  -4   26.75    1.36
  -4 -10   4   24.44    1.32
  -4 -10   4   24.36    1.49
  -4  10   4   25.27    1.32
  -4  10   4   27.20    1.39
   4  10  -4   27.04    1.34
  -4  10   4   25.89    1.68
   3 -10  -4    5.30    0.57
  -3 -10   4    4.78    0.65
  -3 -10   4    5.94    0.50
  -3  10   4    6.37    0.82
  -3  10   4    5.74    0.58
   3  10  -4    6.04    0.49
  -3  10   4    5.22    0.57
  -3  10   4    5.85    0.56
  -2 -10   4    0.39    0.34
   2 -10  -4    0.30    0.28
  -2 -10   4    0.54    0.36
  -2  10   4    0.35    0.47
  -2  10   4    0.52    0.27
  -2  10   4    0.34    0.28
  -2  10   4    0.96    0.32
   1 -10  -4    0.35    0.36
  -1 -10   4   -0.06    0.29
  -1 -10   4   -0.34    0.35
   1 -10  -4    0.01    0.28
  -1  10   4   -0.48    0.24
  -1  10   4   -0.04    0.28
  -1  10   4    0.07    0.25
  -1  10   4   -0.84    0.46
   0 -10   4   44.01    2.41
   0 -10   4   53.01    2.61
   0 -10  -4   53.06    2.43
   0 -10  -4   50.77    2.50
   0  10   4   57.10    2.45
   0  10   4   53.25    2.39
   0  10   4   50.54    2.36
  -1 -10  -4    3.49    0.41
  -1 -10  -4    2.92    0.51
  -1 -10  -4    3.14    0.45
   1 -10   4    3.49    0.45
   1  10   4    3.21    0.51
   1  10   4    3.18    0.48
   1  10   4    3.51    0.46
  -2 -10  -4    0.21    0.35
  -2 -10  -4    0.11    0.22
  -2 -10  -4   -0.10    0.33
   2 -10   4    0.09    0.24
   2  10   4   -0.02    0.33
   2  10   4    0.25    0.30
   2  10   4    0.40    0.29
  -3 -10  -4    3.34    0.52
  -3 -10  -4    3.93    0.48
   3  10   4    3.37    0.45
   3  10   4    3.68    0.48
   3  10   4    2.91    0.50
  -4 -10  -4    0.42    0.33
  -4 -10  -4    0.73    0.41
   4  10   4   -0.15    0.43
   4  10   4    0.50    0.44
   4  10   4   -0.17    0.37
  -5 -10  -4    0.46    0.45
  -5 -10  -4   -0.30    0.35
   5  10   4   -0.01    0.53
   5  10   4   -0.03    0.42
   5  10   4   -0.93    0.59
   6  10   4   27.79    1.63
  -7 -10  -4   11.98    1.12
  -7 -10  -4   12.09    1.22
   7  10   4   15.33    1.29
  -8 -10  -4    4.36    0.96
  -8 -10  -4    3.36    0.73
   8  10   4    3.43    0.90
   9 -10   4    0.22    0.78
  -9 -10  -4    0.04    0.80
  -9 -10  -4   -0.90    0.94
   9  10   4    0.44    1.03
  10 -10   4    1.09    1.03
 -10 -10  -4    1.23    1.08
 -10 -10  -4    2.01    1.36
  10  10   4    2.46    1.46
 -10 -11   4    2.23    1.21
 -10 -11   4    0.37    0.98
 -10  11   4    0.83    1.32
  -9 -11   4    1.45    0.98
  -9 -11   4    0.51    0.74
  -8 -11   4    7.18    1.05
  -8 -11   4    7.97    1.02
   8 -11  -4    6.71    0.98
  -8  11   4    6.17    0.97
   7 -11  -4    4.59    0.77
  -7 -11   4    2.33    0.72
  -7 -11   4    3.14    0.61
  -7  11   4    3.61    0.74
   6 -11  -4   29.94    1.66
  -6 -11   4   27.51    1.76
  -6 -11   4   30.10    1.61
  -6  11   4   29.94    1.66
   5 -11  -4    6.35    0.76
  -5 -11   4    5.75    0.81
  -5 -11   4    5.64    0.66
  -5  11   4    8.26    0.78
   5  11  -4    6.49    0.75
  -4 -11   4   40.22    2.12
  -4 -11   4   41.55    1.94
   4 -11  -4   38.86    1.97
  -4  11   4   41.31    2.36
  -4  11   4   42.12    2.00
   4  11  -4   39.87    1.94
  -4  11   4   40.52    1.95
  -3 -11   4    0.10    0.37
   3 -11  -4    0.55    0.32
  -3 -11   4    0.52    0.26
   3  11  -4    0.28    0.28
  -3  11   4    0.35    0.31
  -3  11   4    0.37    0.32
  -3  11   4    0.63    0.35
  -3  11   4    0.73    0.58
   2 -11  -4    8.36    0.80
  -2 -11   4    9.21    0.82
   2 -11  -4    6.98    0.66
  -2 -11   4    7.40    0.72
  -2  11   4    8.84    0.64
  -2  11   4    7.73    0.65
  -2  11   4    9.24    0.70
  -2  11   4    8.35    0.97
   1 -11  -4    3.15    0.45
  -1 -11   4    3.31    0.55
   1 -11  -4    3.24    0.53
  -1  11   4    3.56    0.53
  -1  11   4    2.91    0.46
  -1  11   4    2.77    0.59
  -1  11   4    2.80    0.38
   0 -11   4    0.29    0.40
   0 -11  -4    0.80    0.42
   0 -11   4    0.40    0.33
   0 -11  -4    0.44    0.37
   0  11   4    0.44    0.56
   0  11   4    0.81    0.31
   0  11   4    0.30    0.32
   0  11   4    0.05    0.27
   1 -11   4    3.21    0.60
  -1 -11  -4    3.77    0.63
  -1 -11  -4    3.52    0.49
  -1 -11  -4    2.96    0.43
   1 -11   4    3.10    0.44
   1  11   4    2.85    0.42
   1  11   4    3.11    0.49
   1  11   4    4.33    0.59
  -2 -11  -4    0.68    0.38
  -2 -11  -4    1.86    0.45
   2 -11   4    1.17    0.33
  -2 -11  -4    0.98    0.30
   2  11   4    1.74    0.37
   2  11   4    0.62    0.40
   2  11   4    1.34    0.35
  -3 -11  -4    1.26    0.41
  -3 -11  -4    1.80    0.32
   3  11   4    1.52    0.41
   3  11   4    1.21    0.40
   3  11   4    1.37    0.48
  -4 -11  -4    0.98    0.35
  -4 -11  -4    1.43    0.51
   4  11   4    0.87    0.52
   4  11   4    0.33    0.41
   4  11   4    1.66    0.50
  -5 -11  -4    1.20    0.42
  -5 -11  -4    0.79    0.53
   5  11   4    0.33    0.46
  -6 -11  -4    0.37    0.56
  -6 -11  -4   -0.30    0.46
   6  11   4    0.41    0.52
  -7 -11  -4   10.14    1.22
  -7 -11  -4   11.15    1.07
   7  11   4   11.83    1.25
  -8 -11  -4    0.62    0.83
  -8 -11  -4    0.03    0.70
   8  11   4    1.64    0.87
  -9 -11  -4    4.53    1.21
  -9 -11  -4    6.53    1.04
   9  11   4    7.29    1.26
  -9 -12   4    0.65    0.77
  -9 -12   4    2.92    1.06
  -8 -12   4    0.10    0.84
  -8 -12   4    0.70    0.66
   8 -12  -4    1.02    0.99
  -8  12   4    0.87    0.90
  -7 -12   4    0.52    0.66
   7 -12  -4    0.58    0.75
  -7 -12   4    0.61    0.53
  -7  12   4    0.68    0.67
  -6 -12   4    1.03    0.47
   6 -12  -4    1.81    0.59
  -6 -12   4    0.20    0.63
  -6  12   4    0.91    0.54
  -5 -12   4   -0.09    0.36
  -5 -12   4    0.17    0.58
   5 -12  -4    0.48    0.49
  -5  12   4    0.61    0.48
   5  12  -4    0.17    0.46
   4 -12  -4   10.53    0.86
  -4 -12   4   11.09    0.96
  -4 -12   4   10.56    0.77
  -4  12   4   13.50    0.92
  -4  12   4   11.23    1.22
  -4  12   4   10.69    0.87
  -4  12   4   10.14    0.82
   4  12  -4   11.69    0.80
   3 -12  -4   17.60    1.07
  -3 -12   4   19.38    1.20
  -3  12   4   19.08    1.43
  -3  12   4   16.82    1.06
  -3  12   4   18.95    1.08
  -3  12   4   17.26    1.07
  -2 -12   4    0.23    0.47
   2 -12  -4    0.50    0.45
   2 -12  -4    0.56    0.37
  -2 -12   4    0.04    0.36
  -2  12   4    1.01    0.36
  -2  12   4    0.85    0.37
  -2  12   4    0.45    0.33
  -2  12   4    0.68    0.60
   1 -12  -4    5.23    0.65
  -1 -12   4    3.68    0.53
  -1 -12   4    4.71    0.70
   1 -12  -4    4.81    0.72
  -1  12   4    3.38    0.54
  -1  12   4    3.46    0.49
  -1  12   4    4.50    0.60
  -1  12   4    3.53    0.69
   0 -12  -4    4.87    0.69
   0 -12   4    6.75    0.85
   0 -12  -4    5.42    0.75
   0 -12   4    5.31    0.61
   0  12   4    6.25    0.57
   0  12   4    4.91    0.93
   0  12   4    6.20    0.62
   0  12   4    6.00    0.66
   1 -12   4    3.92    0.50
   1 -12   4    4.19    0.79
  -1 -12  -4    3.23    0.58
  -1 -12  -4    2.96    0.45
  -1 -12  -4    2.71    0.51
   1  12   4    3.45    0.53
   1  12   4    2.60    0.43
   1  12   4    3.89    0.56
   2 -12   4   55.81    2.55
  -2 -12  -4   53.29    2.53
  -2 -12  -4   57.79    2.67
  -2 -12  -4   50.59    2.67
   2 -12   4   51.57    2.90
   2  12   4   51.82    2.66
   2  12   4   59.76    2.58
   2  12   4   58.29    2.62
  -3 -12  -4   15.77    0.93
   3 -12   4   14.18    1.28
   3 -12   4   15.51    0.90
  -3 -12  -4   16.31    1.09
   3  12   4   14.79    1.02
   3  12   4   14.03    1.13
   3  12   4   16.19    1.06
  -4 -12  -4   11.21    0.95
  -4 -12  -4    9.25    0.79
   4  12   4   10.17    1.01
   4  12   4    8.69    1.31
   4  12   4    9.58    0.88
  -5 -12  -4    3.75    0.54
   5  12   4    2.43    0.61
  -6 -12  -4    7.46    0.88
   6  12   4    7.41    1.15
  -7 -12  -4    7.85    1.21
  -7 -12  -4    7.23    1.04
   7  12   4    6.00    0.91
  -8 -12  -4    5.18    0.87
  -8 -12  -4    3.65    0.99
   8  12   4    6.24    1.03
  -9 -12  -4    2.56    0.94
  -9 -12  -4    1.27    1.14
   9  12   4    3.01    1.20
  -9 -13   4    1.78    1.02
  -9  13   4    1.60    1.63
  -8 -13   4    1.22    0.68
  -8 -13   4    2.79    0.93
  -8  13   4    1.78    0.96
   7 -13  -4   -0.25    0.74
  -7 -13   4    0.26    0.56
  -7 -13   4    1.01    0.76
  -7  13   4    0.24    0.76
   6 -13  -4    3.70    0.68
  -6 -13   4    2.28    0.53
  -6 -13   4    2.47    0.68
  -6  13   4    2.87    0.70
  -5 -13   4    6.75    0.91
   5 -13  -4    6.86    0.90
  -5 -13   4    8.49    1.15
   4 -13  -4    1.78    0.51
  -4 -13   4    2.01    0.64
  -4 -13   4    2.45    0.42
  -4  13   4    2.73    0.48
  -4  13   4    3.34    0.77
   4  13  -4    3.32    0.46
  -4  13   4    3.58    0.55
   3 -13  -4    2.82    0.51
  -3 -13   4    2.98    0.57
  -3  13   4    3.30    0.48
  -3  13   4    3.25    0.47
  -3  13   4    3.35    0.75
  -3  13   4    3.05    0.48
   2 -13  -4    1.90    0.47
   2 -13  -4    2.21    0.56
  -2 -13   4    1.98    0.47
  -2  13   4    2.47    0.43
  -2  13   4    2.81    0.48
  -2  13   4    1.74    0.68
  -2  13   4    2.03    0.42
  -1 -13   4    2.35    0.47
   1 -13  -4    3.07    0.53
  -1 -13   4    3.87    0.71
   1 -13  -4    3.58    0.61
  -1  13   4    2.75    0.50
  -1  13   4    3.61    0.70
  -1  13   4    3.19    0.43
  -1  13   4    2.70    0.46
   0 -13  -4   37.05    1.99
   0 -13   4   42.42    1.91
   0 -13   4   35.35    2.16
   0 -13  -4   35.63    1.88
   0  13   4   36.16    1.84
   0  13   4   38.04    2.32
   0  13   4   37.61    1.80
   0  13   4   32.76    1.90
   1 -13   4   -0.88    0.57
  -1 -13  -4    0.08    0.48
  -1 -13  -4   -0.02    0.27
  -1 -13  -4    0.35    0.48
   1 -13   4   -0.35    0.28
   1  13   4    0.01    0.65
   1  13   4    0.76    0.33
   1  13   4   -0.09    0.40
   1  13   4   -0.04    0.46
  -2 -13  -4   14.28    1.11
  -2 -13  -4   11.90    1.04
   2 -13   4   14.30    0.89
   2 -13   4   14.28    1.30
  -2 -13  -4   14.69    0.88
   2  13   4   13.70    1.01
   2  13   4   15.04    0.95
   2  13   4   12.66    1.07
  -3 -13  -4   14.10    1.09
   3 -13   4   12.47    1.40
  -3 -13  -4   13.77    0.90
   3  13   4   10.93    1.12
   3  13   4   15.78    1.02
   3  13   4   16.05    1.11
  -4 -13  -4    6.33    0.94
  -4 -13  -4    9.73    1.07
   4  13   4    7.45    0.88
  -5 -13  -4   10.67    1.10
  -5 -13  -4   10.42    0.90
   5  13   4    8.53    1.02
  -6 -13  -4    4.27    0.85
  -6 -13  -4    4.05    0.67
   6  13   4    3.40    0.99
  -7 -13  -4    2.38    0.89
  -7 -13  -4    2.91    0.68
   7  13   4    2.46    0.83
  -8 -13  -4    7.50    1.22
  -8 -13  -4   11.02    1.33
   8  13   4    7.61    1.14
  -9 -13  -4    1.51    1.00
  -9 -13  -4    3.15    1.29
   9  13   4    3.33    1.20
  -9 -14   4   -0.01    1.13
  -9 -14   4   -0.44    0.86
  -8 -14   4    4.60    1.00
  -8 -14   4    4.02    0.88
  -8  14   4    3.95    1.14
  -7 -14   4    1.55    0.84
  -7 -14   4   -0.37    0.62
  -7  14   4    0.72    0.83
   6 -14  -4    1.09    0.71
  -6 -14   4    1.40    0.69
  -6 -14   4    1.40    0.54
  -6  14   4    1.09    0.68
   5 -14  -4   -0.25    0.53
  -5 -14   4    0.85    0.55
  -5 -14   4    0.36    0.41
  -5  14   4    2.00    0.58
  -4 -14   4    0.39    0.34
   4 -14  -4    0.49    0.51
  -4  14   4    0.12    0.82
  -4  14   4    0.63    0.48
   4  14  -4    0.32    0.42
  -4  14   4   -0.46    0.44
  -3 -14   4    6.06    0.83
   3 -14  -4    5.82    0.79
  -3  14   4    7.45    1.16
  -3  14   4    4.84    0.76
  -3  14   4    6.36    0.77
   2 -14  -4    2.42    0.52
  -2 -14   4    2.23    0.53
   2 -14  -4    2.09    0.58
  -2  14   4    1.33    0.68
  -2  14   4    1.39    0.51
  -2  14   4    2.55    0.45
  -2  14   4    2.68    0.49
   1 -14  -4    0.44    0.50
  -1 -14   4   -0.02    0.67
   1 -14  -4    0.17    0.53
  -1 -14   4    0.18    0.38
  -1  14   4    0.40    0.46
  -1  14   4    0.17    0.42
  -1  14   4   -0.01    0.71
  -1  14   4   -0.13    0.34
   0 -14   4    6.33    0.98
   0 -14  -4    5.97    0.83
   0 -14   4    5.93    0.70
   0 -14  -4    6.58    0.92
   0  14   4    7.84    0.69
   0  14   4    5.63    1.07
   0  14   4    6.01    0.74
   0  14   4    6.56    0.85
  -1 -14  -4    0.63    0.55
   1 -14   4    1.11    0.71
   1 -14   4    0.19    0.36
  -1 -14  -4    0.81    0.56
   1  14   4    0.17    0.77
   1  14   4    1.11    0.39
   1  14   4    0.53    0.51
   1  14   4   -0.24    0.45
  -2 -14  -4   41.07    2.13
   2 -14   4   39.01    1.94
  -2 -14  -4   41.88    1.93
  -2 -14  -4   36.30    2.09
   2 -14   4   35.28    2.35
   2  14   4   42.36    1.99
   2  14   4   38.65    2.15
   3 -14   4    3.84    1.06
   3  14   4    3.44    0.57
  -4 -14  -4    2.18    0.46
  -4 -14  -4    2.82    0.65
   4  14   4    1.07    0.55
  -5 -14  -4    2.29    0.55
   5  14   4    2.70    0.69
  -6 -14  -4   10.41    1.05
   6  14   4    8.70    1.23
  -7 -14  -4    2.43    0.94
  -7 -14  -4    1.47    0.71
   7  14   4    2.08    0.92
  -8 -14  -4    7.93    1.26
  -8 -14  -4    5.84    1.21
   8  14   4    5.02    1.17
  -8 -15   4    2.18    1.12
  -8 -15   4    0.90    0.79
  -7 -15   4    0.58    0.64
  -7 -15   4    0.99    0.81
  -7  15   4    0.70    0.89
   7  15  -4    0.15    0.90
   6 -15  -4    2.84    0.81
  -6 -15   4    3.06    0.60
  -6 -15   4    3.30    0.88
  -6  15   4    1.66    0.77
   6  15  -4    2.66    0.78
  -5 -15   4   10.12    1.12
  -5 -15   4    9.65    0.90
   5 -15  -4    7.69    0.91
   5  15  -4   11.89    1.07
  -5  15   4   12.30    1.13
   4 -15  -4    3.61    0.64
  -4 -15   4    2.94    0.65
  -4 -15   4    4.73    0.52
   4  15  -4    4.15    0.57
  -4  15   4    4.20    0.65
   4  15  -4    3.69    0.68
  -4  15   4    3.11    0.99
  -4  15   4    6.04    0.91
  -3 -15   4    5.48    0.78
   3 -15  -4    6.48    0.89
  -3  15   4    7.07    0.91
  -3  15   4    4.86    0.93
  -3  15   4    5.62    0.66
  -2 -15   4   10.60    1.00
   2 -15  -4   11.25    1.14
   2 -15  -4   11.64    1.04
  -2  15   4   11.75    1.03
  -2  15   4   10.72    0.87
  -2  15   4   11.12    1.24
  -1 -15   4   -0.28    0.75
   1 -15  -4    0.08    0.58
  -1 -15   4   -0.57    0.38
   1 -15  -4    0.14    0.52
  -1  15   4   -0.21    0.38
  -1  15   4    0.71    0.56
   0 -15   4    0.11    0.41
   0 -15  -4    1.66    0.57
   0 -15   4    2.86    0.92
   0 -15  -4    1.23    0.63
   0  15   4    1.47    0.91
   0  15   4    1.07    0.42
   0  15   4    0.04    0.53
   1 -15   4    0.08    0.87
  -1 -15  -4    0.36    0.60
  -1 -15  -4    1.02    0.58
   1 -15   4    0.14    0.38
   1  15   4    0.49    0.87
   1  15   4    0.31    0.59
   1  15   4    0.34    0.41
   2 -15   4    0.43    0.36
   2 -15   4    1.37    0.93
  -2 -15  -4    0.73    0.38
  -2 -15  -4    0.69    0.65
   2  15   4    0.24    0.44
  -3 -15  -4    2.45    0.66
   3 -15   4    2.83    0.43
  -3 -15  -4    2.20    0.47
   3  15   4    2.38    0.57
  -4 -15  -4    1.52    0.65
  -4 -15  -4    0.71    0.44
   4  15   4    0.24    0.58
  -5 -15  -4    1.56    0.53
  -5 -15  -4    0.90    0.73
   5  15   4    0.86    0.68
  -6 -15  -4    4.70    0.99
  -6 -15  -4    3.80    0.71
   6  15   4    1.76    0.82
  -7 -15  -4    8.74    1.21
  -7 -15  -4    9.29    1.56
   7  15   4    7.22    1.15
  -8 -15  -4    0.60    0.89
  -8 -15  -4   -0.76    1.12
   8  15   4    0.37    1.13
  -8 -16   4    0.26    0.83
  -8 -16   4   -0.65    1.12
  -7 -16   4    0.42    0.85
  -7 -16   4    0.58    0.68
  -6 -16   4    3.46    0.88
  -6 -16   4    3.75    0.67
  -6  16   4    3.71    0.88
  -5 -16   4    2.45    0.69
  -5 -16   4    2.04    0.51
   5 -16  -4    1.39    0.71
  -5  16   4    2.84    0.73
   5  16  -4    2.02    0.68
   4 -16  -4    8.97    1.10
  -4 -16   4    9.56    1.07
  -4  16   4    7.33    1.08
   3 -16  -4    0.67    0.62
  -3 -16   4    0.27    0.57
  -3  16   4   -0.10    0.62
  -3  16   4   -0.22    0.51
  -3  16   4    1.68    0.90
   2 -16  -4   15.68    1.34
   2 -16  -4   14.43    1.25
  -2  16   4   14.37    1.04
  -2  16   4   12.31    1.19
  -2  16   4   14.95    1.56
   1 -16  -4    3.31    0.71
   1 -16  -4    4.09    0.84
  -1 -16   4    5.15    0.74
  -1 -16   4    4.92    0.96
  -1  16   4    3.51    0.72
  -1  16   4    3.47    0.90
  -1  16   4    4.80    0.58
   0 -16  -4    0.85    0.67
   0 -16   4    0.14    0.97
   0 -16  -4   -0.08    0.61
   0 -16   4    0.40    0.43
   0  16   4    0.44    0.85
   0  16   4   -0.52    0.63
   0  16   4    0.00    0.44
   1 -16   4    9.74    0.86
  -1 -16  -4   10.53    1.18
   1 -16   4    9.70    1.33
   1  16   4    6.93    1.35
   1  16   4    8.74    0.86
   2 -16   4    0.67    0.41
  -2 -16  -4    0.37    0.38
  -2 -16  -4    0.36    0.63
   2  16   4    0.01    0.53
   2  16   4    0.01    0.92
  -3 -16  -4   34.98    1.84
  -3 -16  -4   36.87    2.09
   3  16   4   35.57    1.95
   3  16   4   34.83    2.57
  -4 -16  -4   41.47    2.52
  -4 -16  -4   48.72    2.32
   4  16   4   49.03    2.43
  -5 -16  -4   13.73    1.45
  -5 -16  -4   12.95    1.09
   5  16   4   10.95    1.60
  -6 -16  -4    3.04    0.98
  -6 -16  -4    1.47    0.67
   6  16   4    1.59    0.91
  -7 -16  -4   12.12    1.79
  -7 -16  -4   11.32    1.33
   7  16   4    8.97    1.30
  -8 -16  -4   -1.48    1.34
  -7 -17   4    7.31    1.29
  -7 -17   4    7.56    1.17
  -6 -17   4    2.04    0.88
  -6 -17   4    0.91    0.57
  -6  17   4    0.06    0.99
  -5 -17   4    1.89    0.80
  -5 -17   4    1.84    0.53
  -5  17   4    3.30    0.82
  -4 -17   4   10.52    1.22
   4 -17  -4    9.27    1.27
  -4  17   4   12.34    1.25
  -4  17   4    9.05    1.33
  -3 -17   4    4.03    0.77
   3 -17  -4    5.92    0.85
  -3  17   4    3.02    0.85
  -3  17   4    3.80    0.71
  -3  17   4    4.23    1.17
   2 -17  -4    0.17    0.70
  -2 -17   4    0.50    0.59
   2 -17  -4    1.24    0.80
  -2  17   4    0.42    0.95
  -2  17   4   -0.08    0.51
  -2  17   4   -0.34    0.76
   1 -17  -4    6.88    0.98
   1 -17  -4    5.78    0.86
  -1  17   4    6.01    0.99
  -1  17   4    6.08    1.02
  -1  17   4    5.18    0.82
   0 -17  -4    6.32    0.93
   0 -17   4    8.23    0.91
   0 -17   4   11.28    1.74
   0 -17  -4    9.07    1.63
   0  17   4    8.32    1.57
   0  17   4    6.66    0.83
  -1 -17  -4    0.74    0.73
  -1 -17  -4   -1.28    0.74
   1 -17   4    0.41    0.44
   1  17   4    0.35    0.49
   1  17   4    0.50    0.96
   2 -17   4    3.98    0.58
  -2 -17  -4    2.68    0.50
  -2 -17  -4    3.02    0.85
   2  17   4    2.29    1.07
   2  17   4    3.71    0.60
  -3 -17  -4    1.62    0.75
  -3 -17  -4    0.78    0.47
   3  17   4    1.87    0.67
   3  17   4    1.75    1.14
  -4 -17  -4    0.30    0.51
  -4 -17  -4   -0.25    0.71
   4  17   4   -0.76    1.25
   4  17   4    1.11    0.71
  -5 -17  -4    1.06    0.85
  -5 -17  -4   -0.72    0.55
   5  17   4   -0.46    0.84
   5  17   4    1.27    1.35
  -6 -17  -4    1.01    0.70
  -6 -17  -4    1.32    1.05
   6  17   4   -1.18    0.96
  -7 -17  -4   -0.14    1.22
  -7 -17  -4    0.16    0.83
   7  17   4    1.38    1.16
  -7 -18   4    0.25    0.74
  -7 -18   4   -0.67    1.12
  -6 -18   4    0.82    0.64
  -6 -18   4    1.46    0.94
  -5 -18   4    0.32    0.50
  -5 -18   4    1.36    0.82
  -5  18   4    1.27    1.14
  -4 -18   4    1.50    0.73
  -4  18   4    1.98    0.84
  -3 -18   4   15.72    1.35
   3 -18  -4   14.66    1.77
  -3  18   4   14.18    1.60
  -3  18   4   13.59    1.32
  -3  18   4   13.73    1.99
  -2 -18   4    3.76    0.73
   2 -18  -4    3.60    0.98
  -2  18   4    2.91    0.67
  -2  18   4    3.73    1.10
  -1 -18   4   42.02    2.16
   1 -18  -4   32.52    2.49
  -1  18   4   37.07    2.01
  -1  18   4   40.86    2.63
   0 -18  -4    0.48    0.83
   0 -18   4    1.16    0.60
   0 -18  -4    0.74    0.87
   0  18   4   -0.21    0.53
   0  18   4   -0.12    1.07
   1 -18   4    7.62    0.94
  -1 -18  -4   10.84    1.38
  -1 -18  -4    5.89    1.05
   1  18   4    8.75    1.68
   1  18   4    7.98    0.97
  -2 -18  -4    0.92    0.85
   2 -18   4   -0.05    0.52
   2  18   4    0.17    1.07
   2  18   4    1.62    0.62
  -3 -18  -4    8.77    1.31
  -3 -18  -4    7.24    0.89
   3  18   4    7.27    1.40
   3  18   4    9.60    1.17
  -4 -18  -4    0.12    0.59
  -4 -18  -4    1.33    0.89
   4  18   4    0.66    0.79
   4  18   4   -0.42    1.35
  -5 -18  -4    4.80    1.15
  -5 -18  -4    6.39    0.84
   5  18   4    5.84    1.65
   5  18   4    6.50    1.07
  -6 -18  -4    1.12    1.19
  -6 -18  -4    0.53    0.74
   6  18   4    1.60    1.79
   6  18   4   -0.93    1.11
  -6 -19   4    0.58    1.05
  -6 -19   4    3.68    0.74
  -5 -19   4    1.21    0.96
  -4 -19   4    4.18    0.93
  -3 -19   4    1.47    0.74
  -3  19   4   -0.35    1.33
  -3  19   4    0.12    0.77
   2 -19  -4    0.62    1.03
  -2 -19   4    0.37    0.64
  -2  19   4   -0.01    0.67
  -2  19   4    0.40    1.26
   1 -19  -4   11.27    1.64
  -1 -19   4   12.61    1.17
  -1  19   4   10.24    1.85
  -1  19   4    8.92    1.13
   0 -19  -4    1.20    0.96
   0 -19  -4    2.58    1.08
   0 -19   4    0.77    0.62
   0  19   4   -0.18    0.61
   0  19   4   -0.47    1.08
   1 -19   4    1.71    0.64
  -1 -19  -4    2.77    1.26
  -1 -19  -4    1.64    0.98
   1  19   4    1.44    0.67
   1  19   4    0.28    1.28
  -2 -19  -4    1.40    0.92
   2 -19   4    2.42    0.65
   2  19   4    0.09    0.68
   2  19   4    2.73    1.25
  -3 -19  -4    2.64    0.99
  -3 -19  -4    3.77    0.64
   3  19   4    3.76    0.84
   3  19   4    3.52    1.37
  -4 -19  -4    5.67    0.77
  -4 -19  -4    6.53    1.17
   4  19   4    5.57    1.26
   4  19   4    4.97    1.57
  -5 -19  -4    6.31    0.87
  -5 -19  -4    6.30    1.29
   5  19   4    7.51    1.21
   5  19   4    5.32    1.79
  -6 -19  -4   -2.00    1.25
  -6 -19  -4    1.15    1.94
   6  19   4   -2.49    1.95
   6  19   4    1.32    1.22
  -5 -20   4   -1.25    0.97
  -4 -20   4   -0.26    0.89
  -3 -20   4   -0.26    0.80
  -2 -20   4    3.18    0.86
   2 -20  -4    3.32    1.22
  -2  20   4    4.37    1.49
   1 -20  -4    1.19    1.16
  -1 -20   4    2.02    0.78
  -1  20   4    3.42    1.35
  -1  20   4    2.76    0.78
   0 -20   4    1.10    0.72
   0 -20  -4    2.28    1.12
   0  20   4    0.00    0.70
   0  20   4    3.51    1.29
  -1 -20  -4   10.94    1.81
   1 -20   4    8.47    1.17
   1  20   4    7.97    1.54
   1  20   4    7.47    1.19
   2 -20   4    3.04    0.73
  -2 -20  -4    5.84    1.16
   2  20   4    3.24    0.84
   2  20   4    3.36    1.59
  -3 -20  -4   16.03    1.96
   3  20   4   20.14    2.44
  -4 -20  -4   25.02    1.64
  -4 -20  -4   19.35    2.17
   4  20   4   23.16    2.66
   4  20   4   26.85    2.00
  -5 -20  -4    1.90    1.36
  -5 -20  -4    1.82    0.88
   5  20   4    3.57    1.37
   5  20   4   -1.99    1.87
  -4 -21   4    5.66    1.19
  -3 -21   4    4.64    1.10
   2 -21  -4   -0.18    1.30
  -2 -21   4    0.50    0.86
  -2  21   4    0.62    1.58
   1 -21  -4    2.05    1.35
  -1 -21   4    3.14    0.88
  -1  21   4    4.95    1.55
   0 -21  -4    4.63    1.37
   0 -21   4    4.93    0.92
   0  21   4    2.29    1.50
  -1 -21  -4    1.08    1.30
   1 -21   4    0.91    0.74
   1  21   4    1.44    1.39
   2 -21   4    0.93    0.85
  -2 -21  -4    4.58    1.33
   2  21   4   -0.28    1.61
  -3 -21  -4    0.70    1.27
   3  21   4    2.67    1.81
  -4 -21  -4   -0.01    0.86
   4  21   4    2.70    1.89
  -2 -22   4    6.33    1.19
   2 -22  -4    5.73    1.66
  -2  22   4    8.42    2.08
  -1 -22   4    1.73    0.94
   1 -22  -4    2.81    1.53
  -1  22   4    5.88    1.85
   0 -22   4    1.20    0.91
   0 -22  -4    3.07    1.53
   0  22   4    3.04    1.77
  -1 -22  -4   -0.39    1.46
   1 -22   4    0.50    0.84
   1  22   4    2.52    1.72
   2 -22   4    7.80    1.34
  -2 -22  -4   11.74    1.80
   2  22   4   11.86    2.40
 -11   0   5   17.61    1.90
 -11   0   5   14.06    1.81
 -10   0   5    1.94    0.91
 -10   0   5   -1.00    0.87
  -9   0   5   13.88    1.35
  -9   0   5   19.79    1.49
  -8   0   5    0.16    0.58
  -8   0   5    0.66    0.63
  -7   0   5    0.52    0.47
  -7   0   5    0.59    0.51
   7   0  -5    1.15    0.51
  -6   0   5   -0.04    0.35
   6   0  -5    0.07    0.36
  -5   0   5    6.04    0.59
   5   0  -5    5.01    0.55
   4   0  -5    0.27    0.22
  -4   0   5   -0.16    0.23
   3   0  -5   30.61    1.43
  -3   0   5   29.59    1.46
   2   0  -5   -0.01    0.15
  -2   0   5   -0.06    0.17
  -1   0   5   47.91    2.00
   1   0  -5   40.34    2.10
   0   0   5    0.08    0.16
   0   0   5    0.04    0.14
   0   0  -5   -0.01    0.22
   1   0   5   65.32    2.77
  -1   0  -5   49.97    2.63
   1   0   5   57.39    2.54
   1   0   5   57.17    2.53
  -2   0  -5    0.18    0.20
  -2   0  -5   -0.03    0.15
   2   0   5   -0.30    0.17
   2   0   5    0.18    0.18
   3   0   5   21.42    1.28
  -3   0  -5   25.08    1.17
   3   0   5   25.64    1.20
   4   0   5   -0.16    0.29
  -4   0  -5    0.29    0.22
   4   0   5    0.34    0.30
   4   0   5    0.00    0.26
  -5   0  -5   70.80    3.10
   5   0   5   68.14    3.14
   5   0   5   66.60    3.10
   5   0   5   69.17    3.12
   6   0   5    1.25    0.49
   6   0   5    0.04    0.36
  -6   0  -5    0.12    0.35
   6   0   5    0.47    0.39
  -7   0  -5    3.22    0.53
   7   0   5    2.26    0.63
   7   0   5    2.74    0.60
   8   0   5    0.40    0.62
   8   0   5   -0.08    0.72
   8   0   5   -1.05    0.72
  -8   0  -5    0.43    0.56
  -9   0  -5    0.58    0.68
   9   0   5    0.49    0.72
   9   0   5    1.89    0.91
   9   0   5    0.14    1.01
  10   0   5    1.06    0.96
 -10   0  -5    1.11    1.04
 -11  -1   5   -1.84    1.01
 -11  -1   5   -0.04    1.14
 -11   1   5    1.85    1.15
 -10  -1   5   -1.13    1.15
 -10  -1   5    1.86    0.82
 -10   1   5    0.68    0.95
 -10   1   5   -1.55    0.86
  -9  -1   5    1.84    0.75
  -9  -1   5    0.09    0.71
  -9   1   5    1.34    0.75
  -9   1   5   -0.40    0.71
  -8  -1   5    4.37    0.80
  -8  -1   5    3.86    0.68
  -8   1   5    3.35    0.69
  -8   1   5    2.27    0.69
  -7  -1   5    7.34    0.85
   7  -1  -5    7.31    0.86
  -7  -1   5    5.41    0.78
   7   1  -5    6.33    0.82
  -7   1   5    6.20    0.81
  -7   1   5    5.59    0.73
   6  -1  -5   14.44    0.98
  -6  -1   5   14.82    0.99
  -6   1   5   14.51    1.00
   6   1  -5   14.89    0.96
  -5  -1   5    4.54    0.55
   5  -1  -5    4.75    0.55
   5   1  -5    4.87    0.52
  -5   1   5    4.27    0.54
   4  -1  -5   -0.24    0.20
  -4  -1   5    0.27    0.24
  -4   1   5   -0.05    0.24
   4   1  -5   -0.04    0.23
  -3  -1   5    0.58    0.22
   3  -1  -5    0.91    0.21
  -3   1   5    0.80    0.25
   3   1  -5    1.05    0.22
  -2  -1   5    0.08    0.17
   2  -1  -5    0.00    0.16
  -2   1   5   -0.11    0.18
   2   1  -5    0.19    0.17
   1  -1  -5   37.26    1.76
  -1  -1   5   38.63    1.75
  -1   1   5   39.91    1.76
   0  -1   5    1.96    0.26
   0  -1   5    1.76    0.25
   0   1   5    2.35    0.27
   0   1  -5    2.12    0.27
   0   1   5    2.56    0.29
  -1  -1  -5   51.66    2.19
   1  -1   5   47.67    2.14
   1  -1   5   49.25    2.14
   1   1   5   46.77    2.16
  -1   1  -5   46.59    2.25
   1   1   5   47.43    2.16
   2  -1   5    0.45    0.29
  -2  -1  -5    0.38    0.17
   2  -1   5    0.38    0.17
  -2  -1  -5    0.79    0.24
   2  -1   5    0.83    0.20
   2   1   5    0.45    0.29
   2   1   5    0.48    0.20
   2   1   5    0.45    0.21
  -2   1  -5    0.82    0.21
  -2   1  -5    0.34    0.17
  -3  -1  -5   28.77    1.39
   3  -1   5   30.32    1.42
   3  -1   5   30.66    1.40
   3  -1   5   26.62    1.59
  -3   1  -5   30.91    1.38
   3   1   5   29.48    1.43
   3   1   5   28.37    1.48
   3   1   5   30.46    1.42
  -4  -1  -5    3.63    0.43
   4  -1   5    3.48    0.43
   4  -1   5    3.46    0.51
   4  -1   5    2.65    0.38
  -4   1  -5    3.07    0.39
   4   1   5    3.48    0.51
   4   1   5    3.01    0.44
   4   1   5    3.17    0.48
   5  -1   5   15.40    0.95
   5  -1   5   16.05    0.92
  -5  -1  -5   15.83    0.92
   5  -1   5   15.27    0.96
   5   1   5   16.06    0.95
   5   1   5   15.71    0.96
  -5   1  -5   15.17    0.90
   6  -1   5    7.03    0.70
   6  -1   5    7.44    0.87
   6  -1   5    8.56    0.76
  -6  -1  -5    8.25    0.71
   6   1   5    7.46    0.76
   6   1   5    8.64    0.90
  -6   1  -5    8.08    0.70
   6   1   5    8.70    0.78
   7  -1   5    3.28    0.65
   7  -1   5    3.07    0.58
   7  -1   5    3.53    0.67
  -7  -1  -5    3.64    0.56
   7   1   5    4.01    0.66
   7   1   5    1.91    0.67
  -7   1  -5    4.30    0.55
   8  -1   5    0.30    0.71
   8  -1   5    0.15    0.68
   8  -1   5    0.38    0.56
  -8  -1  -5    0.42    0.57
   8   1   5    0.03    0.61
   8   1   5    0.12    0.79
   8   1   5   -0.14    0.77
  -8   1  -5   -0.05    0.52
   9  -1   5    2.52    1.04
   9  -1   5    1.55    0.75
  -9  -1  -5    2.03    0.74
   9   1   5    1.14    0.80
   9   1   5    0.75    1.06
  -9   1  -5    1.71    0.73
   9   1   5    4.40    1.05
 -10  -1  -5    5.87    1.04
  10  -1   5    5.77    1.09
  10   1   5    4.12    1.09
 -10   1  -5    5.14    1.03
 -11  -2   5    0.51    1.21
 -11  -2   5    0.14    1.12
 -11   2   5    0.38    1.13
 -10  -2   5    6.58    1.13
 -10   2   5    6.11    1.04
 -10   2   5   10.99    1.58
  -9  -2   5    0.61    0.70
  -9  -2   5   -0.99    0.74
  -9   2   5   -0.11    0.70
  -9   2   5   -0.46    0.71
  -8  -2   5    6.76    0.96
  -8  -2   5    5.77    0.88
  -8   2   5    6.07    0.97
  -7  -2   5    7.97    0.91
   7  -2  -5    9.02    0.92
  -7  -2   5   10.15    0.91
  -7   2   5    9.35    0.92
   7   2  -5    8.13    0.89
   6  -2  -5    4.53    0.70
  -6  -2   5    6.03    0.68
  -6  -2   5    5.72    0.74
   6   2  -5    6.28    0.65
  -6   2   5    6.67    0.70
  -5  -2   5    7.74    0.66
   5  -2  -5    7.49    0.65
   5   2  -5    8.60    0.66
  -5   2   5    8.46    0.70
   4  -2  -5   10.86    0.69
  -4  -2   5   10.87    0.71
  -4   2   5   11.55    0.73
   4   2  -5   10.98    0.68
  -4   2   5    9.99    0.73
  -3  -2   5    4.56    0.43
   3  -2  -5    5.14    0.43
   3   2  -5    4.81    0.40
  -3   2   5    4.70    0.55
  -3   2   5    5.10    0.45
  -2  -2   5   16.85    0.87
   2  -2  -5   16.85    0.88
   2   2  -5   17.45    0.85
  -2   2   5   17.09    0.89
  -1  -2   5   10.49    0.57
   1  -2  -5   10.43    0.60
  -1   2   5   10.14    0.59
  -1   2   5    9.68    0.59
   0  -2  -5    0.17    0.16
   0  -2   5    0.01    0.13
   0  -2   5    0.37    0.14
   0   2   5    0.47    0.18
   0   2   5    0.16    0.15
   0   2  -5    0.09    0.14
   0   2   5    0.08    0.24
  -1  -2  -5   24.60    1.18
   1  -2   5   24.50    1.10
  -1  -2  -5   24.82    1.13
   1  -2   5   23.17    1.10
  -1   2  -5   23.65    1.12
   1   2   5   23.38    1.14
   1   2   5   20.69    1.24
   1   2   5   23.18    1.13
   2  -2   5   23.13    1.17
   2  -2   5   21.71    1.03
  -2  -2  -5   20.97    1.10
  -2  -2  -5   20.41    1.05
  -2   2  -5   20.66    1.01
  -2   2  -5   21.34    1.05
   2   2   5   21.28    1.08
   2   2   5   20.25    1.06
   2   2   5   24.02    1.19
  -3  -2  -5   23.55    1.20
   3  -2   5   22.67    1.11
   3  -2   5   23.57    1.25
  -3  -2  -5   21.74    1.12
   3  -2   5   23.17    1.13
   3   2   5   21.99    1.20
   3   2   5   23.09    1.17
   3   2   5   22.95    1.15
   4  -2   5   24.36    1.21
   4  -2   5   23.23    1.23
   4  -2   5   24.26    1.27
  -4  -2  -5   24.72    1.22
  -4  -2  -5   22.64    1.33
   4   2   5   25.43    1.29
   4   2   5   25.63    1.29
   4   2   5   24.11    1.25
  -4   2  -5   23.85    1.19
  -5  -2  -5    4.89    0.55
   5  -2   5    6.41    0.63
  -5  -2  -5    5.23    0.70
   5  -2   5    6.03    0.58
   5   2   5    4.49    0.67
   5   2   5    5.82    0.59
   5   2   5    5.36    0.64
  -5   2  -5    5.59    0.52
   6  -2   5   44.76    2.13
   6  -2   5   44.35    2.08
  -6  -2  -5   44.89    2.14
   6  -2   5   42.90    2.15
  -6  -2  -5   44.38    2.23
  -6   2  -5   44.30    2.09
   6   2   5   41.33    2.15
   6   2   5   46.04    2.24
   6   2   5   42.66    2.17
   7  -2   5   22.98    1.31
  -7  -2  -5   23.62    1.36
  -7  -2  -5   22.69    1.46
   7  -2   5   23.24    1.40
   7  -2   5   20.84    1.42
   7   2   5   21.34    1.43
  -7   2  -5   24.70    1.32
   7   2   5   22.52    1.59
   7   2   5   23.43    1.67
   8  -2   5    2.89    0.67
  -8  -2  -5    4.04    0.70
   8  -2   5    3.18    0.80
  -8  -2  -5    3.53    0.80
   8   2   5    3.24    0.89
   8   2   5    4.69    0.72
  -8   2  -5    3.86    0.66
   8   2   5    2.74    0.87
  -9  -2  -5    7.63    1.17
   9  -2   5    6.13    0.89
   9  -2   5    5.26    1.07
  -9   2  -5    6.58    0.88
   9   2   5    5.10    1.25
   9   2   5    5.88    0.93
  10  -2   5    4.90    1.08
 -10  -2  -5    7.20    1.11
  10   2   5    4.77    1.12
 -10   2  -5    5.44    1.02
 -11  -3   5   -0.77    1.19
 -11  -3   5    0.94    1.04
 -11   3   5    3.15    1.27
 -10  -3   5   -0.87    0.89
 -10  -3   5    1.59    0.84
 -10   3   5   -1.80    0.82
 -10   3   5    1.44    0.95
  -9  -3   5    9.66    1.48
  -9  -3   5   14.64    1.29
  -9   3   5   11.56    1.40
  -9   3   5   10.51    1.26
  -8  -3   5    9.29    1.04
  -8  -3   5    7.96    1.13
  -8   3   5   11.81    1.08
   7  -3  -5    7.03    0.90
  -7  -3   5    7.64    0.83
  -7  -3   5    6.73    0.94
  -7   3   5    6.87    0.88
   6  -3  -5    2.38    0.48
  -6  -3   5    2.40    0.44
  -6  -3   5    2.93    0.53
  -6   3   5    1.78    0.48
   6   3  -5    2.90    0.46
  -5  -3   5   22.10    1.22
   5  -3  -5   22.01    1.20
  -5   3   5   22.05    1.23
   5   3  -5   21.77    1.17
   4  -3  -5    2.11    0.32
  -4  -3   5    1.93    0.34
   4   3  -5    2.80    0.39
  -4   3   5    2.45    0.37
  -4   3   5    2.25    0.39
  -3  -3   5   94.33    4.23
   3  -3  -5   98.40    4.23
  -3   3   5   95.52    4.24
   3   3  -5   97.86    4.21
  -3   3   5   95.65    4.46
  -2  -3   5    2.93    0.33
   2  -3  -5    2.81    0.35
  -2   3   5    3.15    0.37
   2   3  -5    3.04    0.31
   1  -3  -5    8.50    0.53
  -1  -3   5    8.70    0.50
   1   3  -5    8.20    0.53
  -1   3   5    8.74    0.54
  -1   3   5    8.05    0.52
  -1   3   5    7.96    0.64
   0  -3   5   50.36    2.26
   0  -3   5   53.93    2.27
   0  -3  -5   51.38    2.33
   0   3  -5   52.89    2.27
   0   3   5   50.51    2.31
   0   3   5   50.47    2.31
   0   3   5   51.28    2.44
   1  -3   5   37.49    1.67
  -1  -3  -5   35.89    1.71
   1  -3   5   37.63    1.67
  -1  -3  -5   40.33    1.77
   1   3   5   37.44    1.73
   1   3   5   33.67    1.82
   1   3   5   39.37    1.74
  -1   3  -5   37.35    1.68
  -2  -3  -5   17.34    0.91
   2  -3   5   15.59    0.81
  -2  -3  -5   16.22    0.85
   2   3   5   16.49    0.87
  -2   3  -5   15.38    0.79
   2   3   5   15.73    0.88
   2   3   5   18.17    0.96
   3  -3   5    1.15    0.36
   3  -3   5    1.54    0.25
  -3  -3  -5    1.05    0.24
  -3  -3  -5    1.35    0.37
   3  -3   5    1.40    0.25
  -3  -3  -5    1.16    0.30
   3   3   5    1.08    0.27
   3   3   5    1.21    0.33
   3   3   5    1.66    0.32
  -3   3  -5    1.20    0.19
  -4  -3  -5    3.79    0.46
   4  -3   5    3.04    0.50
   4  -3   5    3.93    0.43
   4  -3   5    3.97    0.46
  -4  -3  -5    3.70    0.61
   4   3   5    3.23    0.44
   4   3   5    3.25    0.43
   4   3   5    4.02    0.55
   5  -3   5   15.36    0.89
   5  -3   5   15.97    0.96
  -5  -3  -5   14.78    1.07
  -5  -3  -5   14.93    0.92
   5  -3   5   15.28    0.91
   5   3   5   15.17    0.96
   5   3   5   14.88    1.00
  -5   3  -5   14.27    0.84
   5   3   5   15.73    1.03
   6  -3   5   12.90    0.98
  -6  -3  -5   13.48    1.09
   6  -3   5   13.18    0.94
   6  -3   5   14.84    0.94
  -6  -3  -5   13.85    0.93
   6   3   5   13.68    0.99
   6   3   5   15.06    1.10
  -6   3  -5   14.22    0.88
   6   3   5   13.77    1.03
  -7  -3  -5    8.56    1.02
   7  -3   5    8.32    0.93
   7  -3   5    9.04    0.90
  -7  -3  -5    8.25    0.90
   7   3   5   11.00    1.22
   7   3   5    8.12    1.05
   7   3   5    9.36    0.94
  -7   3  -5    9.86    0.84
   8  -3   5    7.50    0.89
  -8  -3  -5    6.23    0.96
   8  -3   5    7.52    1.02
  -8  -3  -5    7.24    0.95
  -8   3  -5    7.23    0.93
   8   3   5    6.45    1.02
   8   3   5    7.20    1.03
   8   3   5    6.69    1.07
  -9  -3  -5   -0.18    0.81
   9  -3   5    0.39    0.78
   9   3   5    0.01    0.74
   9   3   5    1.62    1.15
  -9   3  -5    0.77    0.73
 -10  -3  -5    0.19    0.92
 -10  -3  -5    1.33    1.97
  10  -3   5    0.69    0.96
  10   3   5    2.59    1.03
 -11  -4   5   -0.76    1.21
 -11   4   5   -0.33    1.23
 -10  -4   5   -1.43    0.90
 -10  -4   5   -0.39    0.80
 -10   4   5    0.94    0.99
  -9  -4   5   -0.60    0.75
  -9  -4   5    0.92    0.68
  -9   4   5   -0.40    0.76
  -9   4   5   -1.76    0.75
  -8  -4   5    7.80    0.98
  -8  -4   5    6.09    0.87
  -8   4   5    9.18    1.01
   7  -4  -5    0.57    0.53
  -7  -4   5    0.93    0.56
  -7  -4   5    0.23    0.56
  -7   4   5    0.14    0.45
  -6  -4   5    2.43    0.56
  -6  -4   5    2.11    0.43
   6  -4  -5    1.89    0.45
  -6   4   5    1.98    0.46
   6   4  -5    1.63    0.42
  -5  -4   5    1.96    0.45
   5  -4  -5    1.76    0.38
  -5  -4   5    1.47    0.35
  -5   4   5    1.40    0.40
   4  -4  -5   11.79    0.73
  -4  -4   5   11.41    0.73
  -4   4   5   10.95    0.84
   4   4  -5   11.12    0.70
  -4   4   5   10.09    0.75
   3  -4  -5    0.65    0.25
  -3  -4   5    0.56    0.21
  -3   4   5    0.48    0.24
   3   4  -5    0.26    0.20
  -3   4   5    0.62    0.35
  -2  -4   5    1.79    0.25
   2  -4  -5    1.52    0.26
  -2   4   5    1.20    0.34
   2   4  -5    1.68    0.22
  -2   4   5    1.26    0.26
  -1  -4   5   36.51    1.55
   1  -4  -5   33.65    1.60
   1   4  -5   32.37    1.58
  -1   4   5   30.81    1.70
  -1   4   5   34.88    1.60
  -1   4   5   35.64    1.60
   0  -4  -5    0.56    0.21
   0   4   5    0.81    0.21
   0   4   5    0.26    0.28
   0   4   5    0.44    0.22
  -1  -4  -5    3.74    0.45
  -1  -4  -5    5.05    0.39
   1   4   5    4.27    0.50
   1   4   5    4.00    0.42
   1   4   5    5.11    0.40
  -2  -4  -5   11.33    0.66
  -2  -4  -5   12.26    0.73
  -2  -4  -5   11.21    0.79
   2   4   5   10.83    0.74
   2   4   5   11.45    0.72
   3  -4   5   20.63    1.07
  -3  -4  -5   19.39    0.99
  -3  -4  -5   19.40    1.08
  -3  -4  -5   17.29    1.12
   3   4   5   18.18    1.05
   3   4   5   19.80    1.07
   3   4   5   18.45    1.02
   4  -4   5   16.36    1.05
  -4  -4  -5   18.26    1.03
  -4  -4  -5   18.77    1.17
   4  -4   5   19.89    0.97
   4  -4   5   20.08    1.00
  -4   4  -5   18.41    0.94
   4   4   5   19.92    1.10
   4   4   5   17.96    1.04
   4   4   5   17.98    1.08
   5  -4   5    0.54    0.33
  -5  -4  -5    1.11    0.48
   5  -4   5    1.00    0.31
  -5  -4  -5    0.53    0.32
   5  -4   5    0.27    0.30
   5   4   5    1.42    0.43
  -5   4  -5    0.51    0.26
   5   4   5    0.48    0.41
   5   4   5    1.35    0.39
   6  -4   5    1.66    0.41
  -6  -4  -5    1.56    0.42
   6  -4   5    1.38    0.45
  -6  -4  -5    1.90    0.60
   6   4   5    1.65    0.54
  -6   4  -5    1.55    0.38
   6   4   5    0.88    0.55
   6   4   5    1.88    0.46
  -7  -4  -5    1.16    0.46
  -7  -4  -5    1.19    0.61
   7  -4   5    0.57    0.50
   7  -4   5    0.79    0.55
   7   4   5    0.81    0.54
  -7   4  -5    1.26    0.43
   7   4   5   -0.05    0.67
   7   4   5    0.88    0.75
  -8  -4  -5    6.23    0.80
  -8  -4  -5    6.90    1.00
   8  -4   5    6.37    0.90
   8  -4   5    6.96    0.83
   8   4   5    6.32    1.11
   8   4   5    6.55    0.88
   8   4   5    6.63    1.06
  -8   4  -5    7.65    0.95
   9  -4   5    7.93    1.00
  -9  -4  -5    8.43    1.26
  -9  -4  -5    6.50    1.14
  -9   4  -5    7.99    1.19
   9   4   5    7.43    1.03
 -10  -4  -5    2.77    1.16
 -10  -4  -5    4.14    1.02
  10  -4   5    4.98    1.06
  10   4   5    4.39    1.12
 -11  -5   5    5.83    1.35
 -11   5   5    5.24    1.42
 -10  -5   5   -0.52    0.94
 -10  -5   5   -0.49    0.77
 -10   5   5   -0.94    1.06
  -9  -5   5    1.38    0.68
  -9  -5   5    0.35    0.79
  -9   5   5    0.46    0.77
  -8  -5   5    1.09    0.60
  -8   5   5    0.37    0.61
  -8   5   5    0.64    0.83
   7  -5  -5   26.77    1.55
  -7  -5   5   24.83    1.66
  -7  -5   5   28.06    1.70
  -7   5   5   28.14    1.62
  -6  -5   5    3.47    0.65
  -6  -5   5    4.37    0.66
   6  -5  -5    3.90    0.55
   6   5  -5    2.82    0.52
  -6   5   5    4.97    0.71
  -5  -5   5    0.25    0.32
   5  -5  -5   -0.30    0.33
  -5  -5   5    0.41    0.40
   5   5  -5   -0.18    0.32
  -5   5   5    0.21    0.36
  -5   5   5    0.77    0.46
  -4  -5   5   42.35    1.96
   4  -5  -5   41.73    1.95
  -4   5   5   41.04    2.04
  -4   5   5   39.97    1.97
  -4   5   5   39.21    2.13
   4   5  -5   41.68    1.92
   3  -5  -5    0.49    0.30
  -3  -5   5    0.44    0.24
  -3   5   5    0.79    0.36
   3   5  -5    0.37    0.20
  -3   5   5    0.71    0.29
  -3   5   5    0.22    0.38
   2  -5  -5   13.51    0.79
  -2  -5   5   14.68    0.75
  -2   5   5   13.59    0.78
   2   5  -5   14.46    0.71
  -2   5   5   12.17    0.89
   1  -5  -5   10.24    0.63
  -1  -5   5   10.29    0.56
  -1   5   5    9.73    0.75
  -1   5   5    9.59    0.62
  -1   5   5   10.72    0.63
   0  -5  -5   64.09    2.85
   0   5   5   58.70    2.83
   0   5   5   67.76    2.96
   0   5   5   63.24    2.83
  -1  -5  -5   -0.06    0.23
  -1  -5  -5   -0.05    0.19
   1   5   5   -0.05    0.23
   1   5   5   -0.02    0.18
   1   5   5   -0.08    0.24
  -2  -5  -5    8.67    0.58
  -2  -5  -5    8.49    0.72
  -2  -5  -5    9.42    0.65
   2   5   5    8.44    0.60
   2   5   5    8.27    0.64
   2   5   5    8.54    0.63
  -3  -5  -5   17.92    1.07
  -3  -5  -5   15.47    0.87
  -3  -5  -5   14.98    0.96
   3   5   5   15.75    0.95
   3   5   5   15.02    0.94
   3   5   5   15.11    0.90
  -4  -5  -5   58.96    2.89
  -4  -5  -5   58.17    2.76
   4  -5   5   64.66    2.79
   4   5   5   59.50    2.82
   4   5   5   62.18    2.82
   4   5   5   58.39    2.78
  -5  -5  -5   11.38    0.81
   5  -5   5   11.42    0.72
   5  -5   5   10.72    0.75
   5  -5   5   11.67    0.74
  -5  -5  -5   10.80    0.97
  -5   5  -5   11.09    0.68
   5   5   5   10.93    0.89
   5   5   5   10.15    0.95
   5   5   5   12.18    0.83
  -6  -5  -5    1.49    0.57
  -6  -5  -5    1.27    0.44
   6  -5   5    1.85    0.44
   6  -5   5    1.68    0.42
   6   5   5    1.09    0.56
   6   5   5    1.28    0.58
   6   5   5    1.90    0.51
  -6   5  -5    1.23    0.36
  -7  -5  -5    1.23    0.69
  -7  -5  -5    1.23    0.51
   7  -5   5    0.73    0.50
   7  -5   5    0.79    0.53
   7   5   5    1.42    0.60
  -7   5  -5    1.43    0.46
   7   5   5    1.49    0.74
   7   5   5    1.38    0.77
  -8  -5  -5    1.54    0.82
   8  -5   5    1.53    0.65
   8  -5   5    0.85    0.67
  -8  -5  -5    1.83    0.64
   8   5   5    1.47    1.22
   8   5   5    1.15    0.68
  -8   5  -5    1.72    0.59
   9  -5   5    1.26    0.76
  -9  -5  -5   -0.11    0.77
  -9  -5  -5    0.41    0.95
  -9   5  -5    0.43    0.71
   9   5   5    0.86    0.89
 -10  -5  -5    1.70    1.22
  10  -5   5    0.61    1.03
 -10  -5  -5    0.55    1.00
  10   5   5    0.08    1.06
 -10  -6   5    0.74    1.00
 -10  -6   5   -0.42    0.85
 -10   6   5    0.31    1.03
  -9  -6   5    0.99    0.70
  -9  -6   5    0.02    0.83
  -9   6   5    1.14    0.88
  -8  -6   5    3.05    0.75
  -8  -6   5    3.77    0.67
  -8   6   5    3.84    0.94
  -8   6   5    3.93    0.86
  -8   6   5    3.87    0.74
  -7  -6   5    3.61    0.59
  -7  -6   5    3.41    0.69
   7  -6  -5    4.37    0.68
  -7   6   5    3.27    0.65
  -7   6   5    3.89    0.73
  -6  -6   5    1.44    0.40
   6  -6  -5    1.92    0.48
  -6  -6   5    1.84    0.58
  -6   6   5    0.92    0.45
   6   6  -5    0.26    0.44
  -6   6   5    0.10    0.55
  -5  -6   5    3.64    0.57
   5  -6  -5    4.59    0.61
  -5  -6   5    3.39    0.46
   5   6  -5    2.21    0.42
  -5   6   5    3.00    0.48
  -5   6   5    3.51    0.59
  -5   6   5    3.06    0.56
   4  -6  -5    5.32    0.57
  -4  -6   5    4.85    0.54
  -4  -6   5    4.69    0.62
   4   6  -5    4.90    0.51
  -4   6   5    6.47    0.74
  -4   6   5    4.92    0.70
  -4   6   5    5.88    0.59
   3  -6  -5    2.08    0.33
  -3  -6   5    2.22    0.33
  -3   6   5    2.37    0.50
   3   6  -5    2.86    0.35
  -3   6   5    2.00    0.35
  -3   6   5    2.14    0.46
   2  -6  -5    6.86    0.55
  -2  -6   5    7.37    0.49
  -2   6   5    7.01    0.53
   2   6  -5    7.08    0.45
  -2   6   5    7.14    0.53
  -2   6   5    6.00    0.66
   1  -6  -5    2.90    0.39
  -1   6   5    2.80    0.40
  -1   6   5    2.54    0.43
  -1   6   5    2.80    0.38
   0  -6  -5    0.87    0.27
   0   6   5    0.96    0.24
   0   6   5    0.71    0.30
   0   6   5    1.10    0.23
  -1  -6  -5    2.61    0.36
  -1  -6  -5    2.10    0.41
  -1  -6  -5    2.51    0.36
   1   6   5    2.13    0.32
   1   6   5    2.71    0.37
   1   6   5    2.22    0.31
  -2  -6  -5   13.33    0.98
  -2  -6  -5   16.20    0.85
  -2  -6  -5   15.87    0.92
   2   6   5   15.88    0.88
   2   6   5   13.92    0.90
   2   6   5   15.37    0.89
  -3  -6  -5   39.45    1.98
  -3  -6  -5   36.35    1.79
  -3  -6  -5   37.36    1.89
   3   6   5   36.19    1.85
   3   6   5   38.56    1.83
   3   6   5   39.36    1.88
  -4  -6  -5    9.83    0.69
  -4  -6  -5    8.79    0.88
   4  -6   5    9.03    0.72
   4   6   5    9.58    0.79
   4   6   5    8.41    0.80
   4   6   5    9.55    0.73
  -5  -6  -5    9.34    0.97
  -5  -6  -5   10.94    0.81
   5   6   5    9.18    0.91
   5   6   5   10.38    0.96
   5   6   5   10.96    0.83
  -6  -6  -5   10.98    0.89
   6  -6   5   10.60    0.84
  -6  -6  -5    9.71    1.05
   6  -6   5   11.36    0.83
  -6   6  -5    9.44    0.88
   6   6   5   11.44    1.09
   6   6   5   11.89    1.09
   6   6   5   11.08    0.95
  -7  -6  -5    0.35    0.51
  -7  -6  -5    0.35    0.68
   7  -6   5    0.32    0.50
   7  -6   5    0.61    0.50
   7   6   5    0.19    0.55
  -7   6  -5    0.81    0.43
   7   6   5   -1.24    0.81
   7   6   5    1.58    0.82
   8  -6   5   10.15    1.23
  -8  -6  -5   12.52    1.22
   8  -6   5   13.87    1.19
  -8  -6  -5   12.07    1.84
  -8   6  -5   12.89    1.09
   8   6   5   13.34    1.36
  -9  -6  -5    0.01    0.99
  -9  -6  -5    0.76    0.81
   9  -6   5    0.60    0.76
   9   6   5    0.40    0.88
 -10  -6  -5    3.86    1.35
  10  -6   5    4.28    1.09
 -10  -6  -5    2.87    1.09
  10   6   5    4.07    1.24
 -10  -7   5    6.06    1.02
 -10  -7   5    8.96    1.29
 -10   7   5    7.51    1.33
  -9  -7   5    0.86    0.90
  -9  -7   5    0.31    0.71
  -9   7   5    2.98    0.90
  -8  -7   5    6.70    0.96
  -8  -7   5    6.29    0.90
  -8   7   5    7.56    1.16
  -7  -7   5    1.08    0.49
   7  -7  -5    0.78    0.60
  -7   7   5    0.49    0.69
  -7   7   5   -0.09    0.57
  -6  -7   5   18.37    1.31
  -6  -7   5   17.44    1.13
   6  -7  -5   19.12    1.19
   6   7  -5   17.53    1.15
  -6   7   5   17.22    1.19
  -6   7   5   18.84    1.29
   5  -7  -5    1.02    0.41
  -5  -7   5    0.58    0.44
  -5  -7   5    0.98    0.36
  -5   7   5    1.29    0.39
  -5   7   5    1.43    0.59
  -5   7   5    0.86    0.50
   5   7  -5    0.51    0.38
  -4  -7   5   11.48    0.89
  -4  -7   5   13.65    0.81
   4  -7  -5   11.89    0.84
  -4   7   5   12.31    0.85
   4   7  -5   10.27    0.74
  -4   7   5   13.62    1.03
  -4   7   5   12.64    0.96
   3  -7  -5    3.20    0.46
  -3  -7   5    2.56    0.45
  -3  -7   5    1.92    0.31
   3   7  -5    2.97    0.39
  -3   7   5    2.03    0.47
  -3   7   5    1.46    0.47
  -3   7   5    1.93    0.39
   2  -7  -5   22.30    1.18
  -2  -7   5   22.91    1.12
  -2   7   5   23.40    1.52
  -2   7   5   22.11    1.17
  -2   7   5   22.04    1.17
  -2   7   5   24.83    1.31
   1  -7  -5    0.23    0.27
  -1   7   5    0.60    0.25
  -1   7   5    0.72    0.31
  -1   7   5    0.26    0.23
   0  -7  -5   37.98    1.78
   0   7   5   36.43    1.74
   0   7   5   36.06    1.74
   0   7   5   36.86    1.80
  -1  -7  -5   29.38    1.66
  -1  -7  -5   32.17    1.53
  -1  -7  -5   32.22    1.60
   1   7   5   31.79    1.61
   1   7   5   33.92    1.57
   1   7   5   31.75    1.55
  -2  -7  -5   57.52    2.54
  -2  -7  -5   47.01    2.66
  -2  -7  -5   57.16    2.61
   2   7   5   55.93    2.56
   2   7   5   58.78    2.62
   2   7   5   57.42    2.58
  -3  -7  -5    6.28    0.70
  -3  -7  -5    7.20    0.55
  -3  -7  -5    6.39    0.76
   3   7   5    7.12    0.66
   3   7   5    6.25    0.61
   3   7   5    6.15    0.65
  -4  -7  -5   44.30    2.10
  -4  -7  -5   43.21    2.28
   4  -7   5   46.45    2.11
   4   7   5   42.75    2.18
   4   7   5   43.48    2.18
   4   7   5   44.30    2.13
  -5  -7  -5    0.17    0.49
  -5  -7  -5    0.66    0.36
   5   7   5   -0.10    0.52
   5   7   5    0.16    0.40
   5   7   5    0.19    0.55
  -6  -7  -5    6.18    0.98
  -6  -7  -5    6.51    0.79
   6   7   5    5.43    0.80
   6   7   5    5.43    0.83
   6   7   5    5.13    0.77
   7  -7   5    0.27    0.49
  -7  -7  -5    0.00    0.52
  -7  -7  -5    0.77    0.70
   7  -7   5    0.21    0.49
   7   7   5    0.88    0.57
  -7   7  -5    0.57    0.46
   8  -7   5    0.15    0.65
  -8  -7  -5   -0.13    0.62
   8  -7   5    0.73    0.66
  -8  -7  -5    0.80    0.85
  -8   7  -5    0.95    0.56
   8   7   5    1.37    0.75
   9  -7   5    2.15    0.82
  -9  -7  -5    2.02    0.87
  -9  -7  -5    0.77    1.06
   9   7   5    1.76    0.95
 -10  -7  -5   -1.55    1.30
  10  -7   5    0.00    1.00
 -10  -7  -5    0.07    1.04
  10   7   5    2.20    1.21
 -10  -8   5   -1.83    1.07
 -10  -8   5    0.71    0.93
 -10   8   5   -0.11    1.19
  -9  -8   5   -0.56    0.65
  -9  -8   5   -1.79    0.87
  -9   8   5   -0.62    0.90
  -8  -8   5    8.67    1.10
  -8  -8   5    7.54    1.04
  -8   8   5   10.69    1.56
  -7  -8   5   -0.94    0.58
   7  -8  -5    1.39    0.63
  -7  -8   5   -0.36    0.45
  -7   8   5    0.13    0.58
   6  -8  -5    2.30    0.54
  -6  -8   5    2.69    0.64
  -6  -8   5    2.09    0.47
  -6   8   5    1.94    0.54
  -6   8   5    2.20    0.63
  -5  -8   5    5.80    0.61
  -5  -8   5    3.63    0.65
   5  -8  -5    4.75    0.70
  -5   8   5    6.30    0.70
   5   8  -5    4.77    0.66
  -5   8   5    3.25    0.64
  -5   8   5    4.81    0.93
  -4  -8   5    0.17    0.25
   4  -8  -5    0.02    0.34
  -4  -8   5   -0.12    0.36
  -4   8   5    0.59    0.35
  -4   8   5   -0.68    0.41
   4   8  -5   -0.55    0.28
  -4   8   5    0.26    0.49
   3  -8  -5    6.78    0.64
  -3  -8   5    5.92    0.64
  -3  -8   5    7.02    0.55
  -3   8   5    6.04    0.82
  -3   8   5    6.44    0.62
  -3   8   5    8.00    0.73
   3   8  -5    7.21    0.51
  -2  -8   5    6.19    0.62
   2  -8  -5    5.71    0.56
  -2   8   5    5.85    0.54
  -2   8   5    5.63    0.85
  -2   8   5    6.42    0.54
  -2   8   5    5.28    0.63
   1  -8  -5    0.13    0.30
  -1   8   5    0.44    0.24
  -1   8   5   -0.13    0.29
  -1   8   5    0.03    0.23
   0  -8  -5    4.95    0.57
   0  -8  -5    4.71    0.63
   0   8   5    4.13    0.54
   0   8   5    4.46    0.50
   0   8   5    4.81    0.47
  -1  -8  -5    3.46    0.47
  -1  -8  -5    3.74    0.44
  -1  -8  -5    3.89    0.62
   1   8   5    3.50    0.47
   1   8   5    4.09    0.51
   1   8   5    3.83    0.50
  -2  -8  -5    0.69    0.39
  -2  -8  -5    0.62    0.25
  -2  -8  -5    0.26    0.41
   2   8   5    0.52    0.30
   2   8   5    0.16    0.32
   2   8   5    0.56    0.28
  -3  -8  -5    5.69    0.74
  -3  -8  -5    4.74    0.71
  -3  -8  -5    5.95    0.53
   3   8   5    4.60    0.64
   3   8   5    6.29    0.67
   3   8   5    4.84    0.60
  -4  -8  -5   22.35    1.21
  -4  -8  -5   21.20    1.40
   4   8   5   22.58    1.33
   4   8   5   21.26    1.25
   4   8   5   22.43    1.32
  -5  -8  -5    4.77    0.68
  -5  -8  -5    4.38    0.78
   5   8   5    3.80    0.57
   5   8   5    4.62    0.68
   5   8   5    4.61    0.71
  -6  -8  -5    1.16    0.65
  -6  -8  -5    1.55    0.50
   6   8   5    0.83    0.76
   6   8   5    1.24    0.56
   6   8   5    0.60    0.71
  -7  -8  -5    8.82    1.00
  -7  -8  -5    7.77    1.22
   7   8   5   10.39    1.10
  -8  -8  -5    7.45    1.15
   8  -8   5    7.43    1.09
  -8  -8  -5    6.41    0.92
   8   8   5    9.72    1.28
  -9  -8  -5    6.29    1.05
   9  -8   5    7.94    1.01
  -9  -8  -5    8.50    1.33
   9   8   5    7.35    1.17
 -10  -8  -5    7.73    1.29
  10  -8   5    6.79    1.23
 -10  -8  -5    7.20    1.58
  10   8   5    9.62    1.44
 -10  -9   5   -0.71    1.18
 -10  -9   5   -0.05    0.97
 -10   9   5   -0.27    1.29
  -9  -9   5    0.35    0.72
  -9  -9   5   -0.26    0.91
  -9   9   5   -0.44    0.97
  -8  -9   5   -0.50    0.58
  -8  -9   5   -1.22    0.70
  -8   9   5   -0.35    0.93
  -7  -9   5    2.39    0.57
   7  -9  -5    4.10    0.76
  -7  -9   5    2.32    0.70
  -7   9   5    2.81    0.71
  -6  -9   5   15.72    1.86
   6  -9  -5   18.05    1.25
  -6   9   5   18.39    1.22
  -6   9   5   18.42    1.25
   5  -9  -5    1.79    0.48
  -5  -9   5    1.58    0.40
  -5  -9   5    1.52    0.58
  -5   9   5    2.10    0.69
  -5   9   5    2.34    0.54
   5   9  -5    2.19    0.46
  -5   9   5    2.10    0.50
   4  -9  -5   17.91    1.05
  -4  -9   5   17.14    0.99
  -4  -9   5   17.82    1.21
   4   9  -5   14.65    0.97
  -4   9   5   18.88    1.32
  -4   9   5   16.51    1.06
  -3  -9   5    6.65    0.72
  -3  -9   5    7.70    0.57
   3  -9  -5    7.21    0.66
  -3   9   5    6.59    0.69
  -3   9   5    7.00    0.61
  -3   9   5    7.51    0.97
   3   9  -5    7.81    0.54
  -3   9   5    7.68    0.66
  -2  -9   5   15.60    1.02
   2  -9  -5   16.04    0.95
  -2   9   5   14.59    1.23
  -2   9   5   15.61    0.94
  -2   9   5   15.63    0.94
  -2   9   5   19.10    1.02
  -1  -9   5   51.71    2.36
   1  -9  -5   48.52    2.29
  -1   9   5   46.67    2.25
  -1   9   5   47.08    2.26
  -1   9   5   49.40    2.32
   0  -9  -5    0.64    0.38
   0  -9  -5    1.38    0.39
   0   9   5    1.03    0.29
   0   9   5    0.84    0.34
   0   9   5    0.77    0.31
  -1  -9  -5    0.01    0.23
  -1  -9  -5   -0.04    0.37
   1   9   5    0.10    0.25
   1   9   5   -0.17    0.32
   1   9   5    0.52    0.31
  -2  -9  -5   -0.11    0.38
  -2  -9  -5    0.39    0.41
  -2  -9  -5    0.01    0.25
   2   9   5   -0.17    0.35
   2   9   5   -0.52    0.35
   2   9   5    0.20    0.29
  -3  -9  -5   23.10    1.25
  -3  -9  -5   21.30    1.44
  -3  -9  -5   24.80    1.44
   3   9   5   24.25    1.35
   3   9   5   24.85    1.31
   3   9   5   24.74    1.38
  -4  -9  -5    4.54    0.72
  -4  -9  -5    5.57    0.60
   4   9   5    4.34    0.60
   4   9   5    4.96    0.68
   4   9   5    4.82    0.67
  -5  -9  -5    1.50    0.62
  -5  -9  -5    0.68    0.41
   5   9   5    0.27    0.46
   5   9   5    1.20    0.65
   5   9   5    1.63    0.62
  -6  -9  -5    5.88    1.35
  -6  -9  -5    7.18    0.91
   6   9   5    5.10    1.12
  -7  -9  -5    1.77    0.63
  -7  -9  -5    1.70    0.87
   7   9   5    2.29    0.68
  -8  -9  -5    0.37    0.71
  -8  -9  -5    0.83    0.92
   8   9   5    1.69    0.81
   9  -9   5    1.99    0.88
  -9  -9  -5    2.67    1.22
  -9  -9  -5    2.42    0.94
   9   9   5    4.31    1.08
  10  -9   5   -0.25    1.05
 -10  -9  -5    0.94    1.43
 -10  -9  -5    1.67    1.15
  10   9   5    2.93    1.39
 -10 -10   5    8.21    1.41
 -10 -10   5    7.70    1.46
 -10  10   5    8.92    1.56
  -9 -10   5    0.77    0.79
  -9 -10   5    0.79    0.91
  -9  10   5    1.29    1.13
  -8 -10   5    4.10    0.93
  -8 -10   5    5.06    0.77
   7 -10  -5    5.32    0.83
  -7 -10   5    5.36    0.87
  -7 -10   5    5.75    0.86
  -7  10   5    4.93    0.82
  -6 -10   5    4.15    0.72
  -6 -10   5    3.68    0.56
   6 -10  -5    3.32    0.67
  -6  10   5    4.06    0.68
  -5 -10   5    0.88    0.52
   5 -10  -5    1.80    0.50
  -5 -10   5    1.19    0.41
  -5  10   5    1.64    0.52
  -5  10   5    0.36    0.42
  -5  10   5    1.79    0.73
   5  10  -5    2.19    0.51
   4 -10  -5    6.67    0.74
  -4 -10   5    5.29    0.60
  -4 -10   5    5.44    0.81
  -4  10   5    7.69    0.76
  -4  10   5    6.09    0.70
   4  10  -5    5.88    0.63
  -4  10   5    8.27    1.02
  -3 -10   5   19.37    1.05
  -3 -10   5   20.10    1.29
   3 -10  -5   19.22    1.14
  -3  10   5   19.93    1.14
  -3  10   5   19.69    1.53
  -3  10   5   20.98    1.16
  -3  10   5   20.99    1.17
  -2 -10   5    0.22    0.34
   2 -10  -5   -0.08    0.32
  -2  10   5    0.64    0.35
  -2  10   5    0.21    0.53
  -2  10   5    0.28    0.32
  -2  10   5    0.38    0.34
  -1 -10   5   -0.14    0.42
  -1 -10   5    0.43    0.31
   1 -10  -5    0.00    0.35
  -1  10   5   -0.01    0.30
  -1  10   5    0.81    0.56
  -1  10   5    0.44    0.34
  -1  10   5    0.08    0.30
   0 -10  -5    2.60    0.52
   0 -10   5    2.95    0.46
   0 -10  -5    3.48    0.53
   0  10   5    2.91    0.43
   0  10   5    2.42    0.46
   0  10   5    2.82    0.40
   1 -10   5    2.68    0.43
  -1 -10  -5    1.42    0.43
  -1 -10  -5    2.16    0.34
  -1 -10  -5    1.36    0.48
   1  10   5    2.32    0.38
   1  10   5    2.59    0.46
   1  10   5    1.53    0.38
  -2 -10  -5   18.90    1.06
  -2 -10  -5   20.67    1.24
   2 -10   5   19.88    1.07
  -2 -10  -5   17.43    1.25
   2  10   5   20.16    1.10
   2  10   5   16.23    1.14
   2  10   5   17.82    1.13
   3 -10   5   25.80    1.29
  -3 -10  -5   25.51    1.33
  -3 -10  -5   23.74    1.53
  -3 -10  -5   25.00    1.52
   3  10   5   24.84    1.37
   3  10   5   25.02    1.43
   3  10   5   24.49    1.44
  -4 -10  -5    6.43    0.67
  -4 -10  -5    6.00    0.94
   4  10   5    6.32    0.76
   4  10   5    7.03    0.90
   4  10   5    5.33    0.88
  -5 -10  -5    1.05    0.69
  -5 -10  -5    0.08    0.41
   5  10   5    1.01    0.85
   5  10   5   -0.57    0.47
  -6 -10  -5    1.45    0.73
  -6 -10  -5    1.08    0.53
   6  10   5    0.87    0.55
  -7 -10  -5    7.90    1.03
  -7 -10  -5    8.53    1.34
   7  10   5    6.40    0.91
  -8 -10  -5    0.46    0.73
  -8 -10  -5    1.11    1.04
   8  10   5    0.88    0.80
  -9 -10  -5    1.06    0.98
  -9 -10  -5    1.54    1.26
   9  10   5    3.11    1.11
  -9 -11   5    1.07    0.80
  -9 -11   5    0.54    1.01
  -9  11   5   -0.28    1.10
  -8 -11   5    0.79    0.84
  -8 -11   5    2.04    0.72
  -7 -11   5    7.23    0.93
  -7 -11   5    3.97    0.88
   7 -11  -5    5.03    0.90
  -7  11   5    4.90    0.84
   6 -11  -5   10.93    1.12
  -6 -11   5   11.05    0.93
  -6 -11   5    9.01    1.09
  -6  11   5   10.44    0.91
  -6  11   5   10.93    1.09
  -5 -11   5   33.77    1.71
  -5 -11   5   29.80    1.88
   5 -11  -5   34.07    1.78
  -5  11   5   32.75    1.82
   5  11  -5   32.65    1.76
  -5  11   5   32.48    1.70
  -5  11   5   36.15    2.16
  -4 -11   5    0.92    0.46
  -4 -11   5    0.97    0.34
   4 -11  -5    0.48    0.46
  -4  11   5    0.69    0.41
  -4  11   5    0.39    0.42
  -4  11   5    1.46    0.47
   4  11  -5    1.04    0.39
  -4  11   5    0.62    0.67
   3 -11  -5    1.81    0.43
  -3 -11   5    3.01    0.54
  -3  11   5    2.26    0.44
  -3  11   5    2.49    0.44
  -3  11   5    1.60    0.80
  -3  11   5    2.72    0.46
   2 -11  -5    0.96    0.42
  -2 -11   5    1.37    0.46
  -2  11   5    1.02    0.59
  -2  11   5    1.39    0.40
  -2  11   5    1.12    0.43
  -2  11   5    1.27    0.36
   1 -11  -5   11.69    0.97
  -1 -11   5   10.79    0.87
  -1 -11   5   10.52    0.94
   1 -11  -5   11.01    0.87
  -1  11   5   11.21    0.81
  -1  11   5   12.33    0.87
  -1  11   5   13.92    1.26
  -1  11   5   11.94    0.80
   0 -11   5    5.35    0.61
   0 -11   5    4.99    0.76
   0 -11  -5    5.31    0.75
   0 -11  -5    5.37    0.79
   0  11   5    5.81    0.59
   0  11   5    4.99    0.63
   0  11   5    4.53    0.67
  -1 -11  -5   30.77    1.57
   1 -11   5   26.75    1.47
  -1 -11  -5   26.11    1.64
   1  11   5   29.16    1.46
   1  11   5   26.85    1.49
   1  11   5   29.78    1.57
  -2 -11  -5    0.40    0.30
  -2 -11  -5    1.20    0.56
   2 -11   5    0.56    0.32
  -2 -11  -5    0.66    0.52
   2  11   5    0.24    0.43
   2  11   5    0.83    0.37
   2  11   5    0.75    0.40
  -3 -11  -5    1.06    0.53
   3 -11   5    0.83    0.31
  -3 -11  -5    1.08    0.34
  -3 -11  -5    1.29    0.59
   3  11   5    0.14    0.49
   3  11   5    0.91    0.51
   3  11   5    1.05    0.41
  -4 -11  -5   15.46    0.99
  -4 -11  -5   14.37    1.25
   4  11   5   17.37    1.24
   4  11   5   15.07    1.09
  -5 -11  -5    1.49    0.69
  -5 -11  -5    1.04    0.48
   5  11   5   -0.23    0.51
  -6 -11  -5    4.51    0.85
  -6 -11  -5    3.46    0.64
   6  11   5    2.13    0.66
  -7 -11  -5   10.64    1.15
  -7 -11  -5   14.21    1.49
   7  11   5   10.75    1.29
  -8 -11  -5    2.07    1.16
  -8 -11  -5    1.58    0.77
   8  11   5    1.15    0.91
  -9 -11  -5    0.30    1.02
  -9 -11  -5    1.71    1.42
   9  11   5    1.61    1.10
  -9 -12   5    3.18    0.93
  -9 -12   5    2.15    1.14
  -9  12   5    0.37    1.18
  -8 -12   5    4.09    0.97
  -8 -12   5    4.50    0.86
  -8  12   5    5.06    1.66
   7 -12  -5    4.47    0.91
  -7 -12   5    6.71    0.95
  -7 -12   5    5.29    0.95
  -7  12   5    5.46    0.89
   6 -12  -5    2.50    0.71
  -6 -12   5    2.59    0.75
  -6 -12   5    2.24    0.53
  -6  12   5    2.78    0.69
  -5 -12   5   20.54    1.43
   5 -12  -5   19.79    1.36
  -5 -12   5   20.31    1.60
  -5  12   5   22.18    1.86
  -5  12   5   21.00    1.40
  -4 -12   5    5.91    0.61
   4 -12  -5    5.07    0.79
  -4  12   5    6.01    1.18
   4  12  -5    7.17    0.70
  -4  12   5    7.92    0.84
  -4  12   5    4.61    0.64
  -3 -12   5    5.35    0.78
   3 -12  -5    4.95    0.74
  -3  12   5    5.33    0.65
  -3  12   5    4.58    0.87
  -3  12   5    7.31    0.74
  -3  12   5    6.09    0.76
   2 -12  -5    2.00    0.51
  -2 -12   5    1.42    0.48
  -2  12   5    1.63    0.46
  -2  12   5    2.35    0.44
  -2  12   5    2.13    0.71
  -2  12   5    1.58    0.45
   1 -12  -5    2.18    0.51
  -1 -12   5    2.58    0.56
   1 -12  -5    1.76    0.57
  -1 -12   5    2.37    0.50
  -1  12   5    1.98    0.44
  -1  12   5    2.16    0.70
  -1  12   5    1.48    0.40
  -1  12   5    2.22    0.48
   0 -12   5   22.87    1.30
   0 -12  -5   21.81    1.42
   0 -12  -5   20.79    1.31
   0 -12   5   20.50    1.45
   0  12   5   21.70    1.32
   0  12   5   22.06    1.26
   0  12   5   22.31    1.69
   0  12   5   21.23    1.21
   1 -12   5    1.93    0.45
  -1 -12  -5    1.87    0.59
   1 -12   5    1.80    0.59
  -1 -12  -5    1.67    0.54
   1  12   5    1.99    0.42
   1  12   5    2.18    0.50
   1  12   5    2.57    0.48
  -2 -12  -5   20.59    1.37
  -2 -12  -5   20.86    1.18
   2 -12   5   22.30    1.22
  -2 -12  -5   18.72    1.40
   2  12   5   19.34    1.33
   2  12   5   22.73    1.24
   2  12   5   22.11    1.29
   3 -12   5    3.31    0.49
  -3 -12  -5    3.30    0.72
  -3 -12  -5    2.95    0.45
  -3 -12  -5    3.51    0.72
   3  12   5    4.58    1.11
   3  12   5    3.59    0.54
   3  12   5    2.96    0.61
  -4 -12  -5    7.41    1.00
   4  12   5    7.22    0.89
  -5 -12  -5    4.24    0.59
  -5 -12  -5    5.20    0.90
   5  12   5    4.02    0.69
  -6 -12  -5    0.95    0.78
  -6 -12  -5    0.36    0.54
   6  12   5   -1.14    0.66
  -7 -12  -5   13.15    1.57
  -7 -12  -5    9.56    1.23
   7  12   5    9.49    1.34
  -8 -12  -5    0.62    0.82
  -8 -12  -5    4.01    1.25
   8  12   5   -0.14    0.94
  -9 -12  -5    3.11    1.51
  -9 -12  -5    2.15    1.08
   9  12   5    0.77    1.23
  -9 -13   5    0.41    1.17
  -9 -13   5    0.37    0.93
  -9  13   5   -0.16    1.31
  -8 -13   5    0.15    0.72
  -8 -13   5   -0.26    0.93
  -8  13   5    2.30    1.22
  -7 -13   5    9.95    1.38
   7 -13  -5   14.68    1.56
  -7 -13   5   12.82    1.20
  -7  13   5   14.76    1.49
  -6 -13   5    0.29    0.51
   6 -13  -5    0.02    0.77
  -6 -13   5   -0.32    0.63
  -6  13   5    0.28    0.69
  -5 -13   5    2.61    0.73
   5 -13  -5    3.56    0.70
  -5 -13   5    4.28    0.55
  -5  13   5    2.90    0.73
  -5  13   5    5.18    0.67
  -4 -13   5    0.95    0.38
  -4 -13   5    1.55    0.60
   4 -13  -5    0.53    0.54
  -4  13   5    1.74    0.52
  -4  13   5    1.39    0.54
  -3 -13   5   17.00    1.26
   3 -13  -5   17.07    1.21
  -3  13   5   19.45    1.17
  -3  13   5   17.79    1.49
  -3  13   5   17.80    1.18
  -2 -13   5    0.77    0.43
   2 -13  -5    1.53    0.50
  -2 -13   5    1.28    0.61
  -2  13   5    2.07    0.79
  -2  13   5    1.35    0.49
  -2  13   5    1.40    0.44
  -2  13   5    1.32    0.71
   1 -13  -5    8.36    0.91
   1 -13  -5    8.49    0.96
  -1 -13   5    6.95    0.78
  -1 -13   5    6.46    1.18
  -1  13   5    8.77    1.18
  -1  13   5    6.86    0.71
  -1  13   5    6.92    0.84
  -1  13   5    6.46    0.81
   0 -13  -5   10.68    1.10
   0 -13   5    9.98    1.15
   0 -13  -5    8.20    1.01
   0 -13   5   11.74    0.89
   0  13   5   10.08    1.32
   0  13   5   12.38    0.95
   0  13   5   11.46    0.99
   0  13   5   12.38    0.85
  -1 -13  -5    5.82    0.89
   1 -13   5    3.84    0.63
   1 -13   5    5.16    1.02
  -1 -13  -5    4.97    0.80
   1  13   5    5.20    0.66
   1  13   5    4.09    0.69
   1  13   5    4.97    0.63
  -2 -13  -5    2.45    0.69
  -2 -13  -5    2.21    0.41
   2 -13   5    1.53    0.40
  -2 -13  -5    1.64    0.64
   2 -13   5    1.24    0.73
   2  13   5    2.39    0.79
   2  13   5    2.86    0.49
  -3 -13  -5   12.45    1.27
   3 -13   5   12.30    0.86
  -3 -13  -5   12.10    1.10
   3 -13   5   11.81    1.40
   3  13   5   14.95    1.05
  -4 -13  -5    7.17    0.80
  -4 -13  -5    8.39    1.11
   4  13   5    7.15    0.95
  -5 -13  -5    5.20    0.83
  -5 -13  -5    8.74    1.22
  -6 -13  -5    0.94    0.60
  -6 -13  -5    1.64    0.92
   6  13   5   -0.35    0.73
  -7 -13  -5    0.15    0.73
  -7 -13  -5    2.34    1.05
   7  13   5   -0.22    0.83
  -8 -13  -5    5.26    1.02
  -8 -13  -5    6.22    1.42
   8  13   5    4.63    1.11
  -8 -14   5   -0.47    0.74
  -8 -14   5    0.92    1.02
  -8  14   5    2.03    1.18
  -7 -14   5    2.67    0.92
  -7  14   5    2.74    0.93
   6 -14  -5   -1.53    0.83
  -6 -14   5   -1.30    0.67
  -6 -14   5   -0.18    0.50
  -6  14   5   -0.31    0.75
  -5 -14   5   -0.15    0.43
   5 -14  -5   -0.73    0.64
  -5 -14   5   -0.77    0.58
  -5  14   5   -0.10    0.59
  -5  14   5   -0.50    0.67
   4 -14  -5    4.96    0.75
  -4 -14   5    5.62    0.79
  -4  14   5    6.24    0.96
  -4  14   5    6.43    1.06
  -4  14   5    6.25    0.91
  -3 -14   5    0.98    0.53
   3 -14  -5    1.97    0.59
  -3  14   5    2.46    0.87
  -3  14   5    2.96    0.62
  -3  14   5    2.40    0.52
   2 -14  -5    3.27    0.62
  -2 -14   5    3.21    0.63
  -2  14   5    4.08    1.31
  -2  14   5    4.06    0.63
  -2  14   5    3.45    0.56
  -1 -14   5    5.34    0.76
   1 -14  -5    6.66    1.02
   1 -14  -5    7.70    1.00
  -1 -14   5    8.06    1.13
  -1  14   5    5.54    0.70
  -1  14   5    6.61    0.89
   0 -14   5   13.51    1.00
   0 -14  -5   11.52    1.14
   0 -14  -5   12.38    1.24
   0 -14   5   15.02    1.36
   0  14   5   11.28    1.11
   0  14   5   12.53    2.19
   0  14   5   13.29    0.94
   1 -14   5    5.05    0.64
  -1 -14  -5    4.28    0.79
   1 -14   5    2.88    0.84
  -1 -14  -5    3.79    0.72
   1  14   5    4.15    0.56
   1  14   5    3.46    0.98
  -2 -14  -5    2.89    0.46
   2 -14   5    3.54    0.89
  -2 -14  -5    3.56    0.85
   2 -14   5    3.37    0.53
  -2 -14  -5    3.24    0.74
   2  14   5    3.07    0.57
  -3 -14  -5   10.22    0.89
  -3 -14  -5   10.82    1.26
   3  14   5   10.16    1.02
  -4 -14  -5    2.26    0.76
  -4 -14  -5    0.43    0.48
   4  14   5    1.02    0.61
  -5 -14  -5    3.94    0.95
  -5 -14  -5    3.17    0.60
   5  14   5    2.84    0.74
  -6 -14  -5    1.69    0.62
  -6 -14  -5    2.12    0.96
   6  14   5    1.57    0.80
  -7 -14  -5    1.85    0.76
  -7 -14  -5    3.31    1.15
   7  14   5   -0.09    0.95
  -8 -14  -5    8.67    1.60
  -8 -14  -5    8.01    1.12
   8  14   5    5.28    1.28
  -8 -15   5    4.49    0.95
  -8 -15   5    4.28    1.28
  -7 -15   5    1.07    0.68
  -7 -15   5   -0.51    0.87
  -7  15   5    1.33    0.97
  -6 -15   5   10.34    1.26
  -6 -15   5    9.83    1.05
  -6  15   5   10.58    1.41
  -5 -15   5    7.36    1.01
   5 -15  -5    7.04    0.94
  -5 -15   5    8.29    0.83
  -5  15   5    6.97    0.86
  -5  15   5    8.00    0.97
  -4 -15   5   11.53    1.17
   4 -15  -5    9.91    1.21
  -4  15   5   10.06    1.12
  -4  15   5   13.38    1.17
  -4  15   5   14.86    1.71
  -3 -15   5    8.96    1.02
   3 -15  -5    9.47    1.09
  -3  15   5    8.51    1.48
  -3  15   5    8.69    1.05
  -3  15   5    8.64    0.98
   2 -15  -5    2.08    0.67
  -2 -15   5    1.07    0.62
  -2  15   5    1.45    0.93
  -2  15   5    0.58    0.60
  -2  15   5    2.36    0.53
   1 -15  -5    3.40    0.72
  -1 -15   5    2.96    0.61
   1 -15  -5    3.84    0.81
  -1 -15   5    4.83    0.93
  -1  15   5    2.08    0.68
  -1  15   5    2.86    0.91
  -1  15   5    3.10    0.53
   0 -15   5    9.59    0.90
   0 -15  -5   10.80    1.26
   0 -15  -5    9.86    1.16
   0 -15   5    9.05    1.61
   0  15   5    7.50    1.37
   0  15   5   10.45    0.88
   1 -15   5    8.91    1.38
  -1 -15  -5    8.13    1.19
   1 -15   5    6.04    0.79
  -1 -15  -5    7.92    1.16
   1  15   5    6.81    0.83
   1  15   5    6.59    1.19
  -2 -15  -5    0.62    0.74
  -2 -15  -5    0.03    0.41
  -2 -15  -5   -0.45    0.73
   2 -15   5   -0.12    0.41
   2  15   5    0.72    0.49
   2  15   5    1.04    0.97
  -3 -15  -5    0.48    0.46
  -3 -15  -5    0.10    0.79
   3 -15   5   -0.66    0.39
   3  15   5    1.10    0.61
  -4 -15  -5    1.44    0.80
  -4 -15  -5    0.41    0.50
   4  15   5    0.54    0.63
  -5 -15  -5    4.81    1.10
  -5 -15  -5    5.67    0.75
   5  15   5    5.49    0.93
  -6 -15  -5    1.88    1.03
  -6 -15  -5    2.08    0.66
   6  15   5    0.08    0.90
  -7 -15  -5    0.78    0.77
  -7 -15  -5    1.78    1.19
   7  15   5   -0.57    1.02
  -8 -15  -5    1.34    1.18
  -7 -16   5    2.13    1.06
  -7 -16   5    0.97    0.72
  -7  16   5    1.58    1.28
  -6 -16   5    0.64    0.58
  -6 -16   5    0.12    0.80
  -6  16   5   -0.19    0.95
  -5 -16   5    2.18    0.77
   5 -16  -5    1.13    1.04
  -5 -16   5    2.30    0.52
  -5  16   5    1.52    0.89
  -4 -16   5   -0.30    0.62
   4 -16  -5   -0.03    0.77
  -4  16   5    0.34    1.15
  -4  16   5    0.67    0.74
  -4  16   5   -0.05    0.69
   3 -16  -5    0.20    0.70
  -3 -16   5   -0.71    0.54
  -3  16   5   -0.62    1.02
  -3  16   5    0.69    0.71
  -3  16   5   -0.24    0.59
  -2 -16   5   -0.70    0.50
   2 -16  -5    0.43    0.76
  -2  16   5    0.05    0.49
  -2  16   5   -0.11    0.70
  -2  16   5   -0.58    0.91
  -1 -16   5    1.17    0.96
   1 -16  -5    0.05    0.80
   1 -16  -5   -0.36    0.71
  -1  16   5   -0.12    0.50
  -1  16   5    0.11    1.02
   0 -16   5    0.74    1.08
   0 -16   5    0.38    0.48
   0 -16  -5    0.74    0.75
   0 -16  -5    1.16    0.78
   0  16   5    0.97    1.01
   0  16   5    1.24    0.54
   1 -16   5   -0.11    0.42
   1 -16   5    0.14    1.22
  -1 -16  -5    1.43    0.83
  -1 -16  -5    0.75    0.76
   1  16   5    0.32    1.03
   1  16   5    0.91    0.54
   2 -16   5    2.76    0.56
  -2 -16  -5    2.38    0.88
  -2 -16  -5    3.14    0.95
   2  16   5    4.03    0.63
   2  16   5    3.67    1.16
   3 -16   5   -0.02    0.43
  -3 -16  -5   -0.02    0.47
  -3 -16  -5    1.24    0.89
   3  16   5    0.78    0.63
  -4 -16  -5    2.76    0.92
  -4 -16  -5    2.31    0.61
  -5 -16  -5    0.40    0.59
  -5 -16  -5    1.52    0.91
   5  16   5    1.10    0.82
  -6 -16  -5    2.47    1.25
  -6 -16  -5    2.15    0.73
   6  16   5    0.52    0.98
  -7 -16  -5    2.85    0.95
  -7 -16  -5    5.31    1.48
   7  16   5    1.75    1.21
  -7 -17   5    1.53    0.76
  -7 -17   5    1.18    1.12
  -6 -17   5   11.57    1.13
  -6 -17   5   11.38    1.57
  -6  17   5   10.77    1.69
  -5 -17   5   10.16    1.43
  -5  17   5   14.47    1.59
  -4 -17   5    7.79    1.21
  -4  17   5    7.32    1.45
  -4  17   5   10.66    1.32
  -3 -17   5    7.03    0.95
   3 -17  -5   10.37    1.40
  -3  17   5    6.64    0.88
  -3  17   5    5.25    0.94
  -3  17   5    7.07    1.23
  -2 -17   5   17.17    1.44
   2 -17  -5   19.88    1.70
  -2  17   5   25.69    2.01
  -2  17   5   20.96    1.41
   1 -17  -5   -1.36    0.79
  -1 -17   5    0.43    1.14
  -1 -17   5   -0.82    0.52
   1 -17  -5   -0.34    0.87
  -1  17   5   -1.20    1.13
  -1  17   5   -0.80    0.52
   0 -17  -5   25.49    1.96
   0 -17   5   22.58    1.65
   0 -17  -5   24.41    1.82
   0 -17   5   24.87    2.38
   0  17   5   24.16    1.48
   0  17   5   23.87    2.10
  -1 -17  -5    0.57    0.91
   1 -17   5    0.34    0.50
  -1 -17  -5    0.31    0.86
   1  17   5    0.37    0.58
   1  17   5    0.62    1.10
   2 -17   5    3.56    0.63
  -2 -17  -5    4.31    1.05
  -2 -17  -5    3.85    1.08
   2  17   5    4.02    1.25
   2  17   5    4.06    0.71
  -3 -17  -5    0.67    0.55
  -3 -17  -5    1.79    0.97
   3 -17   5    1.59    0.52
   3  17   5    2.36    0.74
   3  17   5   -0.27    1.29
  -4 -17  -5    7.52    1.01
  -4 -17  -5   10.10    1.58
   4  17   5    7.71    1.54
   4  17   5    6.53    0.99
  -5 -17  -5    0.51    0.67
  -5 -17  -5    2.95    1.14
   5  17   5    1.77    0.94
  -6 -17  -5    6.29    1.35
  -6 -17  -5    1.58    0.81
   6  17   5    3.16    1.13
  -6 -18   5    1.05    0.66
  -6 -18   5    2.27    1.12
  -5 -18   5    0.99    0.95
  -5  18   5    1.45    1.32
  -4 -18   5    5.40    1.05
  -4  18   5    2.74    1.52
  -3 -18   5   -0.27    0.70
  -3  18   5    1.56    1.30
  -3  18   5   -0.46    0.77
   2 -18  -5   -0.41    0.93
  -2 -18   5    0.16    0.68
  -2  18   5    0.30    0.70
  -2  18   5    1.40    1.20
   1 -18  -5   -0.14    0.97
  -1 -18   5   -0.20    0.59
   1 -18  -5    0.95    0.95
  -1  18   5   -1.38    0.60
  -1  18   5   -0.90    1.12
   0 -18   5    5.77    0.98
   0 -18  -5    4.80    1.11
   0 -18  -5    5.07    1.14
   0  18   5    5.13    0.76
   0  18   5    7.46    1.44
  -1 -18  -5   -0.83    1.05
  -1 -18  -5    0.22    0.95
   1 -18   5    0.68    0.59
   1  18   5    0.34    0.66
   1  18   5    0.18    1.21
   2 -18   5    2.65    0.61
  -2 -18  -5    3.08    1.13
   2  18   5    0.57    0.68
   2  18   5    1.38    1.31
  -3 -18  -5    3.10    0.65
  -3 -18  -5    4.65    1.21
   3  18   5    3.19    1.46
   3  18   5    3.68    1.02
  -4 -18  -5    1.91    0.69
  -4 -18  -5    3.79    1.27
   4  18   5    3.97    0.96
   4  18   5    0.41    1.60
  -5 -18  -5    1.80    1.21
  -5 -18  -5    0.01    0.78
   5  18   5    1.15    1.02
   5  18   5    0.11    1.75
  -6 -18  -5    0.83    0.90
  -6 -18  -5    2.67    1.47
   6  18   5    2.16    1.20
  -5 -19   5   20.08    1.90
  -4 -19   5    3.33    0.97
  -3 -19   5    3.39    0.89
  -3  19   5    4.55    1.60
  -3  19   5    1.40    0.96
  -2 -19   5   19.80    1.63
  -2  19   5   21.68    2.34
  -2  19   5   21.86    1.62
  -1 -19   5    0.70    0.70
   1 -19  -5    0.06    1.15
  -1  19   5    1.57    1.27
  -1  19   5   -0.95    0.69
   0 -19  -5    1.48    1.12
   0 -19   5    2.20    0.70
   0  19   5   -1.19    1.43
   0  19   5    0.50    0.70
   1 -19   5    0.78    0.64
  -1 -19  -5    1.10    1.12
   1  19   5   -0.03    0.74
   1  19   5    3.96    1.37
  -2 -19  -5   19.14    2.05
   2 -19   5   16.92    1.34
   2  19   5   15.59    1.47
   2  19   5   17.06    2.27
  -3 -19  -5    2.71    1.29
   3 -19   5    2.50    0.74
   3  19   5    0.40    1.61
   3  19   5    3.91    0.95
  -4 -19  -5    4.46    0.82
  -4 -19  -5    7.48    1.48
   4  19   5    2.83    1.77
   4  19   5    5.04    1.07
  -5 -19  -5    2.01    0.89
  -5 -19  -5    5.84    1.48
   5  19   5    3.53    1.22
   5  19   5    0.20    2.04
  -4 -20   5    2.67    1.00
  -3 -20   5    2.26    0.93
  -3  20   5   -0.45    1.73
  -2 -20   5    2.93    0.86
  -2  20   5    0.12    1.62
   1 -20  -5    1.20    1.30
  -1 -20   5    3.03    0.83
  -1  20   5    4.68    1.50
  -1  20   5    1.86    0.89
   0 -20  -5    4.64    1.38
   0 -20   5    4.19    0.85
   0  20   5    2.24    0.85
   0  20   5    3.03    1.47
   1 -20   5    2.46    0.78
  -1 -20  -5    2.81    1.31
   1  20   5    1.54    0.83
   1  20   5    0.72    1.64
  -2 -20  -5    4.68    1.36
   2  20   5    1.30    1.66
   2  20   5    1.08    1.01
  -3 -20  -5    0.42    1.44
   3  20   5    1.72    0.99
   3  20   5    3.18    1.77
  -4 -20  -5    3.03    1.64
  -4 -20  -5    0.54    0.78
   4  20   5   -2.24    1.91
   4  20   5    1.25    1.12
  -3 -21   5    5.42    1.20
  -3  21   5    4.03    2.18
  -2 -21   5    0.87    0.93
  -2  21   5    5.78    1.86
  -1 -21   5    9.86    1.47
   1 -21  -5    7.59    1.61
   0 -21  -5    1.35    1.44
   0 -21   5   -0.18    0.86
   0  21   5    2.36    1.60
   1 -21   5    0.13    0.83
  -1 -21  -5    2.75    1.51
   1  21   5   -2.69    1.70
   2 -21   5    6.46    1.00
  -2 -21  -5    7.31    1.68
   2  21   5    7.40    2.05
  -3 -21  -5    3.78    1.73
   3  21   5    5.02    1.95
   0 -22   5    5.62    1.12
   0 -22  -5    7.11    1.81
 -11   0   6   -3.94    2.09
 -11   0   6   -0.10    1.22
 -10   0   6    5.60    1.09
 -10   0   6    3.42    1.10
  -9   0   6   -0.18    0.77
  -8   0   6   53.64    2.91
  -8   0   6   62.00    2.95
  -7   0   6   -0.36    0.65
  -6   0   6   10.23    0.85
   6   0  -6    7.95    0.85
  -5   0   6    0.31    0.32
  -4   0   6    8.35    0.67
   4   0  -6    8.76    0.64
   3   0  -6    0.03    0.22
  -3   0   6   -0.29    0.22
  -2   0   6    0.79    0.24
   2   0  -6    0.92    0.23
   1   0  -6    0.00    0.19
  -1   0   6   -0.10    0.16
  -1   0   6    0.25    0.19
   0   0   6    1.27    0.23
   0   0  -6    1.05    0.22
   0   0   6    0.82    0.22
   1   0   6   -0.04    0.20
  -1   0  -6    0.11    0.24
   1   0   6   -0.13    0.18
   1   0   6   -0.03    0.31
   2   0   6   21.25    1.20
  -2   0  -6   18.19    0.96
  -2   0  -6   18.84    1.02
   2   0   6   19.32    0.98
   2   0   6   18.41    1.00
   3   0   6    0.09    0.24
   3   0   6   -0.05    0.29
  -3   0  -6   -0.09    0.21
   4   0   6    4.45    0.59
   4   0   6    3.41    0.51
   4   0   6    3.89    0.61
  -4   0  -6    4.63    0.48
   5   0   6    0.10    0.40
   5   0   6    0.29    0.34
   5   0   6   -0.65    0.40
  -5   0  -6   -0.24    0.31
   6   0   6    0.47    0.40
  -6   0  -6   -0.27    0.38
   6   0   6    0.27    0.48
   6   0   6    1.26    0.57
  -7   0  -6   -0.31    0.45
   7   0   6   -0.46    0.49
   7   0   6   -1.08    0.70
   7   0   6   -0.31    0.61
  -8   0  -6    0.43    0.59
   8   0   6    0.06    0.86
   8   0   6    1.10    0.64
   9   0   6    0.16    0.79
  -9   0  -6    0.45    0.81
  10   0   6   35.22    2.48
 -10  -1   6    1.08    0.99
 -10  -1   6    0.23    1.00
 -10   1   6   -1.94    0.97
 -10   1   6    3.27    1.05
  -9  -1   6    0.06    0.90
  -9  -1   6    2.26    0.87
  -9   1   6    1.29    0.83
  -9   1   6    0.33    0.93
  -8  -1   6    2.76    0.79
  -8  -1   6    3.94    0.74
  -8   1   6    4.10    0.74
  -8   1   6    3.58    0.79
  -7  -1   6   23.67    1.48
  -7  -1   6   20.30    1.42
   6  -1  -6   -0.92    0.41
  -6  -1   6    0.36    0.43
  -6   1   6    1.21    0.46
   6   1  -6    0.21    0.41
  -5  -1   6   -0.21    0.33
   5  -1  -6    0.64    0.35
   5   1  -6    0.09    0.32
  -5   1   6    0.14    0.35
   4  -1  -6    1.35    0.30
  -4  -1   6    1.45    0.34
  -4   1   6    1.60    0.34
   4   1  -6    1.45    0.30
   3  -1  -6   -0.07    0.22
  -3  -1   6    0.34    0.24
   3   1  -6    0.43    0.24
  -3   1   6    0.46    0.25
   2  -1  -6   11.05    0.69
  -2  -1   6   12.17    0.69
  -2   1   6   11.65    0.70
   2   1  -6   11.33    0.68
   1  -1  -6    0.02    0.20
  -1  -1   6    0.12    0.18
  -1   1   6    0.15    0.19
   1   1  -6   -0.14    0.18
  -1   1   6    0.01    0.21
   0  -1   6    1.36    0.23
   0  -1  -6    1.45    0.26
   0  -1   6    1.32    0.23
   0   1   6    1.13    0.23
   0   1   6    1.53    0.26
   0   1   6    1.06    0.36
   0   1  -6    1.30    0.24
   1  -1   6    7.10    0.51
   1  -1   6    7.52    0.49
  -1  -1  -6    7.96    0.58
   1   1   6    6.98    0.53
   1   1   6    7.18    0.69
  -1   1  -6    8.12    0.56
   1   1   6    7.67    0.51
  -2  -1  -6    1.46    0.30
   2  -1   6    1.45    0.40
  -2  -1  -6    1.32    0.26
   2  -1   6    1.32    0.28
   2  -1   6    1.65    0.25
  -2   1  -6    1.46    0.25
   2   1   6    1.47    0.28
   2   1   6    1.47    0.28
  -2   1  -6    1.50    0.31
   2   1   6    0.98    0.41
  -3  -1  -6    6.08    0.50
   3  -1   6    7.17    0.71
   3  -1   6    6.98    0.52
   3  -1   6    6.83    0.55
  -3  -1  -6    6.35    0.61
   3   1   6    5.98    0.53
  -3   1  -6    6.50    0.48
   3   1   6    5.82    0.58
   3   1   6    6.50    0.66
  -4  -1  -6    3.92    0.46
   4  -1   6    2.99    0.41
   4  -1   6    3.23    0.50
   4  -1   6    3.21    0.46
   4   1   6    4.25    0.61
   4   1   6    2.74    0.49
  -4   1  -6    3.37    0.43
   4   1   6    3.05    0.42
   5  -1   6    5.56    0.65
   5  -1   6    4.37    0.66
  -5  -1  -6    4.70    0.58
   5  -1   6    3.85    0.50
   5   1   6    4.80    0.62
  -5   1  -6    4.87    0.56
   5   1   6    3.94    0.55
   5   1   6    4.03    0.55
   6  -1   6   12.27    0.99
   6  -1   6   13.44    0.96
  -6  -1  -6   12.99    0.94
  -6   1  -6   12.97    0.92
   6   1   6   12.11    1.03
   6   1   6   14.30    1.11
   6   1   6   14.35    0.98
   7  -1   6    0.12    0.64
  -7  -1  -6    0.40    0.49
   7  -1   6    1.43    0.52
   7  -1   6   -0.22    0.57
   7   1   6    0.01    0.66
  -7   1  -6    0.82    0.46
   7   1   6    1.42    0.79
   7   1   6    0.93    0.53
  -8  -1  -6   13.96    1.23
   8  -1   6   12.32    1.34
   8  -1   6   11.43    1.49
   8  -1   6   16.81    1.27
   8   1   6   14.46    1.28
   8   1   6   10.75    1.57
   8   1   6   10.89    1.48
  -8   1  -6   13.68    1.19
   9  -1   6    0.82    0.83
  -9  -1  -6    0.26    0.78
  -9   1  -6    0.15    0.74
   9   1   6   -0.61    0.82
  10  -1   6    2.87    1.14
 -10  -1  -6    2.79    1.10
  10   1   6    2.03    1.13
 -10  -2   6    8.25    1.26
 -10   2   6   11.88    1.78
  -9  -2   6    3.48    0.84
  -9  -2   6    2.70    0.90
  -9   2   6    3.52    0.98
  -9   2   6    1.36    0.85
  -8  -2   6    8.35    1.22
  -8  -2   6   10.59    1.17
  -8   2   6   11.03    1.21
  -8   2   6   10.08    1.20
  -7  -2   6   11.51    1.05
  -7  -2   6   13.18    1.13
  -6  -2   6    6.09    0.72
   6  -2  -6    5.07    0.64
   6   2  -6    5.18    0.72
  -6   2   6    4.92    0.74
  -5  -2   6    0.39    0.35
   5  -2  -6    1.52    0.37
  -5   2   6    0.17    0.34
   5   2  -6    0.52    0.36
   4  -2  -6   27.60    1.43
  -4  -2   6   27.57    1.44
  -4   2   6   29.72    1.47
   4   2  -6   28.81    1.41
   3  -2  -6    6.55    0.52
  -3  -2   6    5.78    0.53
  -3   2   6    6.35    0.56
   3   2  -6    6.99    0.50
   2  -2  -6   11.88    0.69
  -2  -2   6   11.27    0.68
   2   2  -6   10.08    0.65
  -2   2   6   11.34    0.68
   1  -2  -6    7.34    0.53
  -1  -2   6    7.11    0.49
  -1   2   6    7.20    0.51
   1   2  -6    6.70    0.48
  -1   2   6    6.87    0.51
   0  -2   6    8.78    0.53
   0  -2  -6    9.38    0.60
   0  -2   6    8.21    0.52
   0   2   6    8.60    0.55
   0   2  -6    8.88    0.54
   0   2   6    8.39    0.73
   0   2   6    8.20    0.58
  -1  -2  -6    0.60    0.27
   1  -2   6    0.60    0.19
   1  -2   6    0.39    0.21
   1   2   6    0.43    0.24
   1   2   6    0.44    0.20
   1   2   6    0.20    0.32
  -1   2  -6    0.72    0.22
   2  -2   6    2.41    0.32
  -2  -2  -6    2.48    0.35
   2  -2   6    1.36    0.41
   2  -2   6    1.36    0.25
  -2  -2  -6    1.56    0.30
   2   2   6    1.66    0.29
  -2   2  -6    1.95    0.33
   2   2   6    1.69    0.31
   2   2   6    0.94    0.43
   3  -2   6    8.42    0.56
   3  -2   6    7.97    0.59
  -3  -2  -6    7.80    0.57
   3  -2   6    8.11    0.76
  -3  -2  -6    7.93    0.68
   3   2   6    8.50    0.62
  -3   2  -6    7.66    0.53
   3   2   6    7.31    0.64
   3   2   6    8.38    0.72
  -4  -2  -6    0.24    0.28
   4  -2   6   -0.09    0.26
   4  -2   6    0.09    0.40
   4  -2   6   -0.20    0.31
   4   2   6    0.12    0.37
  -4   2  -6    0.58    0.25
   4   2   6   -0.14    0.29
   4   2   6    0.60    0.37
   5  -2   6   18.90    1.11
   5  -2   6   18.92    1.06
  -5  -2  -6   18.86    1.07
   5  -2   6   18.70    1.12
   5   2   6   16.49    1.17
  -5   2  -6   18.00    1.03
   5   2   6   18.28    1.16
   5   2   6   18.11    1.10
   6  -2   6    0.54    0.52
  -6  -2  -6    0.54    0.43
   6  -2   6   -0.43    0.44
   6  -2   6    0.58    0.41
   6   2   6    0.69    0.53
   6   2   6    0.08    0.56
   6   2   6    0.58    0.42
  -6   2  -6    0.44    0.38
   7  -2   6    1.22    0.51
   7  -2   6    0.74    0.56
   7  -2   6    0.25    0.62
  -7  -2  -6    1.05    0.52
  -7   2  -6    0.02    0.48
   7   2   6    1.67    0.76
   7   2   6    1.50    0.56
   7   2   6    0.00    0.72
   8  -2   6   -0.81    0.71
   8  -2   6   -0.34    0.79
   8  -2   6    0.84    0.68
  -8  -2  -6   -0.16    0.63
   8   2   6   -1.30    0.92
   8   2   6   -0.97    0.93
  -8   2  -6    0.35    0.61
   8   2   6    0.90    0.64
  -9  -2  -6    9.92    1.37
   9  -2   6   12.23    1.47
  -9   2  -6   12.75    1.36
   9   2   6   12.81    1.48
  10  -2   6    0.83    1.05
 -10  -2  -6    0.00    1.01
  10   2   6    2.01    1.09
 -10  -3   6    1.87    0.93
 -10  -3   6   -1.19    1.06
 -10   3   6    0.13    1.04
  -9  -3   6    5.38    0.89
  -9  -3   6    3.88    1.05
  -9   3   6    5.71    1.01
  -9   3   6    4.94    1.02
  -8  -3   6    9.38    1.33
  -8  -3   6    9.63    1.12
  -8   3   6    8.35    1.16
  -8   3   6    9.05    1.15
  -7  -3   6    2.53    0.65
  -7  -3   6    0.94    0.53
  -7   3   6    2.81    0.67
  -6  -3   6    3.66    0.56
  -6  -3   6    4.94    0.82
   6  -3  -6    4.09    0.57
   6   3  -6    3.24    0.52
  -6   3   6    4.66    0.72
   5  -3  -6   -0.06    0.38
  -5  -3   6   -0.17    0.33
   5   3  -6   -0.54    0.35
  -5   3   6    0.18    0.36
   4  -3  -6    5.54    0.58
  -4  -3   6    5.19    0.57
  -4   3   6    6.38    0.74
  -4   3   6    5.16    0.62
   4   3  -6    5.52    0.52
   3  -3  -6   31.80    1.60
  -3  -3   6   33.09    1.59
   3   3  -6   32.56    1.55
  -3   3   6   33.85    1.61
   2  -3  -6   37.32    1.74
  -2  -3   6   36.30    1.72
   2   3  -6   37.24    1.69
  -2   3   6   35.70    1.74
  -1  -3   6    8.58    0.56
   1  -3  -6    9.46    0.60
  -1   3   6   10.60    0.78
   1   3  -6    8.94    0.55
  -1   3   6    8.92    0.60
   0  -3   6    4.50    0.37
   0  -3   6    5.35    0.39
   0  -3  -6    5.27    0.48
   0   3   6    4.24    0.46
   0   3   6    5.12    0.43
   0   3  -6    4.79    0.41
   0   3   6    3.80    0.60
   1  -3   6   65.84    2.94
  -1  -3  -6   68.42    3.04
   1  -3   6   68.76    2.94
   1   3   6   67.47    3.16
   1   3   6   65.29    2.99
   1   3   6   66.33    3.01
  -1   3  -6   67.51    2.96
  -2  -3  -6   18.77    0.98
  -2  -3  -6   17.57    1.04
   2  -3   6   19.93    0.93
   2  -3   6   19.40    0.95
   2   3   6   18.34    0.99
   2   3   6   19.19    1.14
   2   3   6   17.17    1.11
  -2   3  -6   18.63    0.97
  -3  -3  -6   15.29    0.87
  -3  -3  -6   15.48    0.99
   3  -3   6   17.31    0.87
   3  -3   6   14.81    1.02
   3   3   6   16.01    0.91
  -3   3  -6   14.30    0.81
   3   3   6   16.08    0.95
   3   3   6   14.29    0.98
  -4  -3  -6   11.75    0.76
   4  -3   6   11.13    0.90
   4  -3   6   10.60    0.72
   4  -3   6   11.52    0.77
   4   3   6   11.18    0.86
   4   3   6   10.20    0.78
  -4   3  -6   12.14    0.68
   4   3   6   11.82    0.88
   5  -3   6    1.13    0.36
   5  -3   6    0.95    0.44
   5  -3   6    2.10    0.44
  -5  -3  -6    1.56    0.42
   5   3   6    0.97    0.47
   5   3   6    1.25    0.54
   5   3   6    1.38    0.40
  -5   3  -6    1.17    0.34
   6  -3   6    0.67    0.42
  -6  -3  -6    1.33    0.43
   6  -3   6   -0.09    0.47
   6  -3   6    0.36    0.43
   6   3   6    1.02    0.64
   6   3   6    0.97    0.55
  -6   3  -6    1.40    0.41
   6   3   6    0.45    0.59
   7  -3   6    2.21    0.58
   7  -3   6    3.35    0.58
  -7  -3  -6    3.16    0.60
   7  -3   6    2.20    0.75
   7   3   6    2.80    0.81
   7   3   6    3.33    0.86
   7   3   6    3.54    0.61
  -7   3  -6    1.96    0.53
   8  -3   6    0.63    0.83
   8  -3   6    2.58    0.71
  -8  -3  -6    1.62    0.66
   8   3   6   -0.32    1.02
   8   3   6   -0.48    1.06
   8   3   6    2.39    0.71
  -8   3  -6    1.71    0.62
   9  -3   6    8.45    1.08
  -9  -3  -6    7.32    1.06
   9   3   6   11.61    1.43
  -9   3  -6    8.49    1.29
  10  -3   6    2.60    1.12
 -10  -3  -6    3.18    1.17
  10   3   6    6.39    1.15
 -10  -4   6    0.71    0.94
 -10   4   6   -0.60    1.05
  -9  -4   6    5.57    0.92
  -9  -4   6    3.53    0.98
  -9   4   6    3.96    0.99
  -9   4   6    5.53    1.00
  -8  -4   6    0.35    0.81
  -8  -4   6    1.33    0.64
  -8   4   6    1.62    0.68
  -7  -4   6    3.73    0.62
  -7  -4   6    3.38    0.75
  -7   4   6    3.28    0.67
   6  -4  -6   17.68    1.20
  -6  -4   6   17.81    1.16
  -6  -4   6   16.21    1.25
   6   4  -6   18.63    1.24
  -6   4   6   19.03    1.21
  -5  -4   6   73.18    3.45
   5  -4  -6   77.62    3.44
  -5   4   6   74.78    3.47
  -5   4   6   73.75    3.59
   5   4  -6   76.75    3.40
   4  -4  -6   10.53    0.79
  -4  -4   6    9.77    0.74
   4   4  -6   10.74    0.72
  -4   4   6   10.60    0.80
  -4   4   6   12.38    0.98
  -3  -4   6    7.97    0.59
   3  -4  -6    7.95    0.63
  -3   4   6    7.92    0.64
  -3   4   6    8.12    0.86
   3   4  -6    8.30    0.57
   2  -4  -6    1.34    0.28
  -2  -4   6    1.95    0.30
  -2   4   6    1.85    0.45
  -2   4   6    1.44    0.31
   2   4  -6    1.98    0.27
   1  -4  -6   47.44    2.09
  -1  -4   6   44.48    2.03
  -1   4   6   45.61    2.08
   1   4  -6   46.43    2.02
  -1   4   6   41.69    2.22
  -1   4   6   43.51    2.07
   0  -4   6    3.79    0.33
   0  -4   6    3.04    0.32
   0  -4  -6    3.56    0.46
   0   4   6    2.71    0.39
   0   4   6    3.22    0.42
   0   4   6    3.13    0.50
   1  -4   6   10.02    0.55
  -1  -4  -6    9.60    0.69
   1   4   6    9.71    0.62
   1   4   6    9.06    0.66
   1   4   6    8.26    0.76
  -2  -4  -6   10.99    0.78
  -2  -4  -6   11.33    0.71
   2   4   6   11.46    0.73
   2   4   6   11.33    0.77
   2   4   6   12.97    0.86
   3  -4   6    0.81    0.24
   3  -4   6    0.91    0.26
  -3  -4  -6    0.70    0.37
  -3  -4  -6    0.88    0.28
   3  -4   6    0.96    0.41
   3   4   6    0.73    0.39
  -3   4  -6    0.77    0.22
   3   4   6    1.13    0.32
   3   4   6    0.63    0.35
  -4  -4  -6    6.39    0.59
   4  -4   6    6.99    0.58
   4  -4   6    5.67    0.53
   4  -4   6    6.06    0.72
  -4   4  -6    5.81    0.48
   4   4   6    6.40    0.62
   4   4   6    6.11    0.72
   4   4   6    5.82    0.72
  -5  -4  -6   19.57    1.32
   5  -4   6   18.01    1.08
   5  -4   6   19.88    1.14
  -5  -4  -6   19.12    1.13
   5  -4   6   19.11    1.14
   5   4   6   19.06    1.16
   5   4   6   19.91    1.26
  -5   4  -6   19.50    1.03
   5   4   6   19.10    1.30
  -6  -4  -6    0.82    0.43
   6  -4   6    0.55    0.49
   6  -4   6    1.04    0.40
   6  -4   6   -0.02    0.43
  -6  -4  -6    0.34    0.58
   6   4   6    1.16    0.66
   6   4   6    0.40    0.60
  -6   4  -6    0.63    0.38
   7  -4   6    1.37    0.62
  -7  -4  -6    2.77    0.63
   7  -4   6    2.73    0.57
  -7  -4  -6    2.05    0.74
  -7   4  -6    1.66    0.50
   7   4   6    1.39    0.83
   7   4   6    4.11    0.93
   7   4   6    1.45    0.58
   8  -4   6    1.68    0.69
  -8  -4  -6    1.53    0.69
  -8  -4  -6    1.32    1.03
   8  -4   6    1.08    0.87
   8   4   6    2.94    0.73
  -8   4  -6    1.04    0.62
  -9  -4  -6    1.06    0.86
   9  -4   6   -0.06    0.78
   9   4   6    2.55    0.88
 -10  -4  -6    0.26    1.12
  10  -4   6    0.02    1.10
  10   4   6    3.32    1.13
 -10  -5   6   -1.99    1.05
 -10  -5   6    0.07    0.90
 -10   5   6   -0.64    1.08
  -9  -5   6    1.14    0.72
  -9  -5   6   -0.29    0.91
  -9   5   6    1.00    0.89
  -9   5   6    0.68    0.90
  -8  -5   6    8.58    1.09
  -8  -5   6    7.64    1.27
  -8   5   6    7.45    0.99
  -7  -5   6    1.08    1.12
  -7  -5   6    1.33    0.53
  -7   5   6   -0.25    0.57
   6  -5  -6    0.92    0.52
  -6  -5   6    1.06    0.51
  -6  -5   6    0.24    0.44
  -6   5   6    1.05    0.50
   5  -5  -6    2.55    0.48
  -5  -5   6    2.25    0.45
  -5  -5   6    2.56    0.55
   5   5  -6    2.73    0.44
  -5   5   6    1.47    0.56
  -5   5   6    2.86    0.48
  -4  -5   6   40.45    1.91
   4  -5  -6   38.99    1.92
   4   5  -6   38.85    1.86
  -4   5   6   37.61    1.94
  -4   5   6   39.99    2.04
  -4   5   6   39.40    2.16
   3  -5  -6    0.62    0.30
  -3  -5   6    0.58    0.25
  -3   5   6    0.31    0.29
  -3   5   6   -0.16    0.47
  -3   5   6    0.87    0.45
   3   5  -6    0.59    0.26
  -2  -5   6   23.71    1.13
   2  -5  -6   22.17    1.18
  -2   5   6   18.65    1.32
  -2   5   6   23.73    1.18
  -2   5   6   23.51    1.19
   2   5  -6   22.85    1.10
   1  -5  -6   10.88    0.73
  -1  -5   6   12.21    0.65
  -1   5   6   11.50    0.74
  -1   5   6   10.59    0.70
  -1   5   6   12.00    0.90
   0  -5  -6   16.02    0.89
   0   5   6   15.73    0.88
   0   5   6   12.72    0.99
   0   5   6   14.96    0.85
  -1  -5  -6    7.94    0.65
   1   5   6    7.95    0.57
   1   5   6    6.86    0.63
   1   5   6    8.44    0.70
  -2  -5  -6    5.98    0.51
  -2  -5  -6    4.96    0.58
   2   5   6    5.32    0.51
   2   5   6    5.47    0.58
   2   5   6    4.06    0.58
  -3  -5  -6    8.48    0.76
  -3  -5  -6    7.68    0.82
   3  -5   6    9.39    0.77
  -3  -5  -6    8.48    0.64
   3   5   6    9.53    0.70
   3   5   6    8.04    0.77
   3   5   6    9.08    0.75
   4  -5   6    2.25    0.52
  -4  -5  -6    2.13    0.56
  -4  -5  -6    2.08    0.38
   4   5   6    2.66    0.43
   4   5   6    2.23    0.49
   4   5   6    2.48    0.50
  -5  -5  -6    1.16    0.58
   5  -5   6    1.46    0.38
  -5  -5  -6    1.64    0.42
   5  -5   6    1.44    0.46
  -5   5  -6    1.46    0.33
   5   5   6    1.71    0.60
   5   5   6    1.63    0.44
   5   5   6    1.29    0.55
  -6  -5  -6    7.98    0.84
   6  -5   6    5.86    0.77
  -6  -5  -6    5.89    1.01
   6  -5   6    7.43    0.73
   6   5   6    7.11    0.84
   6   5   6    6.48    0.88
  -6   5  -6    7.88    0.70
   6   5   6    6.91    0.90
  -7  -5  -6   21.42    1.40
  -7  -5  -6   16.66    1.53
   7  -5   6   22.40    1.32
   7  -5   6   21.15    1.39
  -7   5  -6   19.57    1.22
   7   5   6   18.98    1.37
   7   5   6   22.06    1.76
  -8  -5  -6    0.96    0.84
  -8  -5  -6   -0.60    0.80
   8  -5   6    1.09    0.66
  -8   5  -6   -0.71    0.59
   8   5   6    1.82    0.70
  -9  -5  -6    1.45    0.89
  -9  -5  -6    1.12    1.03
   9  -5   6    1.23    0.84
   9   5   6    3.31    0.97
  10  -5   6   -0.81    1.05
 -10  -5  -6    0.66    1.14
  10   5   6    4.67    1.26
 -10  -6   6   -1.02    1.13
 -10  -6   6    0.28    0.88
 -10   6   6   -0.71    1.17
  -9  -6   6   51.25    2.97
  -9  -6   6   54.25    2.88
  -9   6   6   54.59    3.08
  -9   6   6   56.76    2.85
  -8  -6   6    0.80    0.79
  -8  -6   6    1.58    0.60
  -8   6   6    1.92    0.97
  -8   6   6    1.39    0.75
  -7  -6   6    1.04    0.72
  -7  -6   6    1.77    0.56
  -7   6   6    1.81    0.73
  -7   6   6    1.51    0.80
  -6  -6   6    0.66    0.57
   6  -6  -6    0.77    0.57
  -6   6   6    0.59    0.69
  -6   6   6   -0.05    0.49
  -5  -6   6   10.21    0.85
  -5  -6   6   10.25    0.98
   5  -6  -6   11.78    0.94
  -5   6   6   12.19    0.93
  -5   6   6   12.67    1.08
  -5   6   6   12.16    1.12
   5   6  -6   11.92    0.84
  -4  -6   6   21.47    1.14
   4  -6  -6   18.89    1.16
  -4   6   6   20.21    1.40
   4   6  -6   19.07    1.09
  -4   6   6   19.28    1.33
  -4   6   6   21.16    1.19
  -3  -6   6   47.94    2.17
   3  -6  -6   47.96    2.21
  -3   6   6   49.79    2.38
  -3   6   6   44.12    2.51
  -3   6   6   44.74    2.21
   3   6  -6   44.83    2.12
  -2  -6   6    8.19    0.55
   2  -6  -6    7.45    0.63
  -2   6   6    8.34    0.62
  -2   6   6    7.34    0.63
   2   6  -6    8.69    0.54
  -2   6   6    6.50    0.80
   1  -6  -6    0.14    0.30
  -1   6   6   -0.28    0.23
  -1   6   6   -0.31    0.37
  -1   6   6    0.38    0.27
   0  -6  -6   22.07    1.16
   0   6   6   20.20    1.11
   0   6   6   20.81    1.23
   0   6   6   20.78    1.12
  -1  -6  -6   -0.20    0.31
   1   6   6    0.21    0.30
   1   6   6    0.64    0.26
   1   6   6    0.16    0.35
  -2  -6  -6    0.28    0.26
  -2  -6  -6    0.23    0.34
   2   6   6    0.45    0.33
   2   6   6    0.48    0.28
   2   6   6    0.66    0.36
  -3  -6  -6   28.65    1.74
  -3  -6  -6   32.35    1.58
  -3  -6  -6   31.68    1.69
   3   6   6   32.50    1.66
   3   6   6   33.36    1.68
   3   6   6   32.83    1.62
  -4  -6  -6    2.31    0.40
  -4  -6  -6    1.91    0.57
   4  -6   6    2.37    0.52
   4   6   6    1.72    0.44
   4   6   6    1.91    0.54
   4   6   6    1.69    0.54
  -5  -6  -6    0.32    0.37
  -5  -6  -6    0.32    0.59
   5  -6   6    0.07    0.44
   5   6   6   -0.73    0.57
   5   6   6   -0.55    0.41
   5   6   6    0.86    0.58
   6  -6   6    3.57    0.50
   6  -6   6    3.93    0.56
  -6  -6  -6    3.90    0.79
  -6  -6  -6    3.56    0.59
   6   6   6    2.03    0.77
   6   6   6    4.35    0.81
   6   6   6    2.89    0.59
  -7  -6  -6    0.95    0.58
   7  -6   6    2.10    0.55
   7  -6   6    0.90    0.58
  -7  -6  -6    1.16    0.94
  -7   6  -6    0.55    0.46
   7   6   6    1.11    0.63
   8  -6   6    1.11    0.65
  -8  -6  -6    0.29    0.94
  -8  -6  -6    0.57    0.75
   8   6   6    1.19    0.72
  -8   6  -6   -0.18    0.62
  -9  -6  -6    1.89    1.17
   9  -6   6    2.88    0.87
  -9  -6  -6    2.14    0.94
   9   6   6    4.18    0.96
 -10  -6  -6    4.48    1.24
  10  -6   6    5.11    1.21
 -10  -6  -6    4.94    1.46
  10   6   6    9.28    1.70
 -10  -7   6    0.39    0.97
 -10  -7   6    0.40    1.14
 -10   7   6    1.46    1.28
  -9  -7   6   -0.64    0.70
  -9  -7   6   -0.43    0.95
  -9   7   6    3.10    0.97
  -9   7   6    0.70    1.04
  -8  -7   6    0.02    0.64
  -8   7   6   -0.34    0.73
  -8   7   6    0.57    1.02
  -7  -7   6    0.86    0.69
  -7  -7   6    2.23    0.54
  -7   7   6    0.51    0.80
  -7   7   6    1.21    0.84
  -6  -7   6    4.88    0.74
   6  -7  -6    4.91    0.69
  -6   7   6    4.26    0.66
  -6   7   6    3.31    0.82
  -5  -7   6   11.82    1.01
  -5  -7   6   11.33    0.86
   5  -7  -6   10.06    0.95
  -5   7   6   10.99    1.12
  -5   7   6    9.60    1.15
  -5   7   6   11.22    0.95
   5   7  -6   11.64    0.86
  -4  -7   6   49.64    2.38
   4  -7  -6   47.06    2.27
  -4  -7   6   49.13    2.24
  -4   7   6   49.33    2.29
   4   7  -6   47.21    2.18
  -4   7   6   40.50    2.38
  -4   7   6   45.28    2.57
   3  -7  -6    1.65    0.38
  -3  -7   6    2.42    0.35
  -3   7   6    0.77    0.52
   3   7  -6    1.40    0.28
  -3   7   6    1.82    0.40
  -3   7   6    1.16    0.58
  -2  -7   6    2.71    0.40
   2  -7  -6    1.89    0.37
  -2   7   6    2.09    0.40
  -2   7   6    2.37    0.37
  -2   7   6    1.65    0.53
   1  -7  -6    4.64    0.56
  -1   7   6    5.94    0.56
  -1   7   6    5.04    0.69
  -1   7   6    4.94    0.51
   0  -7  -6    3.84    0.49
   0   7   6    2.54    0.47
   0   7   6    3.14    0.45
   0   7   6    3.26    0.51
  -1  -7  -6   25.22    1.43
   1   7   6   27.58    1.37
   1   7   6   27.30    1.46
   1   7   6   27.35    1.40
  -2  -7  -6    4.64    0.51
  -2  -7  -6    4.68    0.74
  -2  -7  -6    4.27    0.67
   2   7   6    3.97    0.63
   2   7   6    5.35    0.57
   2   7   6    4.04    0.52
  -3  -7  -6   11.03    1.01
  -3  -7  -6   11.98    0.80
  -3  -7  -6   12.38    0.98
   3   7   6   10.38    0.90
   3   7   6   13.51    0.94
   3   7   6   12.55    0.85
  -4  -7  -6   27.34    1.41
  -4  -7  -6   24.80    1.64
   4  -7   6   28.26    1.50
   4   7   6   25.82    1.55
   4   7   6   25.58    1.57
   4   7   6   28.80    1.48
  -5  -7  -6   45.39    2.64
  -5  -7  -6   52.59    2.46
   5   7   6   53.19    2.62
   5   7   6   51.88    2.61
   5   7   6   51.78    2.49
  -6  -7  -6    5.11    1.02
  -6  -7  -6    6.10    0.85
   6   7   6    5.24    0.90
   6   7   6    5.28    0.69
  -7  -7  -6   23.21    1.50
  -7  -7  -6   16.21    1.68
   7   7   6   21.67    1.49
  -8  -7  -6    0.23    0.72
  -8  -7  -6    0.57    0.97
   8  -7   6    1.75    0.67
   8   7   6    0.79    0.75
   9  -7   6    4.70    0.94
  -9  -7  -6    1.86    1.18
  -9  -7  -6    3.46    1.01
   9   7   6    2.96    1.01
 -10  -8   6    3.66    1.04
 -10  -8   6    2.94    1.31
 -10   8   6    4.34    1.42
  -9  -8   6   -1.92    0.93
  -9   8   6    0.10    1.04
  -8  -8   6    2.05    0.70
  -8  -8   6    1.30    0.82
  -8   8   6    2.18    0.87
  -7  -8   6   22.92    1.40
  -7  -8   6   19.89    1.56
  -7   8   6   18.16    1.64
   6  -8  -6    1.94    0.63
  -6  -8   6    2.36    0.48
  -6  -8   6    1.02    0.62
  -6   8   6    0.00    0.71
  -6   8   6    1.42    0.60
  -5  -8   6    5.09    0.67
   5  -8  -6    4.74    0.62
  -5  -8   6    3.73    0.65
  -5   8   6    5.15    0.79
   5   8  -6    5.96    0.73
  -5   8   6    3.98    0.65
  -5   8   6    4.25    0.79
   4  -8  -6    1.38    0.46
  -4  -8   6    0.38    0.42
  -4  -8   6    0.52    0.31
  -4   8   6   -0.71    0.62
   4   8  -6    0.08    0.32
  -4   8   6   -0.85    0.54
  -4   8   6    0.18    0.40
   3  -8  -6    2.05    0.44
  -3  -8   6    1.92    0.33
  -3  -8   6    2.39    0.50
   3   8  -6    1.76    0.30
  -3   8   6    1.70    0.41
  -3   8   6    1.71    0.56
  -3   8   6    2.18    0.42
  -3   8   6    1.53    0.59
   2  -8  -6    3.38    0.46
  -2   8   6    3.82    0.70
  -2   8   6    3.73    0.53
  -2   8   6    3.69    0.55
  -2   8   6    3.11    0.46
   1  -8  -6   18.53    1.11
  -1   8   6   18.84    1.08
  -1   8   6   18.34    1.05
   0  -8  -6   24.79    1.33
   0   8   6   22.52    1.26
   0   8   6   22.88    1.23
   0   8   6   23.22    1.32
  -1  -8  -6    0.39    0.41
  -1  -8  -6    0.24    0.43
   1   8   6    1.09    0.40
   1   8   6    1.04    0.35
   1   8   6    1.09    0.30
  -2  -8  -6   23.64    1.35
  -2  -8  -6   22.16    1.40
  -2  -8  -6   22.86    1.20
   2   8   6   21.81    1.29
   2   8   6   22.73    1.23
   2   8   6   20.70    1.28
  -3  -8  -6    0.48    0.50
  -3  -8  -6    0.56    0.50
  -3  -8  -6    0.56    0.33
   3   8   6    0.29    0.44
   3   8   6   -0.10    0.44
   3   8   6    0.65    0.38
   4  -8   6   10.19    0.89
  -4  -8  -6    8.94    1.08
  -4  -8  -6   10.52    0.80
   4   8   6   11.88    1.05
   4   8   6    9.97    1.01
   4   8   6   10.04    0.87
  -5  -8  -6    0.59    0.42
  -5  -8  -6    0.44    0.62
   5   8   6    1.04    0.69
   5   8   6   -0.24    0.47
  -6  -8  -6    1.46    0.75
  -6  -8  -6    2.61    0.59
   6   8   6    1.44    0.59
  -7  -8  -6    0.00    0.86
  -7  -8  -6    0.31    0.62
   7   8   6   -0.18    0.63
  -8  -8  -6    1.39    0.77
  -8  -8  -6    1.05    1.03
   8   8   6    0.75    0.84
  -9  -8  -6    5.67    1.42
  -9  -8  -6    5.51    1.13
   9  -8   6    6.93    0.99
   9   8   6    5.24    1.10
  -9  -9   6    1.19    0.77
  -9  -9   6    0.27    1.08
  -9   9   6    1.23    1.08
  -8  -9   6   -0.48    0.63
  -8  -9   6   -0.74    0.81
  -8   9   6    1.61    0.85
  -7  -9   6    5.57    0.73
  -7  -9   6    5.73    0.95
  -7   9   6    4.63    0.89
  -6  -9   6    6.92    1.11
   6  -9  -6    7.56    1.10
  -6  -9   6    7.78    0.84
  -6   9   6    7.43    1.17
  -6   9   6    8.38    1.05
  -5  -9   6    0.57    0.37
   5  -9  -6    0.18    0.52
  -5  -9   6    0.55    0.79
  -5   9   6   -0.78    0.50
  -5   9   6    0.74    0.76
  -5   9   6   -0.18    0.60
   5   9  -6    0.27    0.48
   4  -9  -6    0.12    0.47
  -4  -9   6    0.05    0.46
  -4  -9   6    0.47    0.34
  -4   9   6    0.04    0.43
  -4   9   6    0.58    0.52
   4   9  -6    0.58    0.36
  -4   9   6   -0.82    0.65
   3  -9  -6    0.59    0.37
  -3  -9   6    2.11    0.50
   3   9  -6    0.93    0.27
  -3   9   6    0.71    0.67
  -3   9   6    1.89    0.43
  -3   9   6    0.92    0.49
  -3   9   6    0.66    0.44
  -2  -9   6   14.57    1.01
   2  -9  -6   14.28    0.95
  -2   9   6   13.99    0.94
  -2   9   6   14.04    0.92
  -2   9   6   14.35    1.01
  -2   9   6   13.51    1.31
   1  -9  -6    5.85    0.69
  -1   9   6    4.61    0.69
  -1   9   6    5.30    0.56
  -1   9   6    5.35    0.61
   0  -9  -6    0.36    0.45
   0   9   6    1.06    0.41
   0   9   6    0.52    0.34
   0   9   6   -0.15    0.36
  -1  -9  -6   59.85    2.78
  -1  -9  -6   55.22    2.66
   1   9   6   56.61    2.59
   1   9   6   55.22    2.63
   1   9   6   51.10    2.64
  -2  -9  -6    0.29    0.50
  -2  -9  -6    0.58    0.31
  -2  -9  -6    0.92    0.50
   2   9   6    0.11    0.42
   2   9   6    0.15    0.41
   2   9   6    0.93    0.36
  -3  -9  -6   -0.27    0.55
  -3  -9  -6    0.72    0.53
  -3  -9  -6   -0.09    0.33
   3   9   6    0.68    0.50
   3   9   6   -0.19    0.49
   3   9   6    0.21    0.39
  -4  -9  -6    3.41    0.76
  -4  -9  -6    4.11    0.53
   4   9   6    4.79    0.70
   4   9   6    3.65    0.60
   4   9   6    2.57    0.70
  -5  -9  -6    8.98    1.33
  -5  -9  -6   10.77    0.92
   5   9   6   10.23    1.60
  -6  -9  -6    1.10    0.54
  -6  -9  -6    0.96    0.86
   6   9   6   -0.49    0.57
  -7  -9  -6    1.05    0.93
  -7  -9  -6    0.40    0.65
   7   9   6    0.15    0.70
  -8  -9  -6    0.50    0.80
  -8  -9  -6    0.59    1.11
   8   9   6   -0.27    0.83
  -9  -9  -6    4.17    1.42
  -9  -9  -6    6.75    1.09
   9   9   6    4.77    1.18
  -9 -10   6   -1.09    0.82
  -9 -10   6   -0.75    1.07
  -9  10   6    2.72    1.19
  -8 -10   6    1.58    0.65
  -8 -10   6    0.66    0.85
  -8  10   6    3.52    0.98
  -7 -10   6   -0.58    0.50
  -7 -10   6   -1.23    0.75
  -7  10   6    1.20    0.96
  -6 -10   6   17.90    1.44
   6 -10  -6   16.39    1.38
  -6 -10   6   16.02    1.16
  -6  10   6   18.47    1.37
  -5 -10   6    0.33    0.61
  -5 -10   6   -0.07    0.45
   5 -10  -6    1.81    0.60
  -5  10   6    0.10    0.55
  -5  10   6    1.81    0.82
   4 -10  -6   10.90    0.99
  -4 -10   6   12.49    0.85
  -4 -10   6   11.59    1.10
  -4  10   6   12.90    1.04
   4  10  -6   13.58    0.85
  -4  10   6   12.10    1.30
  -4  10   6   13.27    1.01
   3 -10  -6    5.79    0.76
  -3 -10   6    5.98    0.78
  -3  10   6    6.39    0.71
  -3  10   6    5.51    1.07
  -3  10   6    5.53    0.79
  -3  10   6    6.10    0.75
   2 -10  -6    0.19    0.41
  -2 -10   6    0.43    0.39
  -2  10   6   -0.07    0.35
  -2  10   6   -0.35    0.43
  -2  10   6    0.25    0.40
  -2  10   6   -0.06    0.70
   1 -10  -6    8.81    0.85
  -1 -10   6    9.95    0.82
  -1  10   6    9.64    0.75
  -1  10   6    9.51    0.79
  -1  10   6    9.00    0.86
   0 -10  -6    7.19    0.88
   0  10   6    6.20    0.74
   0  10   6    6.97    0.66
   0  10   6    7.36    0.77
  -1 -10  -6   13.26    1.10
  -1 -10  -6   10.88    0.99
   1  10   6   11.34    0.95
   1  10   6   11.62    0.83
   1  10   6   12.66    0.94
  -2 -10  -6    5.45    0.88
  -2 -10  -6    5.27    0.74
  -2 -10  -6    5.67    0.63
   2  10   6    6.04    0.82
   2  10   6    4.47    0.65
   2  10   6    5.92    0.66
  -3 -10  -6    1.83    0.65
  -3 -10  -6    0.55    0.59
  -3 -10  -6    1.21    0.39
   3  10   6    1.60    0.49
   3  10   6    0.98    0.57
   3  10   6    1.85    0.55
  -4 -10  -6   25.49    1.42
   4  10   6   26.49    1.50
   4  10   6   25.12    1.65
  -5 -10  -6    1.79    0.55
  -5 -10  -6    2.09    0.79
   5  10   6    1.16    0.58
  -6 -10  -6    4.24    0.67
  -6 -10  -6    4.53    0.98
   6  10   6    4.05    0.77
  -7 -10  -6    1.86    0.75
  -7 -10  -6    1.98    1.00
   7  10   6    1.48    0.81
  -8 -10  -6    0.41    1.17
  -8 -10  -6    0.73    0.86
   8  10   6    0.89    0.92
  -9 -10  -6    0.10    1.09
  -9 -10  -6   -0.10    1.44
   9  10   6    1.46    1.16
  -9 -11   6   -1.20    1.14
  -9 -11   6    1.04    0.90
  -9  11   6    2.09    1.23
  -8 -11   6    2.67    1.04
  -8 -11   6    4.82    0.84
  -8  11   6    5.94    1.11
  -7 -11   6    3.01    0.68
  -7 -11   6    2.21    0.85
  -7  11   6    3.49    0.87
  -6 -11   6   -0.57    0.46
  -6 -11   6   -0.99    0.62
   6 -11  -6    1.71    0.76
  -6  11   6   -0.32    0.62
  -6  11   6    0.22    0.67
  -5 -11   6    0.95    0.62
   5 -11  -6    1.32    0.67
  -5 -11   6    0.10    0.39
  -5  11   6    0.72    0.57
  -5  11   6    2.83    0.90
  -5  11   6    0.76    0.63
  -4 -11   6    1.22    0.53
  -4 -11   6   -0.19    0.32
   4 -11  -6    0.02    0.53
   4  11  -6    0.47    0.39
  -4  11   6    0.16    0.52
  -4  11   6    0.33    0.52
  -3 -11   6    2.22    0.56
   3 -11  -6    1.83    0.55
  -3  11   6    3.41    0.82
  -3  11   6    1.99    0.54
  -3  11   6    2.64    0.49
   2 -11  -6   11.31    0.95
  -2 -11   6   10.36    0.93
  -2  11   6   11.66    0.89
  -2  11   6    9.80    1.29
  -2  11   6   11.34    0.86
  -2  11   6    9.79    0.92
  -1 -11   6    0.48    0.38
  -1 -11   6   -0.34    0.48
   1 -11  -6    0.65    0.49
  -1  11   6    1.03    0.79
  -1  11   6    0.74    0.46
  -1  11   6   -0.25    0.33
  -1  11   6    0.26    0.43
   0 -11   6   10.92    0.85
   0 -11  -6   10.72    1.02
   0 -11  -6    9.88    0.98
   0  11   6    7.69    0.86
   0  11   6    9.58    0.77
   0  11   6    8.89    0.91
   1 -11   6    0.62    0.36
  -1 -11  -6   -0.34    0.52
  -1 -11  -6    0.22    0.55
   1  11   6   -0.23    0.35
   1  11   6    0.65    0.49
   1  11   6    0.42    0.51
  -2 -11  -6   10.62    1.13
  -2 -11  -6   11.11    1.14
  -2 -11  -6   12.18    0.85
   2 -11   6   11.28    0.84
   2  11   6    9.85    1.03
   2  11   6   10.52    1.00
   2  11   6   11.25    0.88
  -3 -11  -6   -0.05    0.68
  -3 -11  -6   -0.06    0.39
   3 -11   6    0.15    0.36
   3  11   6    0.24    0.63
   3  11   6    0.20    0.43
  -4 -11  -6   25.07    1.89
  -4 -11  -6   21.17    1.72
   4  11   6   26.95    1.51
  -5 -11  -6    6.19    0.81
  -5 -11  -6    5.01    1.01
   5  11   6    6.13    0.80
  -6 -11  -6   13.24    1.13
  -6 -11  -6    9.18    1.51
   6  11   6   11.31    1.22
  -7 -11  -6    0.49    0.72
  -7 -11  -6    0.20    1.04
   7  11   6   -1.40    0.76
  -8 -11  -6   12.33    1.49
  -8 -11  -6   11.07    1.60
   8  11   6   10.19    1.59
  -9 -12   6    2.14    1.01
  -9 -12   6    1.27    1.27
  -9  12   6   -0.27    1.30
  -8 -12   6    4.15    0.87
  -8 -12   6    2.22    1.09
  -8  12   6    2.46    1.12
  -7 -12   6    0.61    0.80
  -7 -12   6    1.36    0.63
  -7  12   6    1.48    0.88
  -6 -12   6   13.96    1.37
   6 -12  -6   15.82    1.79
  -6 -12   6   14.95    1.15
  -6  12   6   12.74    1.21
  -6  12   6   14.11    1.37
  -5 -12   6   -0.92    0.60
  -5 -12   6    0.63    0.45
   5 -12  -6   -0.63    0.70
  -5  12   6   -1.09    0.62
  -5  12   6   -0.26    0.57
  -5  12   6    1.50    1.02
  -4 -12   6    0.84    0.39
   4 -12  -6    0.13    0.60
  -4 -12   6    0.91    0.58
  -4  12   6   -0.15    0.53
   4  12  -6    0.64    0.41
  -4  12   6    0.80    0.54
   3 -12  -6   -0.02    0.55
  -3  12   6    1.52    0.52
  -3  12   6    1.45    0.85
  -3  12   6    1.86    0.49
   2 -12  -6    2.34    0.58
  -2 -12   6    1.92    0.57
  -2  12   6    1.95    0.47
  -2  12   6    1.31    0.55
  -2  12   6    1.23    0.80
   1 -12  -6    4.49    0.69
  -1 -12   6    3.13    0.64
  -1 -12   6    3.82    0.62
  -1  12   6    3.18    0.55
  -1  12   6    3.21    0.49
  -1  12   6    3.09    0.87
  -1  12   6    2.83    0.65
   0 -12   6    5.11    0.72
   0 -12  -6    6.12    0.95
   0 -12  -6    4.42    0.70
   0 -12   6    5.69    0.82
   0  12   6    6.48    0.69
   0  12   6    4.38    0.63
   0  12   6    5.31    0.87
   1 -12   6    5.59    0.69
  -1 -12  -6    6.88    1.02
  -1 -12  -6    6.48    0.98
   1  12   6    4.84    0.73
   1  12   6    4.96    0.68
   1  12   6    7.09    0.90
   2 -12   6   12.48    0.92
  -2 -12  -6    8.67    1.47
  -2 -12  -6   12.58    1.27
  -2 -12  -6   12.74    0.91
   2  12   6   15.76    1.01
   3 -12   6    0.02    0.38
  -3 -12  -6   -0.36    0.45
  -3 -12  -6    0.99    0.75
  -3 -12  -6    0.19    0.68
   3  12   6    0.30    0.53
  -4 -12  -6    5.79    0.98
  -4 -12  -6    5.15    0.77
   4  12   6    4.59    1.00
  -5 -12  -6   -0.30    0.50
  -5 -12  -6    0.64    0.88
   5  12   6    0.02    0.64
  -6 -12  -6    0.68    0.64
  -6 -12  -6    0.26    0.97
   6  12   6    0.06    0.73
  -7 -12  -6    1.09    1.11
  -7 -12  -6   -0.31    0.75
   7  12   6    0.22    0.91
  -8 -12  -6    2.48    1.00
  -8 -12  -6    3.14    1.46
  -8 -13   6   -1.00    1.04
  -8 -13   6    1.52    0.80
  -8  13   6    1.62    1.18
  -7 -13   6    3.31    1.00
  -7 -13   6    4.98    0.79
  -7  13   6    6.03    1.05
  -6 -13   6    2.24    0.81
  -6 -13   6    3.39    0.65
  -6  13   6    3.70    0.86
   5 -13  -6   -0.73    0.69
  -5 -13   6    0.53    0.45
  -5 -13   6   -0.73    0.63
  -5  13   6   -0.50    0.68
  -5  13   6    0.60    1.06
  -5  13   6   -1.22    0.67
  -4 -13   6   -1.08    0.58
   4 -13  -6    0.34    0.66
  -4  13   6    0.60    0.59
  -4  13   6    1.30    0.96
  -4  13   6   -0.60    0.65
   3 -13  -6    0.31    0.62
  -3 -13   6    1.00    0.57
  -3  13   6    0.50    0.92
  -3  13   6    1.01    0.61
  -3  13   6    1.34    0.51
   2 -13  -6   -0.39    0.57
  -2 -13   6   -0.64    0.47
  -2  13   6    0.43    0.46
  -2  13   6    1.10    0.97
  -2  13   6   -0.24    0.56
  -1 -13   6   -0.04    0.48
  -1 -13   6   -0.66    0.62
   1 -13  -6    0.77    0.64
  -1  13   6    0.61    0.58
  -1  13   6   -0.42    0.39
   0 -13   6   25.13    1.49
   0 -13  -6   22.12    1.63
   0 -13   6   24.27    1.70
   0 -13  -6   21.64    1.59
   0  13   6   26.27    1.60
   0  13   6   28.20    1.42
   0  13   6   22.54    2.33
   1 -13   6    0.05    0.44
   1 -13   6   -0.02    0.71
  -1 -13  -6   -0.85    0.62
   1  13   6    0.31    0.46
  -2 -13  -6   26.20    1.43
   2 -13   6   22.89    1.79
  -2 -13  -6   26.15    1.76
  -2 -13  -6   25.43    1.80
   2 -13   6   25.27    1.48
   2  13   6   29.09    1.52
  -3 -13  -6   26.09    1.84
  -3 -13  -6   20.31    1.72
   3 -13   6   22.25    1.34
  -3 -13  -6   23.93    1.38
   3  13   6   25.98    1.50
  -4 -13  -6    7.21    0.91
  -4 -13  -6    7.74    1.32
   4  13   6    9.61    1.08
  -5 -13  -6    0.55    0.58
  -5 -13  -6    1.92    0.96
   5  13   6    0.62    0.70
  -6 -13  -6   32.47    1.88
  -6 -13  -6   32.12    2.36
   6  13   6   31.33    2.06
  -7 -13  -6    1.39    0.83
  -7 -13  -6    1.37    1.25
   7  13   6    0.85    0.93
  -8 -13  -6    2.05    1.47
  -8 -13  -6    1.63    1.03
   8  13   6    0.66    1.19
  -8 -14   6    2.71    0.90
  -8 -14   6    2.41    1.20
  -8  14   6    4.52    1.32
  -7 -14   6    0.22    0.96
  -7 -14   6    2.48    0.72
  -7  14   6    2.07    1.06
  -6 -14   6    1.80    0.59
  -6 -14   6    0.81    0.78
  -6  14   6    1.96    0.97
   5 -14  -6   -0.06    0.85
  -5 -14   6   -0.45    0.71
  -5 -14   6   -0.10    0.47
  -5  14   6    0.63    0.74
  -5  14   6    1.21    1.22
  -5  14   6   -0.53    0.74
  -4 -14   6   -0.06    0.55
  -4  14   6   -0.15    1.06
  -4  14   6    1.04    0.64
  -4  14   6   -0.20    0.68
   3 -14  -6    0.39    0.69
  -3 -14   6   -1.01    0.49
  -3  14   6    0.59    0.55
  -3  14   6   -1.56    0.99
  -3  14   6    0.39    0.65
   2 -14  -6   26.08    1.61
  -2 -14   6   23.03    1.53
  -2  14   6   20.05    1.53
  -2  14   6   25.03    2.00
  -2  14   6   24.41    1.41
  -1 -14   6   -0.13    0.45
   1 -14  -6    0.51    0.71
  -1 -14   6   -0.43    0.76
  -1  14   6   -0.22    0.43
  -1  14   6    0.55    0.92
   0 -14  -6    1.94    0.71
   0 -14   6    2.46    0.58
   0 -14   6    1.74    0.80
   0  14   6    2.88    0.55
   0  14   6    1.66    0.99
  -1 -14  -6    1.18    0.77
  -1 -14  -6    1.98    0.81
   1 -14   6    0.85    0.48
   1 -14   6    2.03    0.88
   1  14   6    1.79    0.53
  -2 -14  -6   12.73    1.43
   2 -14   6    8.90    0.89
  -2 -14  -6   10.19    1.35
   2  14   6   12.67    1.03
   3 -14   6    0.57    0.45
  -3 -14  -6    1.35    0.50
  -3 -14  -6    2.70    0.88
   3  14   6    0.88    0.60
[truncated: 131,221 more chars]
