# Supplementary material for: Crystal structure analysis of [5-(4-meth­oxy­phen­yl)-2-methyl-2H-1,2,3-triazol-4-yl](thio­phen-2-yl)methanone
Source: Acta Crystallogr E Crystallogr Commun. 2018 Jul 31;74(Pt 8):1178–81. doi: 10.1107/S2056989018010654 (PMC6073004; doi:10.1107/S2056989018010654)
Supplement: Supplementary file 2 [file e-74-01178-Isup2.hkl]

data_I                                                                          
_shelx_title ' SIR2014 run in space group P 21/n'                               
_shelx_refln_list_code          4                                               
_shelx_F_calc_maximum      194.95                                               
_exptl_crystal_F_000       624.00                                               
_reflns_d_resolution_high  0.7090                                               
                                                                                
loop_                                                                           
 _space_group_symop_operation_xyz                                               
 'x, y, z'                                                                      
 '-x+1/2, y+1/2, -z+1/2'                                                        
 '-x, -y, -z'                                                                   
 'x-1/2, -y-1/2, z-1/2'                                                         
                                                                                
_cell_length_a     8.5851                                                       
_cell_length_b    16.8986                                                       
_cell_length_c     9.3455                                                       
_cell_angle_alpha  90.000                                                       
_cell_angle_beta   92.465                                                       
_cell_angle_gamma  90.000                                                       
                                                                                
_shelx_F_squared_multiplier     1.000                                           
                                                                                
loop_                                                                           
 _refln_index_h                                                                 
 _refln_index_k                                                                 
 _refln_index_l                                                                 
 _refln_F_squared_calc                                                          
 _refln_F_squared_meas                                                          
 _refln_F_squared_sigma                                                         
 _refln_observed_status                                                         
   2   0   0          2.43         -1.29         1.29 o                         
   4   0   0       3067.79       3143.34        68.50 o                         
   6   0   0       1288.53       1322.34        36.80 o                         
   8   0   0        168.28        157.13        12.51 o                         
  10   0   0        291.27        273.08        38.96 o                         
  12   0   0         32.04         40.08        47.20 o                         
   1   1   0       1035.08        976.13        17.46 o                         
   2   1   0       1025.43        957.42        17.69 o                         
   3   1   0         19.08         20.26         2.15 o                         
   4   1   0        335.76        317.59         7.91 o                         
   5   1   0       2824.95       3022.78        54.64 o                         
   6   1   0         13.69          9.35         4.08 o                         
   7   1   0        128.99        137.62         9.68 o                         
   8   1   0        203.87        191.28        11.15 o                         
   9   1   0        264.19        245.10        14.42 o                         
  10   1   0          0.48         -3.61        14.27 o                         
  11   1   0         14.19         15.98        24.89 o                         
  12   1   0        171.14        125.19        39.33 o                         
   0   2   0        503.38        544.25        17.83 o                         
   1   2   0       2335.04       2258.05        39.53 o                         
   2   2   0       2804.97       2590.29        50.06 o                         
   3   2   0         45.23         29.27         2.34 o                         
   4   2   0       3960.32       3932.81        69.84 o                         
   5   2   0        959.05        939.51        20.93 o                         
   6   2   0          9.33          7.14         4.17 o                         
   7   2   0          4.63          2.75         5.98 o                         
   8   2   0        363.26        345.51        14.51 o                         
   9   2   0          2.39         -1.27         9.15 o                         
  10   2   0         66.64         81.83        14.88 o                         
  11   2   0         28.70         37.02        18.64 o                         
  12   2   0         39.65         40.50        33.24 o                         
   1   3   0       6871.71       6645.88       106.73 o                         
   2   3   0         21.23         22.76         1.84 o                         
   3   3   0         23.33         20.86         2.26 o                         
   4   3   0       1171.21       1184.46        22.78 o                         
   5   3   0         10.16          4.33         3.25 o                         
   6   3   0        532.50        527.30        13.26 o                         
   7   3   0       1024.49       1004.52        22.12 o                         
   8   3   0        276.38        275.35        13.77 o                         
   9   3   0        371.82        347.64        18.67 o                         
  10   3   0        111.20        146.17        21.30 o                         
  11   3   0         70.31        105.38        19.98 o                         
  12   3   0          0.46         -4.11        52.44 o                         
   0   4   0       7883.18       7739.11       216.51 o                         
   1   4   0      12075.34      11320.86       160.16 o                         
   2   4   0        400.30        364.59         7.39 o                         
   3   4   0       2753.58       2834.67        50.67 o                         
   4   4   0        419.04        498.79        11.33 o                         
   5   4   0        915.91        948.91        21.44 o                         
   6   4   0          0.06         -0.62         4.43 o                         
   7   4   0         92.93         96.31         7.20 o                         
   8   4   0         51.88         60.55         9.12 o                         
   9   4   0         47.82         34.24        11.16 o                         
  10   4   0         39.52         29.85        19.88 o                         
  11   4   0          3.85         25.49        36.90 o                         
   1   5   0       1875.22       2043.17        27.29 o                         
   2   5   0         69.25         62.47         2.93 o                         
   3   5   0       1280.35       1329.20        23.42 o                         
   4   5   0        160.15        161.11         6.02 o                         
   5   5   0         16.13         13.75         3.73 o                         
   6   5   0        171.53        167.47         8.38 o                         
   7   5   0       1107.24       1017.19        22.63 o                         
   8   5   0        310.04        272.91        13.10 o                         
   9   5   0        456.03        369.57        18.92 o                         
  10   5   0         81.56        111.99        22.49 o                         
  11   5   0        100.38        102.47        21.20 o                         
   0   6   0       2309.12       2251.10        35.12 o                         
   1   6   0       3490.58       3429.65        47.45 o                         
   2   6   0        194.86        204.61         5.93 o                         
   3   6   0       1471.43       1395.24        24.62 o                         
   4   6   0        100.39         92.51         5.32 o                         
   5   6   0        347.87        302.41         9.00 o                         
   6   6   0         17.85         27.09         5.33 o                         
   7   6   0         39.25         24.85         6.93 o                         
   8   6   0          0.40          2.13         7.92 o                         
   9   6   0        111.78        128.09        12.93 o                         
  10   6   0         63.85         22.28        14.48 o                         
  11   6   0         22.62         34.72        29.43 o                         
   1   7   0          6.02          5.30         1.64 o                         
   2   7   0       1029.21       1114.73        18.61 o                         
   3   7   0       4588.93       4511.63       122.60 o                         
   4   7   0        856.62        903.17        17.63 o                         
   5   7   0        134.09        122.95         6.37 o                         
   6   7   0         24.35         29.60         5.19 o                         
   7   7   0         16.31         14.09         6.23 o                         
   8   7   0        136.02        144.10        11.61 o                         
   9   7   0        455.11        421.81        22.55 o                         
  10   7   0         42.61         16.92        17.73 o                         
  11   7   0         30.47         45.24        22.54 o                         
   0   8   0       4788.79       4951.02        85.10 o                         
   1   8   0        719.90        716.57        11.68 o                         
   2   8   0         45.20         65.33         4.01 o                         
   3   8   0        189.45        153.50         5.17 o                         
   4   8   0        896.50        893.79        17.54 o                         
   5   8   0         27.65         23.64         4.32 o                         
   6   8   0          3.51         10.72         5.13 o                         
   7   8   0        393.24        348.63        12.84 o                         
   8   8   0        284.14        296.48        14.96 o                         
   9   8   0         21.07         19.00        12.62 o                         
  10   8   0        182.49        194.92        21.07 o                         
  11   8   0          6.46         31.19        60.31 o                         
   1   9   0         83.26        111.46         4.06 o                         
   2   9   0        145.30        161.09         6.00 o                         
   3   9   0        971.58       1121.65        19.46 o                         
   4   9   0        266.13        273.49         7.72 o                         
   5   9   0        227.18        238.02         8.82 o                         
   6   9   0        820.48        755.37        18.60 o                         
   7   9   0        554.68        533.74        16.86 o                         
   8   9   0        712.94        726.18        30.42 o                         
   9   9   0        392.96        408.13        22.55 o                         
  10   9   0         37.60          6.67        17.69 o                         
  11   9   0        151.52        146.35        26.39 o                         
   0  10   0         37.30         34.33         2.84 o                         
   1  10   0          8.31          4.72         2.25 o                         
   2  10   0       1966.26       2004.87        32.98 o                         
   3  10   0        324.92        295.55         8.03 o                         
   4  10   0       1330.26       1237.80        21.91 o                         
   5  10   0        733.00        680.48        14.58 o                         
   6  10   0         72.41         56.00         6.20 o                         
   7  10   0        597.19        508.79        35.48 o                         
   8  10   0        821.04        810.04        27.95 o                         
   9  10   0         25.54          6.24        13.59 o                         
  10  10   0          0.01         10.96        19.75 o                         
   1  11   0        898.85        953.06        15.60 o                         
   2  11   0         88.95        113.71         5.12 o                         
   3  11   0          0.20          1.90         3.77 o                         
   4  11   0        723.47        668.62        13.33 o                         
   5  11   0        936.83        877.56        19.11 o                         
   6  11   0          2.92         11.66         5.75 o                         
   7  11   0        224.67        222.67        13.40 o                         
   8  11   0         21.49         30.13        11.90 o                         
   9  11   0        194.20        173.50        16.77 o                         
  10  11   0        112.99        178.81        23.66 o                         
   0  12   0        892.32        889.05        24.91 o                         
   1  12   0        372.92        422.04         9.34 o                         
   2  12   0        566.83        552.85        12.11 o                         
   3  12   0         16.07         40.41         4.86 o                         
   4  12   0        190.96        186.13         9.13 o                         
   5  12   0         35.45         29.77         5.25 o                         
   6  12   0        881.51        802.75        24.81 o                         
   7  12   0          5.59         14.30         8.37 o                         
   8  12   0        108.70        128.14        12.27 o                         
   9  12   0        136.55        150.73        20.54 o                         
  10  12   0        171.41        141.96        23.94 o                         
   1  13   0       1269.30       1344.34        23.17 o                         
   2  13   0          1.10          5.04         3.64 o                         
   3  13   0        470.65        481.92        13.08 o                         
   4  13   0          0.03         -3.26         5.64 o                         
   5  13   0        201.10        176.85        10.13 o                         
   6  13   0        132.91        144.51         9.52 o                         
   7  13   0        143.86        157.56        11.29 o                         
   8  13   0         68.79         78.85        15.82 o                         
   9  13   0        145.27        103.94        20.54 o                         
  10  13   0        396.33        368.26        30.62 o                         
   0  14   0        303.99        297.32        12.40 o                         
   1  14   0        545.45        505.14        12.94 o                         
   2  14   0       1328.39       1297.57        22.80 o                         
   3  14   0        268.44        267.68        13.25 o                         
   4  14   0         20.83         23.44         6.99 o                         
   5  14   0         44.38         33.64         9.66 o                         
   6  14   0         27.01         18.97         8.29 o                         
   7  14   0         46.63         54.75         9.74 o                         
   8  14   0        110.35        112.41        18.75 o                         
   9  14   0        360.16        379.49        29.53 o                         
   1  15   0        211.60        199.69         8.16 o                         
   2  15   0        271.97        268.87         8.80 o                         
   3  15   0        556.47        539.66        18.37 o                         
   4  15   0          3.97          6.09        11.81 o                         
   5  15   0        274.27        265.37        16.58 o                         
   6  15   0        503.27        442.50        21.31 o                         
   7  15   0         67.91        111.36        14.80 o                         
   8  15   0         78.06        107.76        19.06 o                         
   9  15   0         24.17         60.36        22.95 o                         
   0  16   0        135.93        150.76        14.89 o                         
   1  16   0         13.60         14.73         5.10 o                         
   2  16   0         80.58        109.72         6.35 o                         
   3  16   0         61.39         73.73         9.66 o                         
   4  16   0        140.33        153.39        12.49 o                         
   5  16   0        413.94        427.18        31.89 o                         
   6  16   0        681.09        710.65        27.21 o                         
   7  16   0          0.22         23.82        14.40 o                         
   8  16   0          2.23         24.02        18.76 o                         
   1  17   0        236.85        208.96        11.88 o                         
   2  17   0          2.28          2.66         5.75 o                         
   3  17   0        256.00        267.56        13.64 o                         
   4  17   0          3.87         10.80         9.81 o                         
   5  17   0        132.55        142.67        13.29 o                         
   6  17   0         26.86         32.98        18.71 o                         
   7  17   0        242.40        209.35        28.82 o                         
   8  17   0        251.01        302.70        25.58 o                         
   0  18   0          2.66         18.74        17.98 o                         
   1  18   0        233.96        215.23        13.65 o                         
   2  18   0          7.86         19.08         7.67 o                         
   3  18   0        289.67        328.61        15.60 o                         
   4  18   0          0.83         17.83        14.65 o                         
   5  18   0         77.15         92.72        13.73 o                         
   6  18   0          1.38          7.67        13.95 o                         
   7  18   0          3.58          3.89        20.87 o                         
   1  19   0        224.37        181.10        21.01 o                         
   2  19   0         29.65         36.12         8.14 o                         
   3  19   0         64.35         63.12         9.83 o                         
   4  19   0          0.03         14.77        13.25 o                         
   5  19   0         31.61         26.59        13.86 o                         
   6  19   0         82.53        128.99        20.95 o                         
   7  19   0         99.69        133.76        24.75 o                         
   0  20   0          6.15          0.37        23.60 o                         
   1  20   0        299.20        305.29        29.58 o                         
   2  20   0        425.86        475.89        32.09 o                         
   3  20   0        627.53        630.45        39.52 o                         
   4  20   0         42.25         48.08        16.89 o                         
   5  20   0         17.95         51.71        33.53 o                         
   6  20   0          0.25        -16.39        21.61 o                         
   1  21   0        101.82        123.69        28.10 o                         
   2  21   0         64.21        100.15        21.73 o                         
   3  21   0         80.57        120.46        16.16 o                         
   4  21   0         92.06        117.14        18.57 o                         
   5  21   0         25.02         66.59        19.26 o                         
   0  22   0         31.14         -3.37        29.59 o                         
   1  22   0        124.10        171.94        25.83 o                         
   2  22   0        235.90        242.18        28.60 o                         
   3  22   0          2.99         56.26        27.47 o                         
   4  22   0         72.15         78.71        21.54 o                         
   1  23   0         96.40        112.40        27.68 o                         
   2  23   0        198.93        183.59        35.96 o                         
   3  23   0          3.18        -28.47        38.21 o                         
 -11   0   1          0.10         35.59        36.34 o                         
  -9   0   1        353.81        297.70        19.68 o                         
  -7   0   1         80.40         86.46        14.73 o                         
  -5   0   1       2100.84       2116.35        55.43 o                         
  -3   0   1          9.73          3.18         3.56 o                         
  -1   0   1       4435.59       4130.73       166.70 o                         
   1   0   1        204.17        194.45         4.52 o                         
   3   0   1       5659.79       5634.85       120.48 o                         
   5   0   1       1377.69       1396.95        32.43 o                         
   7   0   1       2821.37       2731.18        61.87 o                         
   9   0   1         21.04         -7.79        31.28 o                         
  11   0   1        723.15        728.97        67.80 o                         
 -12   1   1         49.50        132.57        47.95 o                         
 -11   1   1         91.84         79.40        27.19 o                         
 -10   1   1         90.95        104.77        14.60 o                         
  -9   1   1       1013.03        910.81        25.76 o                         
  -8   1   1        148.02        117.37         9.63 o                         
  -7   1   1        651.80        631.30        15.53 o                         
  -6   1   1        330.35        341.37         9.99 o                         
  -5   1   1        611.29        532.95        13.33 o                         
  -4   1   1         44.98         47.95         3.38 o                         
  -3   1   1        250.72        272.53         6.61 o                         
  -2   1   1       5235.82       5055.23        88.21 o                         
  -1   1   1       1076.32       1045.78        18.93 o                         
   0   1   1       1562.37       1510.40        26.63 o                         
   1   1   1       3820.45       3556.18        53.54 o                         
   2   1   1       2780.20       2667.88        46.95 o                         
   3   1   1        466.96        467.82         9.78 o                         
   4   1   1         82.13         84.61         4.25 o                         
   5   1   1        689.58        777.83        16.29 o                         
   6   1   1         38.02         35.35         4.58 o                         
   7   1   1          0.07          7.08         5.58 o                         
   8   1   1        227.42        193.68        13.26 o                         
   9   1   1         47.28         45.38        10.10 o                         
  10   1   1          0.75        -12.16        13.70 o                         
  11   1   1         45.07         18.17        25.43 o                         
  12   1   1         78.57         31.47        33.11 o                         
 -12   2   1         22.86         21.36        33.56 o                         
 -11   2   1        121.45        130.46        19.40 o                         
 -10   2   1         36.47         18.42        31.24 o                         
  -9   2   1          7.42          8.63         9.55 o                         
  -8   2   1         65.82         53.62         8.76 o                         
  -7   2   1         51.62         58.53         7.07 o                         
  -6   2   1        495.48        519.86        14.50 o                         
  -5   2   1          2.31          2.19         3.45 o                         
  -4   2   1       2421.65       2644.33        52.40 o                         
  -3   2   1         75.24         70.56         3.71 o                         
  -2   2   1         27.31         26.84         2.05 o                         
  -1   2   1          0.05         -0.04         0.76 o                         
   0   2   1       2508.56       2537.97        55.13 o                         
   1   2   1         47.10         57.46         2.15 o                         
   2   2   1        116.41         86.38         3.04 o                         
   3   2   1        951.12        877.74        16.82 o                         
   4   2   1         68.52        103.59         4.80 o                         
   5   2   1        380.65        380.40         9.91 o                         
   6   2   1        789.61        775.33        17.15 o                         
   7   2   1        473.54        479.12        13.60 o                         
   8   2   1         14.28         18.66         7.05 o                         
   9   2   1        705.54        654.48        21.86 o                         
  10   2   1         14.42         22.46        13.36 o                         
  11   2   1        393.14        390.65        27.68 o                         
 -12   3   1         57.37         64.57        35.15 o                         
 -11   3   1          0.25         24.58        18.02 o                         
 -10   3   1         11.37        -10.70        18.77 o                         
  -9   3   1         66.45         66.82        17.41 o                         
  -8   3   1       1333.90       1233.77        27.65 o                         
  -7   3   1        369.50        358.41        13.31 o                         
  -6   3   1       1306.81       1270.88        28.24 o                         
  -5   3   1        659.00        650.20        15.91 o                         
  -4   3   1         47.45         71.72         4.05 o                         
  -3   3   1       1244.34       1168.50        20.63 o                         
  -2   3   1        824.15        817.10        13.73 o                         
  -1   3   1         51.41         60.75         2.13 o                         
   0   3   1       1391.19       1403.73        24.95 o                         
   1   3   1       2148.47       2139.46        46.36 o                         
   2   3   1       1325.34       1399.58        23.52 o                         
   3   3   1        457.90        428.14         9.32 o                         
   4   3   1       4318.91       4465.14        79.04 o                         
   5   3   1          0.14          1.75         3.63 o                         
   6   3   1        132.40        125.64         6.84 o                         
   7   3   1         96.63         99.61         7.04 o                         
   8   3   1        735.45        702.72        18.76 o                         
   9   3   1         47.07         50.69        11.09 o                         
  10   3   1         86.65        113.25        14.61 o                         
  11   3   1         62.25         51.16        19.95 o                         
 -11   4   1         47.73          7.24        19.40 o                         
 -10   4   1        352.33        319.78        29.90 o                         
  -9   4   1        315.56        333.77        17.94 o                         
  -8   4   1        105.65        132.33         9.73 o                         
  -7   4   1        101.95         97.76         7.57 o                         
  -6   4   1        436.38        437.76        13.77 o                         
  -5   4   1          5.33          6.11         3.39 o                         
  -4   4   1         34.24         41.02         3.44 o                         
  -3   4   1          0.41         -0.74         1.90 o                         
  -2   4   1       6873.05       6790.49       102.94 o                         
  -1   4   1        308.19        339.93         5.26 o                         
   0   4   1        271.43        299.12         6.38 o                         
   1   4   1        340.42        261.11         6.97 o                         
   2   4   1        358.13        317.33         8.94 o                         
   3   4   1        274.12        307.94         7.47 o                         
   4   4   1        206.79        195.92         7.09 o                         
   5   4   1        202.34        190.18         7.45 o                         
   6   4   1        945.78        892.36        19.35 o                         
   7   4   1        777.87        652.96        18.40 o                         
   8   4   1       3095.72       3027.25        57.28 o                         
   9   4   1         90.78         70.28        12.28 o                         
  10   4   1        194.51        208.93        16.85 o                         
  11   4   1         11.52         -3.73        22.38 o                         
 -11   5   1        236.49        215.65        23.21 o                         
 -10   5   1        792.60        741.53        42.07 o                         
  -9   5   1         31.05         40.61        10.97 o                         
  -8   5   1        585.63        537.89        17.59 o                         
  -7   5   1        269.82        286.68        12.16 o                         
  -6   5   1         22.28         27.09         5.11 o                         
  -5   5   1        399.73        420.80        10.53 o                         
  -4   5   1       1479.50       1486.41        26.64 o                         
  -3   5   1        921.83        867.73        16.16 o                         
  -2   5   1       1114.73       1270.70        20.69 o                         
  -1   5   1       3896.56       4086.19        59.77 o                         
   0   5   1        920.25        901.96        14.05 o                         
   1   5   1        199.43        151.60         3.97 o                         
   2   5   1         37.44         30.42         2.74 o                         
   3   5   1        253.73        263.74         6.38 o                         
   4   5   1        394.05        355.01         9.13 o                         
   5   5   1        304.21        314.83         9.31 o                         
   6   5   1         63.87         62.19         5.96 o                         
   7   5   1        384.66        342.60        12.36 o                         
   8   5   1         96.27        131.09         9.57 o                         
   9   5   1          1.09         13.15         9.99 o                         
  10   5   1        312.41        285.98        20.64 o                         
  11   5   1         33.46         67.69        22.01 o                         
 -11   6   1         25.72         -9.15        20.39 o                         
 -10   6   1         17.70         18.61        15.30 o                         
  -9   6   1        448.94        406.56        30.17 o                         
  -8   6   1        967.43        857.85        24.64 o                         
  -7   6   1          1.17         -4.15         6.25 o                         
  -6   6   1        106.49        110.90         6.97 o                         
  -5   6   1        406.26        420.13        10.72 o                         
  -4   6   1         29.02         40.85         3.65 o                         
  -3   6   1        634.01        645.54        12.90 o                         
  -2   6   1        633.00        657.55        11.17 o                         
  -1   6   1       2390.30       2497.70        29.46 o                         
   0   6   1       1482.02       1399.43        22.56 o                         
   1   6   1       2675.97       2881.70        51.61 o                         
   2   6   1       2671.67       2692.41        52.83 o                         
   3   6   1        653.85        772.21        17.52 o                         
   4   6   1       2426.62       2533.98        46.22 o                         
   5   6   1        151.79        169.04         9.97 o                         
   6   6   1        742.68        704.33        16.65 o                         
   7   6   1        300.74        252.61        11.34 o                         
   8   6   1        642.82        651.35        19.04 o                         
   9   6   1        165.84        173.98        13.69 o                         
  10   6   1        169.82        222.93        19.99 o                         
  11   6   1         47.86         53.93        21.23 o                         
 -11   7   1          0.59          0.78        24.74 o                         
 -10   7   1        110.02         76.94        16.49 o                         
  -9   7   1        300.78        340.62        30.88 o                         
  -8   7   1          4.68          2.05        10.28 o                         
  -7   7   1         69.29         85.90         9.72 o                         
  -6   7   1       1418.02       1413.33        27.05 o                         
  -5   7   1          4.63          2.41         4.04 o                         
  -4   7   1        153.55        132.25         6.23 o                         
  -3   7   1        156.41        154.56         5.89 o                         
  -2   7   1          6.02         16.52         2.10 o                         
  -1   7   1        476.27        524.02         8.77 o                         
   0   7   1        218.09        193.13         4.52 o                         
   1   7   1        240.81        280.15         5.75 o                         
   2   7   1        194.55        167.30         5.83 o                         
   3   7   1        334.14        335.76        10.01 o                         
   4   7   1       1292.26       1355.66        24.34 o                         
   5   7   1        187.10        205.35         9.56 o                         
   6   7   1        472.30        488.56        13.54 o                         
   7   7   1          3.77          3.66         8.24 o                         
   8   7   1        159.72        186.66        19.36 o                         
   9   7   1        256.85        289.60        19.27 o                         
  10   7   1         10.08         20.52        17.10 o                         
  11   7   1          0.07        -15.01        22.30 o                         
 -11   8   1         26.54        -10.30        35.63 o                         
 -10   8   1         39.20         20.57        17.77 o                         
  -9   8   1         14.31         35.79        12.46 o                         
  -8   8   1         21.36         26.83        15.12 o                         
  -7   8   1        167.48        161.58        10.31 o                         
  -6   8   1        224.24        214.39         9.71 o                         
  -5   8   1         19.11         33.32         4.63 o                         
  -4   8   1        646.39        659.21        14.04 o                         
  -3   8   1        172.41        172.08         5.84 o                         
  -2   8   1        113.91        153.73         4.20 o                         
  -1   8   1         93.66        112.22         4.28 o                         
   0   8   1        244.05        229.33         5.37 o                         
   1   8   1        320.30        372.69         7.04 o                         
   2   8   1        201.43        150.63        11.11 o                         
   3   8   1        118.29        138.20         6.53 o                         
   4   8   1        654.76        630.05        15.09 o                         
   5   8   1        249.54        269.24         8.67 o                         
   6   8   1        548.69        529.39        18.06 o                         
   7   8   1       1631.12       1422.52        35.24 o                         
   8   8   1         55.61         41.48        10.54 o                         
   9   8   1        439.14        444.85        20.62 o                         
  10   8   1        282.09        315.57        20.89 o                         
  11   8   1        264.76        266.62        29.78 o                         
 -11   9   1        498.70        496.16        47.33 o                         
 -10   9   1        108.18         84.26        19.71 o                         
  -9   9   1        314.48        340.19        25.64 o                         
  -8   9   1        286.04        258.34        18.53 o                         
  -7   9   1          2.85         -3.48         7.36 o                         
  -6   9   1        282.77        276.19        10.95 o                         
  -5   9   1        622.45        612.24        14.31 o                         
  -4   9   1       1611.69       1632.13        29.59 o                         
  -3   9   1         18.01         21.96         3.68 o                         
  -2   9   1       3490.59       3555.75        48.53 o                         
  -1   9   1       2771.26       3009.41        44.48 o                         
   0   9   1       1005.43        994.48        17.18 o                         
   1   9   1        180.19        191.77         5.40 o                         
   2   9   1       2209.03       2263.01        38.79 o                         
   3   9   1        102.80         83.57         5.30 o                         
   4   9   1        414.24        443.00        15.16 o                         
   5   9   1         46.64         48.13         4.51 o                         
   6   9   1        686.22        710.09        16.32 o                         
   7   9   1        489.52        404.94        13.84 o                         
   8   9   1          9.21         12.12        10.23 o                         
   9   9   1          0.07         -0.50        11.43 o                         
  10   9   1        175.19        153.05        22.20 o                         
  11   9   1        315.18        353.58        41.66 o                         
 -10  10   1          8.30         22.26        19.40 o                         
  -9  10   1         37.74         38.13        14.48 o                         
  -8  10   1        325.10        353.44        27.79 o                         
  -7  10   1        188.17        167.44        11.67 o                         
  -6  10   1        122.04        135.31         8.18 o                         
  -5  10   1        728.76        734.34        17.60 o                         
  -4  10   1        449.59        459.44        10.82 o                         
  -3  10   1         32.03         39.43         3.76 o                         
  -2  10   1       1458.26       1545.32        20.20 o                         
  -1  10   1        737.23        723.79        13.53 o                         
   0  10   1        983.31        995.25        17.33 o                         
   1  10   1         33.69         47.30         3.01 o                         
   2  10   1        225.00        210.94         7.38 o                         
   3  10   1        360.31        345.77        11.00 o                         
   4  10   1         26.56         16.47         4.90 o                         
   5  10   1       1278.93       1290.17        25.17 o                         
   6  10   1          1.62         -1.07         6.07 o                         
   7  10   1        407.95        418.56        15.77 o                         
   8  10   1         55.14         44.10        13.55 o                         
   9  10   1        441.57        437.79        26.12 o                         
  10  10   1        249.77        249.33        24.57 o                         
 -10  11   1          3.12          0.94        24.07 o                         
  -9  11   1        237.20        281.39        25.50 o                         
  -8  11   1         87.15        120.90        14.87 o                         
  -7  11   1        667.77        651.76        26.35 o                         
  -6  11   1         95.75        102.40         7.93 o                         
  -5  11   1       1343.71       1272.34        23.42 o                         
  -4  11   1       1306.74       1323.13        22.33 o                         
  -3  11   1        291.07        257.82         7.33 o                         
  -2  11   1       1123.52       1034.89        14.46 o                         
  -1  11   1        529.61        547.46        10.62 o                         
   0  11   1        252.53        233.17         6.74 o                         
   1  11   1         51.50         47.35         3.30 o                         
   2  11   1        948.59        956.62        17.84 o                         
   3  11   1        748.06        722.83        17.03 o                         
   4  11   1        219.02        236.44        10.51 o                         
   5  11   1        819.17        793.18        19.94 o                         
   6  11   1         29.15         28.19         6.30 o                         
   7  11   1         59.31         57.42         9.11 o                         
   8  11   1         65.45         75.62        11.43 o                         
   9  11   1         45.64         59.88        18.91 o                         
  10  11   1          1.63         -5.23        21.64 o                         
 -10  12   1         18.53          8.58        34.35 o                         
  -9  12   1         86.49         85.12        18.25 o                         
  -8  12   1         64.28         78.12        12.27 o                         
  -7  12   1         75.31         68.60         9.76 o                         
  -6  12   1          3.11         13.88         9.40 o                         
  -5  12   1        361.06        347.91        10.96 o                         
  -4  12   1        349.82        332.74        10.10 o                         
  -3  12   1        147.24        143.17         5.88 o                         
  -2  12   1         14.56         18.00         2.73 o                         
  -1  12   1        496.07        477.67        10.06 o                         
   0  12   1         68.96         77.82         4.32 o                         
   1  12   1        258.13        243.01         6.76 o                         
   2  12   1         31.76         30.52         4.12 o                         
   3  12   1       1432.42       1393.97        27.20 o                         
   4  12   1        326.01        348.36        12.36 o                         
   5  12   1         51.65         88.91         9.47 o                         
   6  12   1         44.49         44.76        13.23 o                         
   7  12   1         38.61         47.32         9.07 o                         
   8  12   1          1.53         -4.36        13.90 o                         
   9  12   1          1.47         26.43        22.47 o                         
  10  12   1        310.62        360.63        48.27 o                         
 -10  13   1        233.23        223.05        36.24 o                         
  -9  13   1         34.89         18.46        19.01 o                         
  -8  13   1         35.44         44.42        13.66 o                         
  -7  13   1        161.52        158.26        11.72 o                         
  -6  13   1        168.44        159.84        10.73 o                         
  -5  13   1        310.23        298.63        11.01 o                         
  -4  13   1        311.09        277.21         8.54 o                         
  -3  13   1        961.60        970.19        16.52 o                         
  -2  13   1        280.97        268.77         6.97 o                         
  -1  13   1       1279.22       1234.30        22.26 o                         
   0  13   1        123.49        132.85         7.08 o                         
   1  13   1       2014.35       1904.32        30.35 o                         
   2  13   1        865.93        838.18        17.73 o                         
   3  13   1         93.42        105.69         7.49 o                         
   4  13   1         32.81         25.98         6.45 o                         
   5  13   1         17.31         26.41         9.50 o                         
   6  13   1         45.18         43.92        10.93 o                         
   7  13   1        218.91        236.29        19.56 o                         
   8  13   1         67.18         83.91        17.04 o                         
   9  13   1          3.82         40.59        19.68 o                         
  10  13   1        540.29        556.61        45.00 o                         
  -9  14   1         39.01         42.43        20.65 o                         
  -8  14   1        126.92        133.93        17.93 o                         
  -7  14   1         26.39         22.19        10.04 o                         
  -6  14   1        173.77        179.74        11.59 o                         
  -5  14   1        232.49        207.03        17.09 o                         
  -4  14   1         26.57         33.34         4.88 o                         
  -3  14   1       1950.41       1933.70        31.77 o                         
  -2  14   1        526.51        510.30         9.82 o                         
  -1  14   1         22.80         24.51         4.81 o                         
   0  14   1         40.76         48.89         4.65 o                         
   1  14   1        615.00        625.74        12.86 o                         
   2  14   1          4.66         13.78         4.61 o                         
   3  14   1       1911.68       1779.45        34.00 o                         
   4  14   1        542.50        501.92        23.77 o                         
   5  14   1        294.76        267.04        31.16 o                         
   6  14   1         12.40         25.21        11.06 o                         
   7  14   1          0.78         11.75        18.31 o                         
   8  14   1         37.19         80.83        17.15 o                         
   9  14   1        217.65        314.61        27.99 o                         
  -9  15   1          0.14         14.98        22.72 o                         
  -8  15   1        296.05        325.37        27.51 o                         
  -7  15   1        548.96        571.62        25.44 o                         
  -6  15   1         15.52         26.09         8.55 o                         
  -5  15   1        228.68        239.40        12.92 o                         
  -4  15   1        516.33        503.83        13.22 o                         
  -3  15   1       1385.69       1291.55        23.88 o                         
  -2  15   1       1545.42       1406.34        26.01 o                         
  -1  15   1          2.22          4.06         4.96 o                         
   0  15   1        962.21        971.54        18.71 o                         
   1  15   1        748.10        746.04        14.94 o                         
   2  15   1         97.70        100.29         6.78 o                         
   3  15   1         74.87         84.85         7.96 o                         
   4  15   1         70.85         56.32        12.02 o                         
   5  15   1        145.88        139.35        11.93 o                         
   6  15   1         69.80         88.73        17.30 o                         
   7  15   1         64.45         65.03        14.06 o                         
   8  15   1         16.04         39.40        27.00 o                         
   9  15   1         82.72         93.41        23.28 o                         
  -8  16   1         13.90         48.70        27.72 o                         
  -7  16   1         97.32        151.33        17.79 o                         
  -6  16   1         26.61         37.98        10.61 o                         
  -5  16   1        496.56        461.07        16.92 o                         
  -4  16   1        126.03        126.16         8.21 o                         
  -3  16   1        537.16        507.25        17.45 o                         
  -2  16   1          0.16          6.06         5.24 o                         
  -1  16   1         60.08         58.20         6.16 o                         
   0  16   1        436.14        431.08        11.87 o                         
   1  16   1       1534.01       1525.86        29.00 o                         
   2  16   1        198.79        233.58        14.33 o                         
   3  16   1        540.62        487.37        24.10 o                         
   4  16   1         89.07        109.57        10.89 o                         
   5  16   1        684.47        717.25        25.61 o                         
   6  16   1         33.48         38.24        18.28 o                         
   7  16   1        227.29        253.23        20.49 o                         
   8  16   1         99.03        152.54        21.30 o                         
  -8  17   1         46.21         79.07        24.55 o                         
  -7  17   1          8.11        -13.55        24.83 o                         
  -6  17   1         17.16         30.83        12.68 o                         
  -5  17   1          3.32         11.21        12.76 o                         
  -4  17   1       1034.18       1097.71        31.64 o                         
  -3  17   1        734.77        698.15        18.63 o                         
  -2  17   1         24.10         33.48         6.12 o                         
  -1  17   1         13.99         14.34         6.48 o                         
   0  17   1          0.12          1.78         6.31 o                         
   1  17   1         39.46         42.55         7.31 o                         
   2  17   1        896.41        909.48        39.78 o                         
   3  17   1        228.66        245.05        15.17 o                         
   4  17   1         41.75         57.96        13.68 o                         
   5  17   1         31.14         40.60        16.00 o                         
   6  17   1        118.64        142.21        15.36 o                         
   7  17   1          1.00         13.14        29.85 o                         
   8  17   1          6.08         62.24        54.05 o                         
  -7  18   1          3.73         -2.54        21.69 o                         
  -6  18   1        113.51        120.99        15.35 o                         
  -5  18   1        203.03        232.70        17.34 o                         
  -4  18   1        183.80        168.93        12.81 o                         
  -3  18   1         13.15         16.38         8.02 o                         
  -2  18   1        389.40        356.89        36.18 o                         
  -1  18   1         24.08         15.25        11.19 o                         
   0  18   1        234.20        228.10        13.09 o                         
   1  18   1         41.45         37.12        10.18 o                         
   2  18   1        827.75        867.00        30.06 o                         
   3  18   1          8.73         27.11        10.40 o                         
   4  18   1        191.54        232.30        18.07 o                         
   5  18   1         19.53         35.92        17.09 o                         
   6  18   1        321.49        331.52        23.64 o                         
   7  18   1          3.45          9.20        17.33 o                         
  -7  19   1          8.35         32.46        23.26 o                         
  -6  19   1        628.59        607.09        33.09 o                         
  -5  19   1         70.18         83.59        15.45 o                         
  -4  19   1          1.09         -9.96        11.99 o                         
  -3  19   1        107.91        109.02        16.11 o                         
  -2  19   1       1073.48       1011.31        51.54 o                         
  -1  19   1          9.40         16.38        11.22 o                         
   0  19   1        138.10        129.20        13.95 o                         
   1  19   1         28.62         38.74        10.66 o                         
   2  19   1         87.04        109.66        12.71 o                         
   3  19   1          9.03         20.23        11.68 o                         
   4  19   1         46.45         72.61        13.15 o                         
   5  19   1          5.30         24.62        15.55 o                         
   6  19   1         36.91          9.56        22.98 o                         
   7  19   1          0.27        -21.98        21.98 o                         
  -6  20   1          3.23         15.86        21.06 o                         
  -5  20   1          6.63         32.94        18.10 o                         
  -4  20   1         31.46         51.15        16.33 o                         
  -3  20   1          3.13         21.53        26.18 o                         
  -2  20   1         15.23         13.96        15.09 o                         
  -1  20   1         14.03         16.75        18.71 o                         
   0  20   1        440.81        454.11        30.38 o                         
   1  20   1         32.85         51.36        12.44 o                         
   2  20   1        693.73        681.79        26.69 o                         
   3  20   1        205.63        253.71        18.85 o                         
   4  20   1        530.18        520.09        32.00 o                         
   5  20   1         27.51         52.07        28.43 o                         
   6  20   1         78.89         69.89        21.46 o                         
  -5  21   1        109.69        136.76        21.94 o                         
  -4  21   1        229.25        179.99        20.79 o                         
  -3  21   1        462.33        469.48        40.14 o                         
  -2  21   1        370.56        327.71        32.31 o                         
  -1  21   1          2.27          6.48        18.77 o                         
   0  21   1        220.51        316.98        31.59 o                         
   1  21   1        444.01        451.90        30.30 o                         
   2  21   1         71.21        102.28        21.99 o                         
   3  21   1          1.26          1.33        17.68 o                         
   4  21   1          2.15          3.36        18.08 o                         
   5  21   1         28.92         21.10        20.04 o                         
  -4  22   1        243.36        241.51        24.90 o                         
  -3  22   1          4.69         34.00        27.03 o                         
  -2  22   1         99.69        137.78        26.62 o                         
  -1  22   1        121.43        158.39        33.34 o                         
   0  22   1          0.54         40.70        22.21 o                         
   1  22   1        440.37        511.55        43.64 o                         
   2  22   1        153.80        164.47        23.64 o                         
   3  22   1         12.08         10.48        25.23 o                         
   4  22   1         58.27         38.11        27.22 o                         
  -3  23   1        773.11        785.91        71.55 o                         
  -2  23   1          0.01        118.97        29.94 o                         
  -1  23   1        438.35        452.13        44.75 o                         
   0  23   1         96.66         83.39        33.71 o                         
   1  23   1        111.78        109.93        36.15 o                         
   2  23   1          0.08         21.29        27.25 o                         
   3  23   1         14.27         46.83        55.07 o                         
 -12   0   2        243.38        310.92        56.19 o                         
 -10   0   2          1.25          3.75        22.85 o                         
  -8   0   2       1202.89       1178.43        36.70 o                         
  -6   0   2        590.35        539.14        19.13 o                         
  -4   0   2        168.12        145.06         7.71 o                         
  -2   0   2      26864.07      24799.05       741.01 o                         
   0   0   2       9493.61       9031.30       220.67 o                         
   2   0   2        247.77        255.07         7.21 o                         
   4   0   2       2429.18       2657.22        58.48 o                         
   6   0   2       4217.37       4211.95       106.40 o                         
   8   0   2        270.07        266.55        25.47 o                         
  10   0   2        150.81        120.62        31.84 o                         
 -12   1   2          3.42         66.41        34.03 o                         
 -11   1   2          3.17        -18.00        18.00 o                         
 -10   1   2        216.54        209.38        21.46 o                         
  -9   1   2          3.61          8.88        11.11 o                         
  -8   1   2         47.65         42.32         8.80 o                         
  -7   1   2          6.57          0.41         5.04 o                         
  -6   1   2        432.53        399.83        10.54 o                         
  -5   1   2        861.60        873.75        18.21 o                         
  -4   1   2        471.70        413.65         9.91 o                         
  -3   1   2        217.56        208.00         7.07 o                         
  -2   1   2      15541.11      14563.32       275.98 o                         
  -1   1   2       1470.98       1479.58        37.27 o                         
   0   1   2       3102.82       2990.22        57.13 o                         
   1   1   2       4332.26       4071.60        57.81 o                         
   2   1   2       1072.85       1021.73        16.42 o                         
   3   1   2       1945.29       2062.73        36.78 o                         
   4   1   2       1239.43       1168.28        19.28 o                         
   5   1   2        112.14        128.21         6.11 o                         
   6   1   2         33.20         37.12         9.13 o                         
   7   1   2          5.67         17.14         6.16 o                         
   8   1   2          0.41          2.21         7.02 o                         
   9   1   2        122.39         88.72        10.09 o                         
  10   1   2         84.81         83.56        24.02 o                         
  11   1   2          3.60        -17.61        25.96 o                         
 -11   2   2          0.16        -12.88        29.17 o                         
 -10   2   2        281.12        242.24        29.47 o                         
  -9   2   2          0.04          8.91        16.38 o                         
  -8   2   2        212.19        226.91        12.25 o                         
  -7   2   2        742.94        759.07        17.13 o                         
  -6   2   2       3167.79       3216.20        54.72 o                         
  -5   2   2        316.11        302.35         8.98 o                         
  -4   2   2        693.42        715.03        15.14 o                         
  -3   2   2        181.04        174.62         5.42 o                         
  -2   2   2        223.88        248.42         7.21 o                         
  -1   2   2      29036.65      26800.63       621.91 o                         
   0   2   2       2681.96       2574.52        64.64 o                         
   1   2   2       1179.25       1143.54        27.74 o                         
   2   2   2         26.71         23.71         1.73 o                         
   3   2   2       1222.46       1368.80        23.56 o                         
   4   2   2        181.34        187.47         6.18 o                         
   5   2   2         57.04         65.78         4.81 o                         
   6   2   2         11.56         16.64         5.07 o                         
   7   2   2        485.27        494.91        14.07 o                         
   8   2   2         13.16          6.99         7.11 o                         
   9   2   2         36.65         36.37         9.81 o                         
  10   2   2         60.94         52.05        15.04 o                         
  11   2   2          7.53        -18.44        27.35 o                         
 -11   3   2         60.22         44.90        22.81 o                         
 -10   3   2        257.73        251.83        22.63 o                         
  -9   3   2        160.18        145.45        15.44 o                         
  -8   3   2        110.43        110.97        10.90 o                         
  -7   3   2        525.12        526.61        17.20 o                         
  -6   3   2        763.02        784.78        17.99 o                         
  -5   3   2        643.87        660.62        15.12 o                         
  -4   3   2        314.07        294.48         9.23 o                         
  -3   3   2        807.99        803.68        23.42 o                         
  -2   3   2        237.85        218.52         6.11 o                         
  -1   3   2      38005.56      35758.18       763.04 o                         
   0   3   2        247.14        204.10         6.28 o                         
   1   3   2        213.35        186.28         4.87 o                         
   2   3   2       3348.27       3255.29        63.09 o                         
   3   3   2          3.65         14.13         2.09 o                         
   4   3   2         93.97        124.81         6.72 o                         
   5   3   2        225.64        221.11         7.87 o                         
   6   3   2       1675.99       1621.88        31.70 o                         
   7   3   2        322.95        318.34        14.49 o                         
   8   3   2        246.35        236.03        12.11 o                         
   9   3   2        135.81        152.54        11.64 o                         
  10   3   2         19.07         22.35        14.48 o                         
  11   3   2         78.62        107.92        23.94 o                         
 -11   4   2         19.09         -4.38        43.45 o                         
 -10   4   2        264.09        270.92        32.60 o                         
  -9   4   2       1340.83       1342.06        34.89 o                         
  -8   4   2          3.38        -10.44        10.44 o                         
  -7   4   2         24.37         13.79         6.19 o                         
  -6   4   2         68.64         80.55         6.19 o                         
  -5   4   2       1049.57       1068.93        22.18 o                         
  -4   4   2        617.91        628.27        13.99 o                         
  -3   4   2        482.55        421.79         9.28 o                         
  -2   4   2         46.68         37.23         2.44 o                         
  -1   4   2       1195.02       1306.33        30.00 o                         
   0   4   2         46.69         55.33         2.79 o                         
   1   4   2          5.41          7.02         1.69 o                         
   2   4   2         13.97         15.50         2.27 o                         
   3   4   2          5.67          6.91         2.09 o                         
   4   4   2        128.40        120.57         5.15 o                         
   5   4   2         96.03        105.73         6.22 o                         
   6   4   2         10.11         12.90         4.86 o                         
   7   4   2          0.12          6.63         6.02 o                         
   8   4   2         51.16         65.98         8.51 o                         
   9   4   2        335.87        335.16        19.14 o                         
  10   4   2        117.80        114.71        14.84 o                         
  11   4   2        150.32        133.27        25.16 o                         
 -11   5   2          6.37         12.03        20.67 o                         
 -10   5   2         95.75        128.11        23.42 o                         
  -9   5   2         28.32         56.56        12.17 o                         
  -8   5   2        138.08        118.66        12.26 o                         
  -7   5   2         90.79         85.80         7.79 o                         
  -6   5   2        178.67        176.32         9.99 o                         
  -5   5   2        955.00        889.45        19.55 o                         
  -4   5   2        115.77        136.68         6.25 o                         
  -3   5   2       1211.18       1136.99        19.41 o                         
  -2   5   2         32.27         29.72         2.38 o                         
  -1   5   2       2930.11       2815.42        43.72 o                         
   0   5   2       1048.62       1054.34        24.44 o                         
   1   5   2       1165.88       1035.46        19.47 o                         
   2   5   2       1944.72       2126.71        38.59 o                         
   3   5   2       2835.46       2830.77        55.99 o                         
   4   5   2         11.31         13.61         2.88 o                         
   5   5   2         62.39         52.06         4.44 o                         
   6   5   2          5.85         10.43         6.07 o                         
   7   5   2        582.23        573.48        15.91 o                         
   8   5   2         82.97         77.30         8.87 o                         
   9   5   2         61.40         78.88        11.85 o                         
  10   5   2         16.87         20.65        15.25 o                         
  11   5   2         60.11         51.28        20.74 o                         
 -11   6   2        186.26        115.20        22.84 o                         
 -10   6   2         10.89         37.21        17.98 o                         
  -9   6   2         96.51        123.56        13.44 o                         
  -8   6   2         49.18         61.68        11.46 o                         
  -7   6   2        585.07        578.43        16.86 o                         
  -6   6   2        602.89        600.53        15.72 o                         
  -5   6   2       1980.55       1950.04        37.62 o                         
  -4   6   2        391.43        458.85        12.08 o                         
  -3   6   2         78.37         73.65         3.70 o                         
  -2   6   2       1867.60       1952.53        33.17 o                         
  -1   6   2        123.37        129.12         4.15 o                         
   0   6   2       1299.64       1353.46        21.82 o                         
   1   6   2        769.13        871.26        15.67 o                         
   2   6   2        227.52        231.19         6.64 o                         
   3   6   2        747.01        797.11        23.21 o                         
   4   6   2        779.09        825.95        19.36 o                         
   5   6   2        859.49        826.68        16.67 o                         
   6   6   2         92.49         95.22         6.61 o                         
   7   6   2        796.12        793.84        18.31 o                         
   8   6   2        587.19        561.77        18.54 o                         
   9   6   2         14.13         20.85        10.26 o                         
  10   6   2         20.64         42.08        15.48 o                         
  11   6   2         34.31         67.86        29.48 o                         
 -11   7   2          3.96        -12.10        21.46 o                         
 -10   7   2        282.29        355.15        36.07 o                         
  -9   7   2         58.74         51.98        21.04 o                         
  -8   7   2         17.93         20.93        10.10 o                         
  -7   7   2          1.72          5.27        10.19 o                         
  -6   7   2          1.28          5.49         5.42 o                         
  -5   7   2        108.14        142.93         8.00 o                         
  -4   7   2        154.95        166.32         7.08 o                         
  -3   7   2        823.97        803.06        15.32 o                         
  -2   7   2       6301.15       6786.82       103.10 o                         
  -1   7   2         46.86         77.21         3.73 o                         
   0   7   2          6.77         12.37         2.03 o                         
   1   7   2       2504.04       2581.64        49.48 o                         
   2   7   2       2528.51       2787.44        50.61 o                         
   3   7   2        455.40        430.24        11.64 o                         
   4   7   2        807.93        868.73        20.46 o                         
   5   7   2        360.55        345.45         9.94 o                         
   6   7   2         10.73         16.17         5.08 o                         
   7   7   2       2336.97       2292.01        41.35 o                         
   8   7   2         11.93         23.12        12.01 o                         
   9   7   2          0.18          0.26        14.76 o                         
  10   7   2          0.24         15.89        15.75 o                         
  11   7   2        229.84        271.35        28.55 o                         
 -11   8   2        417.44        413.85        34.73 o                         
 -10   8   2         65.09         76.28        19.62 o                         
  -9   8   2        135.47        138.09        14.92 o                         
  -8   8   2         28.28         36.29        11.28 o                         
  -7   8   2        145.84        155.48        10.11 o                         
  -6   8   2          8.93          8.94         5.74 o                         
  -5   8   2       1344.99       1275.76        26.55 o                         
  -4   8   2        310.92        299.06         9.46 o                         
  -3   8   2        814.24        913.66        17.88 o                         
  -2   8   2        322.75        315.75         7.15 o                         
  -1   8   2        101.96         98.31         4.60 o                         
   0   8   2        375.19        471.06         8.93 o                         
   1   8   2         25.11         27.11         3.03 o                         
   2   8   2        138.53        132.30         5.86 o                         
   3   8   2         53.78         57.22         4.63 o                         
   4   8   2         12.27         22.75         4.76 o                         
   5   8   2        104.71         94.76         6.50 o                         
   6   8   2       1568.35       1399.20        29.21 o                         
   7   8   2         38.08         52.79        10.66 o                         
   8   8   2        241.40        255.99        15.79 o                         
   9   8   2         81.52        105.75        12.55 o                         
  10   8   2        104.18        139.94        22.55 o                         
  11   8   2         89.71        100.93        25.97 o                         
 -11   9   2         19.82        -11.07        29.03 o                         
 -10   9   2         44.52         85.51        23.99 o                         
  -9   9   2          0.05         10.89        13.65 o                         
  -8   9   2        173.07        160.36        13.04 o                         
  -7   9   2        267.43        227.36        16.52 o                         
  -6   9   2       1264.24       1212.46        26.70 o                         
  -5   9   2         51.10         59.59         5.98 o                         
  -4   9   2         11.75          9.10         4.09 o                         
  -3   9   2       1238.76       1224.37        21.40 o                         
  -2   9   2       1222.43       1189.06        26.12 o                         
  -1   9   2        142.51        142.31         5.19 o                         
   0   9   2       3798.37       4188.70        65.48 o                         
   1   9   2         73.56         53.65         3.50 o                         
   2   9   2       1724.78       1796.53        29.54 o                         
   3   9   2        793.22        775.76        18.57 o                         
   4   9   2          1.24          5.19         4.53 o                         
   5   9   2        787.28        726.15        23.43 o                         
   6   9   2         56.08         68.67         7.16 o                         
   7   9   2          0.06         -1.98        10.90 o                         
   8   9   2         11.14          1.75         9.16 o                         
   9   9   2         60.92         69.03        14.13 o                         
  10   9   2         87.67         70.57        21.33 o                         
 -10  10   2        155.43        180.86        32.86 o                         
  -9  10   2        165.75        157.01        27.68 o                         
  -8  10   2         93.76         92.51        12.69 o                         
  -7  10   2        395.02        390.37        19.55 o                         
  -6  10   2        476.36        471.47        15.46 o                         
  -5  10   2        670.69        694.84        17.39 o                         
  -4  10   2       1354.89       1382.48        28.22 o                         
  -3  10   2         79.27         91.48         4.88 o                         
  -2  10   2        540.75        570.24        10.58 o                         
  -1  10   2         40.57         31.76         3.72 o                         
   0  10   2       1593.88       1779.11        32.17 o                         
   1  10   2        875.64        929.74        16.09 o                         
   2  10   2       1625.05       1719.28        30.57 o                         
   3  10   2         42.60         58.25         5.26 o                         
   4  10   2        282.76        270.54        11.79 o                         
   5  10   2         18.82         27.55         6.16 o                         
   6  10   2        355.28        313.32        14.29 o                         
   7  10   2        123.60        136.57        10.22 o                         
   8  10   2        405.88        388.69        18.44 o                         
   9  10   2        772.97        719.91        66.50 o                         
  10  10   2        113.10        123.54        23.22 o                         
 -10  11   2        163.03        178.26        36.15 o                         
  -9  11   2        497.34        527.43        53.86 o                         
  -8  11   2         29.16         23.03        19.08 o                         
  -7  11   2         92.46        110.39        10.90 o                         
  -6  11   2         25.30         32.19        12.44 o                         
  -5  11   2         89.21         86.20         7.14 o                         
  -4  11   2        797.63        792.55        18.42 o                         
  -3  11   2        147.00        133.47         5.35 o                         
  -2  11   2        256.59        234.26         9.42 o                         
  -1  11   2        155.69        146.44         6.82 o                         
   0  11   2         74.74         54.17         4.07 o                         
   1  11   2        927.89        919.34        16.28 o                         
   2  11   2        341.60        288.28         8.64 o                         
   3  11   2        284.34        270.50        10.17 o                         
   4  11   2        373.65        376.05        13.67 o                         
   5  11   2        134.28        136.19         9.27 o                         
   6  11   2        530.31        512.91        22.48 o                         
   7  11   2        121.11        133.99        14.43 o                         
   8  11   2        628.38        582.55        21.87 o                         
   9  11   2        114.35         85.98        18.57 o                         
  10  11   2         73.43        111.42        25.92 o                         
 -10  12   2        396.92        406.34        39.52 o                         
  -9  12   2        126.68        136.04        20.17 o                         
  -8  12   2        986.56        975.55        31.99 o                         
  -7  12   2         13.48         14.12        12.49 o                         
  -6  12   2        519.62        489.62        23.16 o                         
  -5  12   2         75.15         85.32         7.83 o                         
  -4  12   2       1079.03       1052.59        21.35 o                         
  -3  12   2        103.97        104.64         4.92 o                         
  -2  12   2        557.83        534.48        13.54 o                         
  -1  12   2         37.32         42.30         4.32 o                         
   0  12   2        222.87        207.11        10.73 o                         
   1  12   2        232.05        235.17         7.43 o                         
   2  12   2        102.35        122.37         6.34 o                         
   3  12   2        707.29        706.42        17.48 o                         
   4  12   2          6.82         18.23         6.19 o                         
   5  12   2         33.67         42.37         8.18 o                         
   6  12   2         58.35         73.25        11.57 o                         
   7  12   2          5.04          8.81        12.35 o                         
   8  12   2        235.06        299.63        22.50 o                         
   9  12   2         17.60         10.96        18.44 o                         
  10  12   2          1.76         37.30        24.46 o                         
 -10  13   2         13.31          3.19        32.68 o                         
  -9  13   2         38.92         21.35        19.94 o                         
  -8  13   2        265.59        216.71        20.88 o                         
  -7  13   2          3.02         10.01        10.06 o                         
  -6  13   2         17.26         10.85         9.35 o                         
  -5  13   2         36.58         41.61         6.88 o                         
  -4  13   2         48.94         59.88         5.28 o                         
  -3  13   2       3352.09       3512.67        52.83 o                         
  -2  13   2        337.26        310.27         9.85 o                         
  -1  13   2          0.13          6.21         4.38 o                         
   0  13   2          1.00          3.02         4.14 o                         
   1  13   2        429.14        446.82        10.62 o                         
   2  13   2        780.14        726.72        15.51 o                         
   3  13   2        126.65        120.83        13.71 o                         
   4  13   2       1487.09       1415.57        31.91 o                         
   5  13   2       1265.67       1315.23        69.68 o                         
   6  13   2        216.80        228.19        19.97 o                         
   7  13   2        230.02        237.09        19.80 o                         
   8  13   2         77.24         73.29        17.06 o                         
   9  13   2         81.30         76.16        24.13 o                         
  -9  14   2         11.40         47.66        21.10 o                         
  -8  14   2         19.90         25.38        16.17 o                         
  -7  14   2          3.76         16.03        10.63 o                         
  -6  14   2        236.16        260.64        17.62 o                         
  -5  14   2        102.94        111.57        13.36 o                         
  -4  14   2          1.00          2.79         5.31 o                         
  -3  14   2          7.10          7.62         4.51 o                         
  -2  14   2         16.70         25.95         5.17 o                         
  -1  14   2        632.15        634.52        20.14 o                         
   0  14   2          0.18          9.11         4.89 o                         
   1  14   2         17.01         18.39         4.48 o                         
   2  14   2        117.83        121.42         7.05 o                         
   3  14   2        188.43        199.60        10.36 o                         
   4  14   2        406.49        371.64        18.59 o                         
   5  14   2         39.06         44.96        10.58 o                         
   6  14   2        144.43        136.29        24.44 o                         
   7  14   2         10.29         -8.67        16.29 o                         
   8  14   2        405.33        417.67        29.48 o                         
   9  14   2        127.18        106.73        23.80 o                         
  -9  15   2        133.21        153.05        24.68 o                         
  -8  15   2         27.55         44.99        18.34 o                         
  -7  15   2         86.60        105.29        14.48 o                         
  -6  15   2         21.39         17.27        12.96 o                         
  -5  15   2         45.13         33.84         8.32 o                         
  -4  15   2        321.35        308.28        11.62 o                         
  -3  15   2         66.58         80.48         5.97 o                         
  -2  15   2          3.40         14.61         5.88 o                         
  -1  15   2         50.35         65.46         6.12 o                         
   0  15   2       1608.43       1546.87        30.20 o                         
   1  15   2        330.31        329.69        10.27 o                         
   2  15   2         11.72         19.10         5.89 o                         
   3  15   2        690.70        639.82        25.85 o                         
   4  15   2        420.37        371.22        18.02 o                         
   5  15   2         79.36         83.75        11.54 o                         
   6  15   2        236.78        248.33        18.88 o                         
   7  15   2         37.91         55.62        16.10 o                         
   8  15   2        218.75        252.30        35.72 o                         
   9  15   2         28.87         76.75        24.78 o                         
  -8  16   2         71.26         91.37        21.42 o                         
  -7  16   2        234.88        263.55        22.77 o                         
  -6  16   2          5.02         16.10        12.09 o                         
  -5  16   2         44.42         36.95         8.83 o                         
  -4  16   2         65.24         69.40        10.00 o                         
  -3  16   2        189.43        200.35        10.52 o                         
  -2  16   2         16.54         24.20        10.14 o                         
  -1  16   2         82.97         84.37         7.06 o                         
   0  16   2        175.72        191.33        11.22 o                         
   1  16   2        220.54        245.15        11.49 o                         
   2  16   2         36.60         47.82         7.16 o                         
   3  16   2         41.77         40.19         8.89 o                         
   4  16   2         50.84         59.40        10.39 o                         
   5  16   2        102.69         95.88        12.80 o                         
   6  16   2        330.30        323.78        21.15 o                         
   7  16   2         45.73         58.75        16.07 o                         
   8  16   2         97.41        111.64        21.49 o                         
  -8  17   2        109.82        100.02        25.47 o                         
  -7  17   2         42.02         72.32        20.70 o                         
  -6  17   2         35.59         28.31        14.24 o                         
  -5  17   2        292.11        302.44        20.35 o                         
  -4  17   2         92.09        100.28         9.38 o                         
  -3  17   2        123.23        149.14        14.17 o                         
  -2  17   2        114.06        125.64        12.35 o                         
  -1  17   2        312.92        291.02        14.80 o                         
   0  17   2         65.16         68.39         8.56 o                         
   1  17   2        141.06        129.62        11.84 o                         
   2  17   2          4.39          4.93         8.06 o                         
   3  17   2        170.50        220.93        16.44 o                         
   4  17   2        276.53        284.19        18.68 o                         
   5  17   2        456.94        420.21        22.89 o                         
   6  17   2         52.59         30.16        18.01 o                         
   7  17   2        190.48        197.08        19.98 o                         
   8  17   2         51.68         91.17        24.64 o                         
  -7  18   2        336.55        337.99        32.31 o                         
  -6  18   2         41.61         44.76        18.36 o                         
  -5  18   2         28.54         42.30        13.67 o                         
  -4  18   2         40.68         51.93        11.21 o                         
  -3  18   2         12.82         27.61        10.26 o                         
  -2  18   2        212.81        200.71        14.62 o                         
  -1  18   2         45.15         49.62         9.22 o                         
   0  18   2         84.44         79.97         9.43 o                         
   1  18   2         57.36         80.09        11.06 o                         
   2  18   2         84.53        103.32         9.81 o                         
   3  18   2          0.11          5.95        13.52 o                         
   4  18   2          0.23        -11.57        11.57 o                         
   5  18   2        243.62        250.84        19.07 o                         
   6  18   2         73.94         48.05        22.60 o                         
   7  18   2        135.00        149.54        25.22 o                         
  -7  19   2         96.53        109.58        26.41 o                         
  -6  19   2         39.95         30.42        19.61 o                         
  -5  19   2         66.49         87.97        17.95 o                         
  -4  19   2         66.87         96.13        15.71 o                         
  -3  19   2         37.42         73.63        13.92 o                         
  -2  19   2         24.17         25.11        10.79 o                         
  -1  19   2        121.42        140.97        12.57 o                         
   0  19   2          8.72         19.61        10.95 o                         
   1  19   2        452.07        514.90        22.58 o                         
   2  19   2         35.59         53.88        11.67 o                         
   3  19   2        151.10        162.17        21.40 o                         
   4  19   2        144.37        149.30        27.51 o                         
   5  19   2        752.34        722.90        31.02 o                         
   6  19   2         83.33         88.46        20.80 o                         
  -6  20   2          8.89         23.61        20.53 o                         
  -5  20   2         80.46         76.16        18.89 o                         
  -4  20   2          5.16         14.01        17.79 o                         
  -3  20   2        127.48        152.57        24.83 o                         
  -2  20   2         27.24         20.76        16.72 o                         
  -1  20   2          5.72         12.05        13.46 o                         
   0  20   2         83.56         99.33        17.19 o                         
   1  20   2        249.09        268.82        18.98 o                         
   2  20   2         36.79         84.61        16.80 o                         
   3  20   2         59.78         79.56        14.27 o                         
   4  20   2          1.51        -10.21        15.90 o                         
   5  20   2         58.02         43.73        20.46 o                         
   6  20   2         84.18         86.71        22.93 o                         
  -5  21   2         43.90         16.06        35.03 o                         
  -4  21   2          7.25         -4.50        35.59 o                         
  -3  21   2        188.58        189.63        35.96 o                         
  -2  21   2          0.88          8.46        32.40 o                         
  -1  21   2        241.01        250.59        27.09 o                         
   0  21   2        364.65        382.09        30.80 o                         
   1  21   2         36.68         48.88        17.63 o                         
   2  21   2        136.50        172.17        21.30 o                         
   3  21   2        159.65        220.28        21.38 o                         
   4  21   2         70.30         71.35        19.43 o                         
   5  21   2        470.82        469.00        36.47 o                         
  -4  22   2          1.14        -35.96        35.96 o                         
  -3  22   2        537.84        519.30        74.17 o                         
  -2  22   2         76.59         92.63        27.58 o                         
  -1  22   2         24.83         79.09        30.53 o                         
   0  22   2        172.26        157.22        23.35 o                         
   1  22   2        152.83        276.68        41.21 o                         
   2  22   2         78.68         65.58        23.92 o                         
   3  22   2          5.57         -0.73        32.22 o                         
   4  22   2         43.25         54.10        40.56 o                         
  -2  23   2         17.79         10.13        30.11 o                         
  -1  23   2         78.61        123.92        30.07 o                         
   0  23   2         99.80        108.09        30.16 o                         
   1  23   2         49.42         62.14        25.71 o                         
   2  23   2        293.18        224.71        28.66 o                         
 -11   0   3        196.91        146.08        57.88 o                         
  -9   0   3       1014.07        982.36        42.60 o                         
  -7   0   3        756.44        750.59        26.07 o                         
  -5   0   3        413.84        504.37        17.51 o                         
  -3   0   3        381.03        386.86        15.36 o                         
  -1   0   3       4821.73       4698.21       141.98 o                         
   1   0   3        800.81        741.80        17.34 o                         
   3   0   3       2294.14       2378.01        63.57 o                         
   5   0   3        206.52        202.52         9.61 o                         
   7   0   3       3452.28       3077.94        80.95 o                         
   9   0   3          0.12         33.63        18.69 o                         
  11   0   3          7.27        -11.61        27.53 o                         
 -11   1   3         85.92         67.32        20.33 o                         
 -10   1   3          7.88         35.24        16.38 o                         
  -9   1   3        106.04        105.31        13.83 o                         
  -8   1   3         46.21         40.03         8.27 o                         
  -7   1   3         18.51         14.55         6.27 o                         
  -6   1   3        258.73        259.27        12.15 o                         
  -5   1   3          9.02          1.26         3.84 o                         
  -4   1   3         39.66         47.14         4.53 o                         
  -3   1   3        356.28        379.62        10.76 o                         
  -2   1   3       3207.31       3455.84        74.64 o                         
  -1   1   3       1446.54       1565.06        34.37 o                         
   0   1   3        130.27        132.93         3.63 o                         
   1   1   3       1547.70       1469.55        26.35 o                         
   2   1   3        231.23        242.14         4.74 o                         
   3   1   3        127.87        136.05         4.37 o                         
   4   1   3        401.30        380.73         7.72 o                         
   5   1   3       1366.43       1350.33        21.48 o                         
   6   1   3         64.33         90.70         5.84 o                         
   7   1   3       1597.22       1559.45        31.65 o                         
   8   1   3          0.28         -3.71         8.73 o                         
   9   1   3        518.22        479.66        20.47 o                         
  10   1   3         84.69         54.38        21.94 o                         
  11   1   3        230.05        221.48        26.44 o                         
 -11   2   3        134.96        122.10        25.45 o                         
 -10   2   3        102.33        137.11        17.71 o                         
  -9   2   3          1.71         -0.09        12.80 o                         
  -8   2   3        294.32        277.35        19.88 o                         
  -7   2   3        507.78        480.27        14.32 o                         
  -6   2   3          9.71         16.77         4.80 o                         
  -5   2   3        373.33        353.68        11.00 o                         
  -4   2   3          4.45         15.19         4.43 o                         
  -3   2   3       2957.92       2890.51        56.95 o                         
  -2   2   3        542.48        576.95        13.00 o                         
  -1   2   3        268.53        245.40         6.83 o                         
   0   2   3       1489.38       1351.37        24.48 o                         
   1   2   3        514.00        470.03         8.30 o                         
   2   2   3       6833.29       7321.54       108.51 o                         
   3   2   3        292.77        309.94         6.29 o                         
   4   2   3        355.39        408.29         9.38 o                         
   5   2   3        308.74        303.27         9.42 o                         
   6   2   3        366.35        359.95        10.58 o                         
   7   2   3       1174.63       1160.97        25.25 o                         
   8   2   3        157.43        148.27        10.99 o                         
   9   2   3         14.78         17.11         9.81 o                         
  10   2   3        170.64        169.65        16.63 o                         
  11   2   3        130.83        138.60        25.43 o                         
 -11   3   3        135.29        120.00        22.48 o                         
 -10   3   3        572.58        606.97        52.95 o                         
  -9   3   3        331.54        313.42        20.35 o                         
  -8   3   3        168.25        150.40        10.55 o                         
  -7   3   3          1.51          8.48         5.67 o                         
  -6   3   3          0.90          9.83         7.17 o                         
  -5   3   3       1056.36       1091.97        22.71 o                         
  -4   3   3         39.67         30.63         3.79 o                         
  -3   3   3        595.11        607.07        14.13 o                         
  -2   3   3        487.26        480.52        11.26 o                         
  -1   3   3        288.44        276.42         6.93 o                         
   0   3   3        258.59        249.40         7.52 o                         
   1   3   3        493.26        503.52        10.55 o                         
   2   3   3         14.81         28.57         2.70 o                         
   3   3   3       1059.52       1175.40        18.23 o                         
   4   3   3       1002.65        939.31        17.54 o                         
   5   3   3        956.25        921.04        17.95 o                         
   6   3   3       2523.24       2439.54        42.57 o                         
   7   3   3        151.71        144.42         8.33 o                         
   8   3   3         39.98         39.22         7.93 o                         
   9   3   3        311.61        358.63        17.51 o                         
  10   3   3        241.76        277.08        20.00 o                         
  11   3   3         25.96         62.25        26.81 o                         
 -11   4   3          3.97         23.38        20.94 o                         
 -10   4   3        170.38        159.86        24.83 o                         
  -9   4   3          0.29          6.97        11.76 o                         
  -8   4   3         21.76          4.66         9.28 o                         
  -7   4   3        248.97        249.45        11.98 o                         
  -6   4   3         17.69         13.12         5.89 o                         
  -5   4   3         60.74         61.20         5.30 o                         
  -4   4   3         97.30        102.96         6.22 o                         
  -3   4   3          0.36          6.75         2.59 o                         
  -2   4   3         31.68         20.76         3.18 o                         
  -1   4   3          6.13         13.15         2.55 o                         
   0   4   3         45.61         26.61         2.67 o                         
   1   4   3       2023.80       2072.27        37.64 o                         
   2   4   3       1847.63       1745.30        32.24 o                         
   3   4   3       1531.18       1716.29        31.98 o                         
   4   4   3         18.30         26.43         3.42 o                         
   5   4   3         78.83         63.52         4.77 o                         
   6   4   3         88.81        104.66         6.50 o                         
   7   4   3        179.50        187.10        12.40 o                         
   8   4   3        370.38        364.42        20.55 o                         
   9   4   3          5.11         -7.47        11.94 o                         
  10   4   3          4.75         50.99        15.92 o                         
  11   4   3        182.11        190.85        28.30 o                         
 -11   5   3         70.83         89.93        23.41 o                         
 -10   5   3         24.20         27.36        23.13 o                         
  -9   5   3        203.15        204.81        14.83 o                         
  -8   5   3         30.36         23.86         9.82 o                         
  -7   5   3        594.13        578.04        16.88 o                         
  -6   5   3         65.50         85.37         6.74 o                         
  -5   5   3        737.45        731.31        17.16 o                         
  -4   5   3          3.52          5.89         3.23 o                         
  -3   5   3        288.32        276.34         7.89 o                         
  -2   5   3        544.75        645.31        12.60 o                         
  -1   5   3       1018.30       1091.71        25.28 o                         
   0   5   3        659.40        693.21        16.54 o                         
   1   5   3          0.20          2.87         2.14 o                         
   2   5   3        622.05        656.17        13.85 o                         
   3   5   3         63.97         57.56         4.47 o                         
   4   5   3        673.53        651.82        13.26 o                         
   5   5   3        562.20        515.65        12.05 o                         
   6   5   3        911.47        870.20        18.40 o                         
   7   5   3        230.01        215.40        12.10 o                         
   8   5   3       1904.42       1899.54        36.37 o                         
   9   5   3          6.81         19.33        11.00 o                         
  10   5   3        542.56        556.54        30.82 o                         
  11   5   3          6.14         24.93        25.28 o                         
 -11   6   3         58.23         68.56        22.90 o                         
 -10   6   3          1.83         22.44        18.36 o                         
  -9   6   3          0.17         23.36        13.15 o                         
  -8   6   3        685.80        642.27        22.10 o                         
  -7   6   3        503.38        478.34        15.70 o                         
  -6   6   3        368.87        358.60        12.34 o                         
  -5   6   3        833.58        818.78        18.66 o                         
  -4   6   3         31.08         20.53         3.50 o                         
  -3   6   3        142.59        171.52         6.05 o                         
  -2   6   3       2963.58       3073.38        65.61 o                         
  -1   6   3        546.82        558.66        21.85 o                         
   0   6   3       1393.04       1458.48        29.97 o                         
   1   6   3         13.20         19.71         3.04 o                         
   2   6   3        859.65        791.30        17.78 o                         
   3   6   3        791.62        912.22        20.53 o                         
   4   6   3         13.51         10.65         4.36 o                         
   5   6   3         46.90         38.92         4.87 o                         
   6   6   3        507.03        500.70        13.22 o                         
   7   6   3         67.16         66.62         7.07 o                         
   8   6   3          3.26          3.97         8.47 o                         
   9   6   3         19.66         31.90        15.13 o                         
  10   6   3        113.32        133.47        18.49 o                         
  11   6   3         15.44         53.07        39.85 o                         
 -11   7   3        290.09        298.46        28.20 o                         
 -10   7   3        109.26        120.28        21.17 o                         
  -9   7   3          1.31         -2.85        13.21 o                         
  -8   7   3         14.30         10.50        10.05 o                         
  -7   7   3        133.17        126.20        12.54 o                         
  -6   7   3          5.78          5.03         5.69 o                         
  -5   7   3        358.32        331.00        11.02 o                         
  -4   7   3         93.36         94.27         5.30 o                         
  -3   7   3        807.32        880.62        17.83 o                         
  -2   7   3       1122.95       1302.68        23.29 o                         
  -1   7   3        733.77        756.97        14.99 o                         
   0   7   3         74.68         74.03         4.41 o                         
   1   7   3        253.32        251.90         9.14 o                         
   2   7   3        190.03        189.55         7.27 o                         
   3   7   3        121.41        126.25         7.02 o                         
   4   7   3       3197.54       3178.15        63.72 o                         
   5   7   3       2100.60       1997.71        42.38 o                         
   6   7   3        753.27        688.27        17.75 o                         
   7   7   3         64.52         58.00         7.30 o                         
   8   7   3        231.56        239.30        14.87 o                         
   9   7   3         27.38         42.06        13.81 o                         
  10   7   3        254.73        264.36        27.75 o                         
  11   7   3         14.03         31.00        27.67 o                         
 -11   8   3        262.57        282.22        45.53 o                         
 -10   8   3        335.81        372.14        28.27 o                         
  -9   8   3        157.58        174.22        16.39 o                         
  -8   8   3         40.79         63.51        11.42 o                         
  -7   8   3         27.26         21.57         9.15 o                         
  -6   8   3       2324.75       2302.27        45.15 o                         
  -5   8   3        832.19        847.18        19.58 o                         
  -4   8   3        395.97        355.10        10.51 o                         
  -3   8   3        231.70        252.03         8.08 o                         
  -2   8   3       2956.02       2964.09        50.04 o                         
  -1   8   3        108.95        100.04         4.84 o                         
   0   8   3        885.47        741.91        24.74 o                         
   1   8   3        661.51        698.18        16.53 o                         
   2   8   3       1028.41       1029.66        19.15 o                         
   3   8   3        242.08        240.50         9.21 o                         
   4   8   3        590.93        601.57        16.22 o                         
   5   8   3        192.15        170.40         9.84 o                         
   6   8   3          4.59         12.46         6.37 o                         
   7   8   3          3.18          2.80         6.89 o                         
   8   8   3        257.18        256.48        21.47 o                         
   9   8   3        172.30        184.38        16.37 o                         
  10   8   3         24.13         51.74        21.31 o                         
 -10   9   3        122.27        137.27        31.30 o                         
  -9   9   3          0.32         16.23        13.98 o                         
  -8   9   3        172.61        197.69        14.10 o                         
  -7   9   3        123.70        131.86        10.82 o                         
  -6   9   3        629.40        613.81        17.36 o                         
  -5   9   3        375.89        359.69        14.04 o                         
  -4   9   3        118.84        122.80         7.09 o                         
  -3   9   3          4.23          3.33         3.34 o                         
  -2   9   3        451.21        445.11        10.53 o                         
  -1   9   3        702.90        743.45        14.67 o                         
   0   9   3        339.26        333.88         8.76 o                         
   1   9   3        932.76        978.29        18.62 o                         
   2   9   3        570.76        569.47        13.15 o                         
   3   9   3          0.63          2.82         4.33 o                         
   4   9   3        836.24        854.67        21.08 o                         
   5   9   3       2307.02       2198.12        46.82 o                         
   6   9   3          0.10         29.26        12.22 o                         
   7   9   3         62.51         84.04        12.77 o                         
   8   9   3        164.72        199.86        13.90 o                         
   9   9   3        195.76        231.16        21.40 o                         
  10   9   3         16.76         21.49        22.68 o                         
 -10  10   3         31.35         23.07        21.16 o                         
  -9  10   3          5.89         29.34        16.65 o                         
  -8  10   3          0.68         17.28        12.24 o                         
  -7  10   3        398.73        434.07        20.44 o                         
  -6  10   3        215.73        243.16        15.16 o                         
  -5  10   3        797.55        801.60        20.40 o                         
  -4  10   3        886.62        882.35        19.76 o                         
  -3  10   3         25.94         22.96         4.00 o                         
  -2  10   3        216.48        177.52         7.59 o                         
  -1  10   3         93.78         94.75         5.22 o                         
   0  10   3        362.55        301.43         8.76 o                         
   1  10   3        539.11        519.38        12.30 o                         
   2  10   3         69.01         73.59         4.59 o                         
   3  10   3        786.45        751.27        19.54 o                         
   4  10   3        150.17        151.39         9.26 o                         
   5  10   3          1.16          3.38        10.19 o                         
   6  10   3         18.44         38.78         8.91 o                         
   7  10   3         20.63         35.61        12.55 o                         
   8  10   3          0.24          3.24        15.68 o                         
   9  10   3          5.43         29.34        17.78 o                         
  10  10   3          9.94         63.31        23.63 o                         
 -10  11   3          0.69          2.41        22.45 o                         
  -9  11   3         34.01         31.95        17.56 o                         
  -8  11   3        335.05        327.62        21.87 o                         
  -7  11   3        196.56        169.26        15.14 o                         
  -6  11   3          1.45          7.93        13.14 o                         
  -5  11   3         10.68          7.00         6.32 o                         
  -4  11   3         90.78         94.33        10.51 o                         
  -3  11   3         85.21         92.84         5.43 o                         
  -2  11   3        482.18        487.39        13.71 o                         
  -1  11   3         26.62         26.11         4.14 o                         
   0  11   3        341.37        352.26         9.44 o                         
   1  11   3        136.73        177.04         6.89 o                         
   2  11   3        623.48        629.08        13.25 o                         
   3  11   3        640.76        642.17        16.22 o                         
   4  11   3         18.13         33.68         6.36 o                         
   5  11   3        106.36        115.62         9.52 o                         
   6  11   3        382.20        337.44        65.18 o                         
   7  11   3         57.93         86.41        16.52 o                         
   8  11   3         17.57         24.87        15.32 o                         
   9  11   3        461.24        442.41        33.22 o                         
  10  11   3        193.70        234.05        27.83 o                         
 -10  12   3          0.58         11.10        57.13 o                         
  -9  12   3       1013.12        997.80        42.88 o                         
  -8  12   3        226.88        235.22        17.82 o                         
  -7  12   3        255.56        283.49        18.75 o                         
  -6  12   3        186.48        182.32        12.82 o                         
  -5  12   3       1913.70       1879.47        43.65 o                         
  -4  12   3       1607.29       1583.16        37.94 o                         
  -3  12   3       4675.58       4732.16        69.58 o                         
  -2  12   3        940.46        915.95        18.81 o                         
  -1  12   3        658.37        607.26        13.83 o                         
   0  12   3        177.94        179.55         7.78 o                         
   1  12   3        596.32        531.06        12.33 o                         
   2  12   3         37.55         42.30         4.70 o                         
   3  12   3         94.26         90.24         6.99 o                         
   4  12   3          4.89          1.33         6.33 o                         
   5  12   3        158.79        180.85        14.65 o                         
   6  12   3         25.15         34.06        12.01 o                         
   7  12   3         74.08         96.70        14.86 o                         
   8  12   3         17.13         46.45        16.93 o                         
   9  12   3          3.87         19.91        20.76 o                         
  -9  13   3         28.10         45.82        22.43 o                         
  -8  13   3          0.31          4.21        22.93 o                         
  -7  13   3        114.39        135.57        17.19 o                         
  -6  13   3         56.83         52.87        10.20 o                         
  -5  13   3          3.80         -0.70        10.19 o                         
  -4  13   3        904.64        855.46        18.20 o                         
  -3  13   3         73.87         59.32         7.31 o                         
  -2  13   3         78.46         76.69         6.52 o                         
  -1  13   3         13.87          9.94         4.78 o                         
   0  13   3         40.55         48.34         5.30 o                         
   1  13   3        673.57        645.22        13.67 o                         
   2  13   3        317.32        315.59        10.03 o                         
   3  13   3          1.01         11.18         5.98 o                         
   4  13   3         32.98         29.69        10.59 o                         
   5  13   3         14.69         14.13        14.15 o                         
   6  13   3         40.45         34.85        11.63 o                         
   7  13   3        324.42        346.96        25.38 o                         
   8  13   3        220.84        247.62        21.84 o                         
   9  13   3        158.97        197.38        37.69 o                         
  -9  14   3        109.59         90.58        25.99 o                         
  -8  14   3        103.62         86.85        18.72 o                         
  -7  14   3        138.31        155.55        14.48 o                         
  -6  14   3          5.29         12.48         9.32 o                         
  -5  14   3        481.81        490.21        18.03 o                         
  -4  14   3         90.25         94.93         7.80 o                         
  -3  14   3         99.74        104.91         7.38 o                         
  -2  14   3          0.08          1.73         5.48 o                         
  -1  14   3        873.36        840.65        17.76 o                         
   0  14   3         12.27         14.60         5.52 o                         
   1  14   3       1741.07       1680.46        28.33 o                         
   2  14   3       1508.52       1362.30        27.47 o                         
   3  14   3         24.28         23.40         7.33 o                         
   4  14   3         17.67         32.96        10.15 o                         
   5  14   3          0.44          1.47        10.41 o                         
   6  14   3         11.94         27.58        15.13 o                         
   7  14   3         12.08         13.20        15.10 o                         
   8  14   3         46.57         74.95        18.87 o                         
   9  14   3        104.16        168.69        26.60 o                         
  -9  15   3        203.40        262.82        34.93 o                         
  -8  15   3          0.56         15.83        18.79 o                         
  -7  15   3         12.97         18.89        14.12 o                         
  -6  15   3         14.31         41.86        11.20 o                         
  -5  15   3          9.45         -1.60         9.54 o                         
  -4  15   3        164.66        157.65         9.14 o                         
  -3  15   3        493.26        460.03        16.32 o                         
  -2  15   3         34.34         33.34         6.62 o                         
  -1  15   3        429.19        410.93        13.22 o                         
   0  15   3          4.45         -1.99         6.00 o                         
   1  15   3        170.61        203.13        13.26 o                         
   2  15   3        122.98        162.97        10.00 o                         
   3  15   3        751.67        682.25        42.98 o                         
   4  15   3        327.53        342.16        19.66 o                         
   5  15   3          0.31         -7.39        20.37 o                         
   6  15   3         22.25         20.82        13.88 o                         
   7  15   3        213.69        220.21        26.83 o                         
   8  15   3          5.93         11.50        20.01 o                         
  -8  16   3         26.12         76.85        22.85 o                         
  -7  16   3        106.24        134.75        20.11 o                         
  -6  16   3        452.87        512.47        23.70 o                         
  -5  16   3         68.93         86.86        10.39 o                         
  -4  16   3       1295.40       1243.93        40.96 o                         
  -3  16   3        122.47        132.16        11.34 o                         
  -2  16   3        300.13        304.90        15.08 o                         
  -1  16   3        388.08        392.08        17.53 o                         
   0  16   3        489.62        489.44        16.44 o                         
   1  16   3        535.94        490.93        16.57 o                         
   2  16   3         44.98         55.43        14.22 o                         
   3  16   3        144.89        173.22        14.49 o                         
   4  16   3        485.35        470.57        21.80 o                         
   5  16   3        248.46        231.53        17.20 o                         
   6  16   3         32.74         28.36        32.61 o                         
   7  16   3         15.15         52.77        36.30 o                         
   8  16   3         81.86        124.44        23.25 o                         
  -8  17   3        157.39        175.69        29.58 o                         
  -7  17   3        117.07        102.51        22.16 o                         
  -6  17   3        193.43        233.45        28.66 o                         
  -5  17   3        169.85        159.71        13.53 o                         
  -4  17   3        135.96        184.40        21.17 o                         
  -3  17   3          4.87         14.86        12.22 o                         
  -2  17   3        199.68        230.87        17.43 o                         
  -1  17   3        751.59        695.56        20.80 o                         
   0  17   3          0.28          8.23         8.38 o                         
   1  17   3         24.11         35.53        10.94 o                         
   2  17   3        413.44        406.12        16.74 o                         
   3  17   3        228.49        233.49        16.71 o                         
   4  17   3          2.41          8.16        11.42 o                         
   5  17   3         14.07          1.67        18.82 o                         
   6  17   3        195.75        162.98        18.32 o                         
   7  17   3         13.95         19.00        20.69 o                         
  -7  18   3          3.01         48.05        22.41 o                         
  -6  18   3        514.65        550.18        35.80 o                         
  -5  18   3        154.27        118.51        18.01 o                         
  -4  18   3        409.44        376.44        34.28 o                         
  -3  18   3         43.50         44.43        11.99 o                         
  -2  18   3        157.45        204.74        21.44 o                         
  -1  18   3          5.24          6.23        13.65 o                         
   0  18   3       1075.49       1088.32        31.23 o                         
   1  18   3        127.37         92.45        15.28 o                         
   2  18   3         10.41         36.54        13.24 o                         
   3  18   3         44.86         47.23        11.98 o                         
   4  18   3          0.47          1.33        14.00 o                         
   5  18   3         26.55         32.47        14.76 o                         
   6  18   3         57.22         73.76        17.59 o                         
   7  18   3          1.76          4.57        28.41 o                         
  -6  19   3         46.49         35.70        23.97 o                         
  -5  19   3        106.26        109.17        19.26 o                         
  -4  19   3         61.14         88.78        32.22 o                         
  -3  19   3        134.80        148.39        18.43 o                         
  -2  19   3        168.10        217.17        30.00 o                         
  -1  19   3        265.05        263.09        16.53 o                         
   0  19   3        581.96        529.48        31.04 o                         
   1  19   3         78.06         92.39        15.19 o                         
   2  19   3          0.23         -7.25        16.37 o                         
   3  19   3         31.74         45.99        14.49 o                         
   4  19   3        218.63        207.63        18.03 o                         
   5  19   3          0.87        -16.55        16.55 o                         
   6  19   3        152.37        144.27        30.12 o                         
  -6  20   3         26.50         66.78        32.78 o                         
  -5  20   3        197.74        263.94        28.21 o                         
  -4  20   3        727.63        771.68        67.05 o                         
  -3  20   3          0.31          6.49        23.29 o                         
  -2  20   3        260.45        294.74        28.11 o                         
  -1  20   3         17.99         46.81        17.73 o                         
   0  20   3         65.42         77.63        15.05 o                         
   1  20   3        278.87        295.22        29.14 o                         
   2  20   3         49.52         55.00        27.25 o                         
   3  20   3         16.11         25.75        14.85 o                         
   4  20   3          5.97         30.83        16.67 o                         
   5  20   3        294.90        211.73        29.24 o                         
  -5  21   3         23.05         54.32        42.33 o                         
  -4  21   3        206.26        309.05        46.83 o                         
  -3  21   3          2.25         81.77        28.76 o                         
  -2  21   3         30.85         52.33        24.46 o                         
  -1  21   3         10.55         56.72        26.63 o                         
   0  21   3         22.75         29.37        34.47 o                         
   1  21   3         25.30         -8.74        21.78 o                         
   2  21   3        121.38        153.33        22.93 o                         
   3  21   3        283.69        299.11        50.20 o                         
   4  21   3        150.77         94.97        34.04 o                         
  -3  22   3         75.46        170.44        55.44 o                         
  -2  22   3        133.27        193.68        31.60 o                         
  -1  22   3        384.83        416.51        43.08 o                         
   0  22   3        222.44        249.01        30.98 o                         
   1  22   3        130.68        131.04        34.77 o                         
   2  22   3          6.63         29.17        23.08 o                         
   3  22   3        156.47        201.31        42.70 o                         
  -1  23   3        125.86        139.71        32.84 o                         
   0  23   3         55.04         66.96        27.45 o                         
   1  23   3          9.76        166.85        41.76 o                         
 -10   0   4         49.89         78.88        21.59 o                         
  -8   0   4         80.31         76.31        13.46 o                         
  -6   0   4        705.03        703.24        24.00 o                         
  -4   0   4        172.37        143.34        10.59 o                         
  -2   0   4       3729.94       3696.62       113.24 o                         
   0   0   4        811.78        842.91        22.64 o                         
   2   0   4       2969.86       3727.91        88.26 o                         
   4   0   4       1383.99       1266.97        30.11 o                         
   6   0   4       2323.25       2222.56        46.30 o                         
   8   0   4        319.88        325.31        18.84 o                         
  10   0   4         55.78         57.10        22.35 o                         
 -11   1   4        311.45        249.45        26.81 o                         
 -10   1   4        318.12        364.11        37.69 o                         
  -9   1   4        118.35        134.56        19.79 o                         
  -8   1   4        671.78        649.12        20.82 o                         
  -7   1   4       1185.67       1189.27        26.09 o                         
  -6   1   4        387.92        394.70        13.26 o                         
  -5   1   4          7.53          9.24         4.85 o                         
  -4   1   4       1518.36       1523.89        35.54 o                         
  -3   1   4        897.45        956.21        26.75 o                         
  -2   1   4        153.59        127.90         5.75 o                         
  -1   1   4        983.91       1043.71        23.88 o                         
   0   1   4        306.17        298.13         6.80 o                         
   1   1   4         73.18         75.76         2.95 o                         
   2   1   4       2005.24       2069.74        29.09 o                         
   3   1   4         67.47         91.31         4.15 o                         
   4   1   4        140.32        137.30         5.20 o                         
   5   1   4        104.97         95.12         4.73 o                         
   6   1   4          3.58          9.23         4.32 o                         
   7   1   4         11.41          6.93         5.86 o                         
   8   1   4         96.81        101.29         9.48 o                         
   9   1   4         11.80         27.30         9.95 o                         
  10   1   4         76.33        106.88        20.04 o                         
  11   1   4         44.38         73.00        21.34 o                         
 -11   2   4         53.26         61.35        35.34 o                         
 -10   2   4        105.76         90.83        15.40 o                         
  -9   2   4         22.83          9.16        21.36 o                         
  -8   2   4         47.94         29.81        10.51 o                         
  -7   2   4        522.38        544.54        15.99 o                         
  -6   2   4        415.94        402.75        13.73 o                         
  -5   2   4         96.55         87.07         6.86 o                         
  -4   2   4       1363.38       1414.02        29.91 o                         
  -3   2   4        474.38        595.98        16.00 o                         
  -2   2   4         24.89         24.02         3.20 o                         
  -1   2   4        684.72        677.52        16.24 o                         
   0   2   4       2843.98       2933.38        48.21 o                         
   1   2   4          1.21         -1.65         1.65 o                         
   2   2   4        837.89        812.89        12.61 o                         
   3   2   4        162.42        184.72         5.18 o                         
   4   2   4        213.80        170.53         5.61 o                         
   5   2   4       1392.73       1353.97        21.85 o                         
   6   2   4        412.70        400.73        10.97 o                         
   7   2   4          1.09         -0.73         5.89 o                         
   8   2   4        160.62        201.45        12.12 o                         
   9   2   4        116.16        127.02        11.42 o                         
  10   2   4        111.79        111.50        15.77 o                         
  11   2   4          8.59         41.52        24.80 o                         
 -11   3   4        292.02        340.62        38.35 o                         
 -10   3   4         11.80         13.75        18.32 o                         
  -9   3   4        222.08        205.36        18.55 o                         
  -8   3   4        832.24        835.54        24.14 o                         
  -7   3   4       1342.72       1337.16        28.66 o                         
  -6   3   4       1164.43       1148.19        26.73 o                         
  -5   3   4        389.91        372.74        12.02 o                         
  -4   3   4        258.52        262.32         9.00 o                         
  -3   3   4       8234.20       8618.56       185.04 o                         
  -2   3   4       2310.63       2467.61        54.27 o                         
  -1   3   4       3095.77       3415.78        66.36 o                         
   0   3   4        984.82       1086.16        20.50 o                         
   1   3   4        424.64        476.30        13.01 o                         
   2   3   4        337.85        365.90         8.33 o                         
   3   3   4       1563.24       1693.61        25.91 o                         
   4   3   4         34.94         52.77         3.63 o                         
   5   3   4        291.67        293.23         7.77 o                         
   6   3   4        107.79        108.11         8.09 o                         
   7   3   4        194.72        197.52         9.98 o                         
   8   3   4          3.96          7.37         7.75 o                         
   9   3   4         38.51         32.76        11.20 o                         
  10   3   4          1.89         21.18        14.80 o                         
  11   3   4        241.46        278.85        28.44 o                         
 -11   4   4        345.88        444.62        76.82 o                         
 -10   4   4          2.71         -6.80        23.52 o                         
  -9   4   4        134.74        111.64        16.42 o                         
  -8   4   4        261.57        272.88        15.80 o                         
  -7   4   4        252.27        247.51        12.20 o                         
  -6   4   4        832.33        862.68        21.84 o                         
  -5   4   4         62.11         53.11         5.77 o                         
  -4   4   4        328.82        337.97         9.78 o                         
  -3   4   4       7058.38       7167.19       154.50 o                         
  -2   4   4       1578.69       1595.44        32.45 o                         
  -1   4   4        136.34        129.78         5.22 o                         
   0   4   4         81.19         71.87         5.18 o                         
   1   4   4        589.31        539.76        11.91 o                         
   2   4   4        740.30        796.79        23.41 o                         
   3   4   4        109.30        137.61         6.40 o                         
   4   4   4        586.91        582.30        11.64 o                         
   5   4   4        350.71        395.75         9.88 o                         
   6   4   4       2430.14       2388.86        39.24 o                         
   7   4   4        190.16        199.30         9.69 o                         
   8   4   4        128.85        138.06         9.37 o                         
   9   4   4        178.97        186.48        13.47 o                         
  10   4   4        264.93        326.38        23.81 o                         
  11   4   4         20.54         36.11        26.22 o                         
 -11   5   4          0.06         63.12        27.15 o                         
 -10   5   4        163.41        174.45        21.31 o                         
  -9   5   4        313.88        268.92        21.93 o                         
  -8   5   4        257.67        232.00        16.03 o                         
  -7   5   4        475.58        435.51        18.33 o                         
  -6   5   4          2.72          0.36         6.21 o                         
  -5   5   4         12.36          9.50         5.37 o                         
  -4   5   4          0.21         -2.09         3.73 o                         
  -3   5   4         28.60         30.23         4.26 o                         
  -2   5   4       1115.17       1248.12        24.32 o                         
  -1   5   4         15.87          4.93         3.33 o                         
   0   5   4       1355.60       1445.09        30.04 o                         
   1   5   4       1926.73       2102.64        42.30 o                         
   2   5   4        147.19        133.43         5.99 o                         
   3   5   4        536.67        597.97        15.23 o                         
   4   5   4         83.10         95.46         6.79 o                         
   5   5   4        230.71        244.03         8.08 o                         
   6   5   4          0.18          2.56         5.01 o                         
   7   5   4         12.64         16.73         7.42 o                         
   8   5   4        298.60        342.19        17.70 o                         
   9   5   4         38.78         44.56        11.65 o                         
  10   5   4         19.88         32.13        18.21 o                         
  11   5   4         49.21         89.50        25.43 o                         
 -11   6   4        108.61        127.08        35.60 o                         
 -10   6   4         63.47         88.54        36.23 o                         
  -9   6   4         14.08         -3.85        16.49 o                         
  -8   6   4         49.70         43.01        12.42 o                         
  -7   6   4        526.68        465.22        19.05 o                         
  -6   6   4         56.81         46.97         6.35 o                         
  -5   6   4       1124.54       1123.25        23.65 o                         
  -4   6   4        295.28        338.51         9.52 o                         
  -3   6   4        102.75         92.17         5.25 o                         
  -2   6   4        931.14       1042.85        20.86 o                         
  -1   6   4       3853.53       4106.99        89.52 o                         
   0   6   4         17.40         20.15         5.19 o                         
   1   6   4        830.10        775.50        20.22 o                         
   2   6   4        980.28       1003.25        20.41 o                         
   3   6   4        913.75        873.07        18.71 o                         
   4   6   4          9.11         28.95         6.33 o                         
   5   6   4       2262.57       2101.45        44.66 o                         
   6   6   4         15.00         17.92         5.54 o                         
   7   6   4         24.15         23.35         7.51 o                         
   8   6   4         34.84         40.43        17.49 o                         
   9   6   4        243.54        243.08        16.58 o                         
  10   6   4         92.05        104.56        19.90 o                         
 -11   7   4         22.38         12.66        44.16 o                         
 -10   7   4        213.34        284.13        43.93 o                         
  -9   7   4         63.76         70.79        18.62 o                         
  -8   7   4          1.69        -10.52        10.52 o                         
  -7   7   4        569.05        556.87        41.73 o                         
  -6   7   4        438.05        414.82        13.57 o                         
  -5   7   4        792.89        799.30        18.49 o                         
  -4   7   4        397.30        426.42        11.06 o                         
  -3   7   4        114.71        115.06         5.95 o                         
  -2   7   4        344.73        372.69         9.35 o                         
  -1   7   4       1414.54       1575.87        36.60 o                         
   0   7   4          2.65          1.00         3.49 o                         
   1   7   4         97.56        100.32         5.87 o                         
   2   7   4         82.68         65.79         4.81 o                         
   3   7   4        114.00        124.14         6.92 o                         
   4   7   4        389.93        356.44        12.44 o                         
   5   7   4        343.40        339.47        13.48 o                         
   6   7   4       1109.95       1039.51        20.09 o                         
   7   7   4        184.42        188.00        11.35 o                         
   8   7   4         57.58         72.78        11.75 o                         
   9   7   4          5.87         36.61        16.82 o                         
  10   7   4         32.95         50.83        19.43 o                         
 -10   8   4         13.22         54.80        21.79 o                         
  -9   8   4          0.00        -16.07        18.71 o                         
  -8   8   4        391.77        323.61        26.87 o                         
  -7   8   4         19.60         32.13        14.33 o                         
  -6   8   4        100.11         97.46        10.47 o                         
  -5   8   4        106.11        119.56         9.80 o                         
  -4   8   4        222.86        219.19         8.51 o                         
  -3   8   4        827.72        828.30        18.07 o                         
  -2   8   4        399.46        417.38        12.95 o                         
  -1   8   4          1.37          6.74         3.26 o                         
   0   8   4        163.97        163.95         9.37 o                         
   1   8   4       2017.37       2091.69        39.16 o                         
   2   8   4         18.62         24.66         4.32 o                         
   3   8   4        939.79        899.43        19.73 o                         
   4   8   4        729.08        619.64        17.32 o                         
   5   8   4        748.42        765.30        20.83 o                         
   6   8   4          5.20         13.20         8.23 o                         
   7   8   4        533.68        504.24        20.89 o                         
   8   8   4          0.29         -1.47        11.05 o                         
   9   8   4        345.18        380.55        29.20 o                         
  10   8   4        169.57        196.08        21.79 o                         
 -10   9   4         15.75         45.19        28.75 o                         
  -9   9   4        248.94        272.89        29.65 o                         
  -8   9   4        706.03        742.43        36.06 o                         
  -7   9   4         66.35         72.39        10.88 o                         
  -6   9   4          9.25          9.94         7.70 o                         
  -5   9   4        694.02        646.35        20.92 o                         
  -4   9   4          2.71          1.74         4.74 o                         
  -3   9   4          2.41         -3.78         3.78 o                         
  -2   9   4        240.14        233.38         8.82 o                         
  -1   9   4        144.32        123.20         6.63 o                         
   0   9   4        155.89        157.34         7.42 o                         
   1   9   4        166.56        147.83         6.61 o                         
   2   9   4         14.13         20.58         3.94 o                         
   3   9   4          0.03         -2.42         4.81 o                         
   4   9   4         18.99         29.14         6.43 o                         
   5   9   4        501.53        449.54        18.33 o                         
   6   9   4         28.73         46.87        11.17 o                         
   7   9   4         29.48         38.05        12.62 o                         
   8   9   4         47.12         51.89        12.94 o                         
   9   9   4        113.74        124.41        17.42 o                         
  10   9   4         13.09         29.81        21.12 o                         
 -10  10   4          2.64         -2.26        22.15 o                         
  -9  10   4        169.36        157.56        29.03 o                         
  -8  10   4          5.64         20.39        13.41 o                         
  -7  10   4         22.39         19.92        13.66 o                         
  -6  10   4         37.43         45.04        11.27 o                         
  -5  10   4        225.66        218.77        11.60 o                         
  -4  10   4        977.73        970.69        19.83 o                         
  -3  10   4        215.70        213.37         7.59 o                         
  -2  10   4         29.52         18.21         4.48 o                         
  -1  10   4          1.74         -4.04         4.04 o                         
   0  10   4       1816.47       1944.06        41.95 o                         
   1  10   4        139.51        124.03         6.56 o                         
   2  10   4          4.40          5.10         4.00 o                         
   3  10   4        117.42        130.70         8.11 o                         
   4  10   4          7.30          9.92         6.52 o                         
   5  10   4          1.78         -5.09         7.46 o                         
   6  10   4       1058.46       1041.02        61.06 o                         
   7  10   4        496.07        493.02        39.04 o                         
   8  10   4        124.59        138.20        18.29 o                         
   9  10   4          1.82         -1.63        16.30 o                         
  10  10   4          9.57         60.53        22.35 o                         
 -10  11   4         13.13         40.98        24.71 o                         
  -9  11   4         22.12         34.25        22.12 o                         
  -8  11   4        263.22        263.75        18.80 o                         
  -7  11   4        118.83        132.30        14.76 o                         
  -6  11   4       1093.70       1104.06        31.28 o                         
  -5  11   4        220.42        246.36        14.08 o                         
  -4  11   4       1490.13       1522.15        28.70 o                         
  -3  11   4         11.32         16.01         4.30 o                         
  -2  11   4        304.72        310.51         9.61 o                         
  -1  11   4        117.59        115.91         6.85 o                         
   0  11   4         18.02         15.94         4.63 o                         
   1  11   4        103.20        124.08         6.55 o                         
   2  11   4         36.49         46.71         5.98 o                         
   3  11   4         59.63         56.70         6.60 o                         
   4  11   4         48.18         38.65         7.40 o                         
   5  11   4         42.18         29.46        10.03 o                         
   6  11   4          1.21          5.08        10.99 o                         
   7  11   4        375.89        414.99        25.34 o                         
   8  11   4         12.54         26.49        17.07 o                         
   9  11   4        182.57        237.25        26.11 o                         
  -9  12   4         61.69         60.13        42.52 o                         
  -8  12   4         26.14         24.65        15.33 o                         
  -7  12   4         11.21         22.42        11.93 o                         
  -6  12   4         57.37         37.62        10.25 o                         
  -5  12   4          2.62          9.24         7.66 o                         
  -4  12   4        420.08        419.69        11.65 o                         
  -3  12   4        679.54        678.33        17.32 o                         
  -2  12   4         23.99         20.27         5.22 o                         
  -1  12   4        174.71        155.31         9.20 o                         
   0  12   4        245.88        217.85         9.06 o                         
   1  12   4        127.53        124.88         6.99 o                         
   2  12   4       2070.85       2066.48        43.15 o                         
   3  12   4        567.91        576.30        14.72 o                         
   4  12   4        353.13        370.34        15.88 o                         
   5  12   4        126.07        123.82        24.72 o                         
   6  12   4        261.05        278.76        26.18 o                         
   7  12   4        257.04        259.99        22.33 o                         
   8  12   4        169.39        195.27        23.16 o                         
   9  12   4         51.65         85.68        23.25 o                         
  -9  13   4         15.37         64.08        32.39 o                         
  -8  13   4         48.81         69.42        17.85 o                         
  -7  13   4         31.87         11.50        12.87 o                         
  -6  13   4         89.05        107.12        11.89 o                         
  -5  13   4        312.75        272.53        20.95 o                         
  -4  13   4         91.31        106.95         9.01 o                         
  -3  13   4        115.16        117.09         8.00 o                         
  -2  13   4         85.43         83.87         6.86 o                         
  -1  13   4        111.59        115.52         6.96 o                         
   0  13   4       1442.68       1388.05        26.95 o                         
   1  13   4          0.52          0.06         4.81 o                         
   2  13   4        551.63        524.27        13.38 o                         
   3  13   4        560.90        531.97        25.02 o                         
   4  13   4        311.25        295.90        33.98 o                         
   5  13   4        399.60        373.67        22.82 o                         
   6  13   4        152.87        149.77        17.41 o                         
   7  13   4         61.24         99.38        16.96 o                         
   8  13   4        294.64        330.33        41.75 o                         
   9  13   4         59.60         96.60        24.73 o                         
  -9  14   4         41.83         -9.52        25.64 o                         
  -8  14   4        169.50        157.76        21.41 o                         
  -7  14   4         46.53         19.78        18.65 o                         
  -6  14   4         46.45         47.03        12.04 o                         
  -5  14   4         20.32         27.27        14.81 o                         
  -4  14   4          0.72          9.56         6.94 o                         
  -3  14   4        267.79        225.65        13.95 o                         
  -2  14   4         92.39         84.17         7.44 o                         
  -1  14   4          9.80          5.59         6.10 o                         
   0  14   4        230.06        243.96        10.86 o                         
   1  14   4         14.75         19.53         6.50 o                         
   2  14   4       1508.63       1483.06        34.21 o                         
   3  14   4         93.53        132.52        18.81 o                         
   4  14   4         81.69         78.69        16.15 o                         
   5  14   4         82.45         92.36        16.11 o                         
   6  14   4        388.92        365.71        32.03 o                         
   7  14   4         74.37         72.79        18.07 o                         
   8  14   4        192.42        240.77        30.88 o                         
  -8  15   4         24.07         53.55        24.18 o                         
  -7  15   4          9.08         22.94        14.74 o                         
  -6  15   4        110.88        104.09        12.54 o                         
  -5  15   4        353.99        387.62        26.51 o                         
  -4  15   4        176.21        157.61        10.44 o                         
  -3  15   4        241.47        222.28        13.62 o                         
  -2  15   4        395.45        418.07        15.82 o                         
  -1  15   4          0.61         -2.34         7.42 o                         
   0  15   4         29.08         38.43        11.06 o                         
   1  15   4         25.00         14.25         7.62 o                         
   2  15   4         19.68         22.54         7.76 o                         
   3  15   4         79.05         94.54         9.57 o                         
   4  15   4         17.34         29.55        12.00 o                         
   5  15   4         28.51         43.12        13.59 o                         
   6  15   4        162.16        134.98        27.70 o                         
   7  15   4        284.70        312.17        27.54 o                         
   8  15   4          1.63          4.17        22.22 o                         
  -8  16   4         15.61         -4.77        24.98 o                         
  -7  16   4          0.26         19.06        19.89 o                         
  -6  16   4        142.23        137.31        17.08 o                         
  -5  16   4         90.46         81.34        10.83 o                         
  -4  16   4        400.48        326.88        23.43 o                         
  -3  16   4         15.89         13.16        10.31 o                         
  -2  16   4        543.64        536.39        20.82 o                         
  -1  16   4        186.82        162.38        10.62 o                         
   0  16   4         16.07          6.19         8.28 o                         
   1  16   4        342.55        349.87        18.58 o                         
   2  16   4         11.98         12.48         8.35 o                         
   3  16   4       1340.83       1333.55        38.66 o                         
   4  16   4       1775.75       1754.84        83.30 o                         
   5  16   4        447.23        479.14        28.66 o                         
   6  16   4         59.57         73.44        17.71 o                         
   7  16   4        501.66        401.20        33.20 o                         
   8  16   4         35.52        -50.20        50.20 o                         
  -7  17   4        269.17        279.05        32.46 o                         
  -6  17   4         44.02         38.17        18.45 o                         
  -5  17   4         40.52         87.04        16.72 o                         
  -4  17   4        387.44        393.60        24.55 o                         
  -3  17   4        162.48        163.72        14.80 o                         
  -2  17   4         15.98         10.67        10.33 o                         
  -1  17   4        274.73        223.46        15.47 o                         
   0  17   4        257.80        293.68        23.01 o                         
   1  17   4          1.29          6.73        10.27 o                         
   2  17   4        107.56        125.14        11.39 o                         
   3  17   4         46.22         52.33        12.28 o                         
   4  17   4          2.29          8.00        13.08 o                         
   5  17   4          0.22          2.52        18.98 o                         
   6  17   4          2.70         16.10        27.20 o                         
   7  17   4         14.08         16.45        22.13 o                         
  -7  18   4          5.16         -4.35        23.13 o                         
  -6  18   4          1.32         40.43        19.82 o                         
  -5  18   4          6.41         31.20        14.98 o                         
  -4  18   4         24.93         64.55        20.64 o                         
  -3  18   4        498.05        542.84        25.94 o                         
  -2  18   4         96.11        129.44        15.33 o                         
  -1  18   4       1466.02       1443.69        71.86 o                         
   0  18   4          3.57         15.62        11.86 o                         
   1  18   4        259.29        304.20        23.30 o                         
   2  18   4         17.58         24.93        13.08 o                         
   3  18   4        295.43        307.93        21.32 o                         
   4  18   4         36.19         17.25        14.94 o                         
   5  18   4        188.35        227.81        20.27 o                         
   6  18   4         15.83         17.58        19.59 o                         
  -6  19   4        122.02        103.21        58.06 o                         
  -5  19   4         40.05         45.33        35.96 o                         
  -4  19   4        132.83        156.58        34.84 o                         
  -3  19   4          8.29         20.69        19.89 o                         
  -2  19   4          1.36         11.52        14.99 o                         
  -1  19   4        387.30        410.71        25.52 o                         
   0  19   4         30.84         25.30        16.95 o                         
   1  19   4         49.91         59.08        14.21 o                         
   2  19   4         55.45         60.16        19.79 o                         
   3  19   4        143.65        133.59        16.10 o                         
   4  19   4        204.98        216.81        20.16 o                         
   5  19   4        251.31        245.20        21.93 o                         
   6  19   4          2.86        -17.01        37.63 o                         
  -5  20   4          9.32        -36.34        36.34 o                         
  -4  20   4          8.61         -9.74        33.34 o                         
  -3  20   4          3.12         -9.74        29.97 o                         
  -2  20   4         98.26        130.83        23.81 o                         
  -1  20   4         93.84         87.94        17.51 o                         
   0  20   4         27.87         52.48        25.36 o                         
   1  20   4        261.76        319.95        25.47 o                         
   2  20   4         93.33        144.88        21.28 o                         
   3  20   4        736.33        669.42        76.98 o                         
   4  20   4        957.64        909.87        50.61 o                         
   5  20   4         76.84         59.80        32.91 o                         
  -4  21   4        216.79        212.02        44.58 o                         
  -3  21   4        127.34        173.82        41.21 o                         
  -2  21   4          0.02         12.20        24.47 o                         
  -1  21   4         73.60        123.50        26.99 o                         
   0  21   4        143.67        162.77        25.83 o                         
   1  21   4         40.06         40.84        21.86 o                         
   2  21   4         37.84         68.61        50.87 o                         
   3  21   4          9.49         56.65        38.94 o                         
   4  21   4          4.52         31.37        50.76 o                         
  -2  22   4        199.92        249.56        32.85 o                         
  -1  22   4         24.60        115.23        38.99 o                         
   0  22   4         84.77         81.51        26.80 o                         
   1  22   4         39.88         27.34        27.72 o                         
   2  22   4        258.42        376.76        50.70 o                         
 -11   0   5        594.67        597.43        66.49 o                         
  -9   0   5        643.04        639.33       110.69 o                         
  -7   0   5          2.87         27.98        10.72 o                         
  -5   0   5        153.98        207.42        19.29 o                         
  -3   0   5       1081.92       1128.27        38.27 o                         
  -1   0   5       1831.09       1671.92       141.79 o                         
   1   0   5       1883.66       2163.16        88.03 o                         
   3   0   5        988.11        910.66        44.06 o                         
   5   0   5       2848.55       2574.02        58.34 o                         
   7   0   5         98.69        106.83        12.59 o                         
   9   0   5          0.08         28.38        14.95 o                         
 -11   1   5          0.03         -3.40        33.03 o                         
 -10   1   5          2.44          1.73        28.22 o                         
  -9   1   5         61.89         25.98        18.87 o                         
  -8   1   5        124.48        133.92        14.11 o                         
  -7   1   5        218.41        238.91        12.31 o                         
  -6   1   5        531.50        549.57        18.40 o                         
  -5   1   5        179.62        173.19        10.11 o                         
  -4   1   5          0.07         -0.97         4.22 o                         
  -3   1   5         14.39         32.52         4.19 o                         
  -2   1   5          2.31          1.55         3.18 o                         
  -1   1   5       1451.22       1447.10        37.99 o                         
   0   1   5         98.59         80.93         4.61 o                         
   1   1   5       1728.57       1809.28        33.22 o                         
   2   1   5         12.78         20.57         2.42 o                         
   3   1   5       1122.95       1108.91        19.00 o                         
   4   1   5         97.33        121.23         5.81 o                         
   5   1   5        533.59        586.17        13.26 o                         
   6   1   5        267.18        301.10        10.11 o                         
   7   1   5        138.48        134.13         8.69 o                         
   8   1   5          0.05          5.92         8.36 o                         
   9   1   5         61.57         77.03        12.91 o                         
  10   1   5        150.02        199.56        19.88 o                         
 -11   2   5          4.93         12.70        24.90 o                         
 -10   2   5        335.03        287.78        52.82 o                         
  -9   2   5          8.68         -8.48        13.33 o                         
  -8   2   5        204.57        232.37        20.20 o                         
  -7   2   5        341.99        336.68        15.24 o                         
  -6   2   5        212.68        223.02        11.60 o                         
  -5   2   5        307.68        302.85        12.49 o                         
  -4   2   5        432.48        407.41        11.85 o                         
  -3   2   5        163.89        182.80         7.45 o                         
  -2   2   5        570.95        639.41        16.33 o                         
  -1   2   5        374.09        382.04        11.00 o                         
   0   2   5         11.44          7.08         2.19 o                         
   1   2   5        807.16        884.47        15.10 o                         
   2   2   5        699.62        805.07        13.46 o                         
   3   2   5        851.85        855.47        15.41 o                         
   4   2   5        926.82        909.46        15.62 o                         
   5   2   5        209.26        208.11         7.97 o                         
   6   2   5       1840.04       1647.69        26.87 o                         
   7   2   5        913.37        858.24        17.83 o                         
   8   2   5        109.52        137.93         9.94 o                         
   9   2   5        227.27        232.84        15.35 o                         
  10   2   5        206.36        214.52        20.23 o                         
 -11   3   5          5.76         39.60        35.65 o                         
 -10   3   5          4.79          1.93        30.82 o                         
  -9   3   5        415.50        450.17        37.55 o                         
  -8   3   5        377.28        373.87        40.09 o                         
  -7   3   5        281.89        266.51        16.57 o                         
  -6   3   5        101.69         94.97         7.96 o                         
  -5   3   5        802.09        823.33        22.56 o                         
  -4   3   5         81.43         86.61         6.01 o                         
  -3   3   5       3369.18       3610.97        71.55 o                         
  -2   3   5        125.89        111.83         6.33 o                         
  -1   3   5        336.41        314.42         8.24 o                         
   0   3   5       1984.73       1932.70        32.72 o                         
   1   3   5       1395.73       1405.10        22.80 o                         
   2   3   5        638.33        613.01        12.21 o                         
   3   3   5         54.88         48.53         3.21 o                         
   4   3   5        130.90        136.27         6.29 o                         
   5   3   5        593.07        567.31        11.81 o                         
   6   3   5        557.44        521.16        12.23 o                         
   7   3   5        335.29        340.37        12.69 o                         
   8   3   5        272.17        264.31        12.96 o                         
   9   3   5          2.09         16.90        13.56 o                         
  10   3   5         26.33         42.73        20.12 o                         
 -11   4   5          4.44        -20.48        32.31 o                         
 -10   4   5         15.67        -12.52        21.42 o                         
  -9   4   5          0.20        -15.57        15.57 o                         
  -8   4   5        282.15        290.19        27.75 o                         
  -7   4   5          0.59         16.87         9.71 o                         
  -6   4   5         78.97         74.88         7.66 o                         
  -5   4   5         40.07         61.80         7.31 o                         
  -4   4   5        419.22        416.53        12.49 o                         
  -3   4   5         17.58         18.63         3.97 o                         
  -2   4   5         53.89         58.61         4.33 o                         
  -1   4   5       1210.76       1279.87        28.48 o                         
   0   4   5         25.46         20.81         4.22 o                         
   1   4   5        144.03        171.13        10.18 o                         
   2   4   5        495.61        428.55        12.13 o                         
   3   4   5        670.12        715.10        14.94 o                         
   4   4   5        700.67        701.03        12.94 o                         
   5   4   5         22.29         28.94         4.89 o                         
   6   4   5         56.71         59.10         6.10 o                         
   7   4   5         17.20         32.20         7.14 o                         
   8   4   5        253.50        251.74        12.25 o                         
   9   4   5        250.32        287.77        18.62 o                         
  10   4   5        138.35        157.81        20.34 o                         
 -11   5   5        226.39        208.49        36.65 o                         
 -10   5   5          0.58        -19.45        19.45 o                         
  -9   5   5         70.26         28.50        16.04 o                         
  -8   5   5         16.45         26.53        14.24 o                         
  -7   5   5       1006.21       1011.79        30.52 o                         
  -6   5   5        139.47        146.44        11.46 o                         
  -5   5   5          5.50          5.80         5.44 o                         
  -4   5   5       1509.21       1538.82        30.46 o                         
  -3   5   5         20.06         18.48         4.19 o                         
  -2   5   5        524.60        518.88        13.94 o                         
  -1   5   5        413.49        380.54        10.55 o                         
   0   5   5       2348.32       2379.17        53.68 o                         
   1   5   5          0.23         -1.88         3.51 o                         
   2   5   5        363.80        324.06         9.67 o                         
   3   5   5        563.76        586.93        14.41 o                         
   4   5   5       2187.20       2262.75        42.96 o                         
   5   5   5        462.69        420.36         9.97 o                         
   6   5   5         48.09         56.49         6.18 o                         
   7   5   5         56.32         44.68         7.56 o                         
   8   5   5         50.96         54.18         9.93 o                         
   9   5   5          5.58         21.26        13.44 o                         
  10   5   5         11.41         26.20        20.01 o                         
 -10   6   5         31.00          6.51        20.54 o                         
  -9   6   5         48.92         27.17        17.13 o                         
  -8   6   5        123.65        138.72        12.99 o                         
  -7   6   5        146.33        139.83        11.10 o                         
  -6   6   5         37.00         42.61        10.95 o                         
  -5   6   5        109.36        125.11         7.69 o                         
  -4   6   5        184.13        197.69         8.44 o                         
  -3   6   5         75.03         86.69         5.69 o                         
  -2   6   5        273.29        262.47         8.02 o                         
  -1   6   5        118.74        103.99         7.47 o                         
   0   6   5         41.46         35.54         4.79 o                         
   1   6   5         82.31         89.57         5.36 o                         
   2   6   5        555.67        570.82        15.62 o                         
   3   6   5       1381.65       1418.67        28.56 o                         
   4   6   5        372.76        347.42        11.64 o                         
   5   6   5        422.41        385.91        14.89 o                         
   6   6   5        397.59        405.73        12.40 o                         
   7   6   5          8.15         15.18         7.38 o                         
   8   6   5        439.80        473.55        19.43 o                         
   9   6   5          0.26         17.49        15.88 o                         
  10   6   5         87.36        142.41        22.06 o                         
 -10   7   5        315.92        279.78        25.97 o                         
  -9   7   5         84.41         50.47        27.88 o                         
  -8   7   5        283.12        253.97        21.40 o                         
  -7   7   5         21.84         21.99        10.76 o                         
  -6   7   5        652.00        676.91        18.42 o                         
  -5   7   5         23.71         35.25         5.98 o                         
  -4   7   5        448.46        458.47        13.85 o                         
  -3   7   5         83.91         89.94         8.28 o                         
  -2   7   5        821.20        856.59        18.75 o                         
  -1   7   5         23.51         16.44         4.88 o                         
   0   7   5       1311.77       1379.77        33.05 o                         
   1   7   5       1254.69       1197.60        24.24 o                         
   2   7   5       2153.48       2097.02        44.62 o                         
   3   7   5        247.21        248.78         9.86 o                         
   4   7   5       1700.92       1654.15        33.05 o                         
   5   7   5          3.84          9.26         7.47 o                         
   6   7   5        211.91        215.48        13.82 o                         
   7   7   5          4.73         16.03         8.01 o                         
   8   7   5          4.28         23.37        10.15 o                         
   9   7   5         38.86         64.56        17.09 o                         
  10   7   5          0.14          7.30        22.00 o                         
 -10   8   5         22.17        -13.66        24.68 o                         
  -9   8   5          2.26        -16.88        16.88 o                         
  -8   8   5        384.22        326.79        28.29 o                         
  -7   8   5          0.66          0.05        15.25 o                         
  -6   8   5         78.77         83.69         9.27 o                         
  -5   8   5        136.58        186.00        12.64 o                         
  -4   8   5          4.53         -1.82         5.33 o                         
  -3   8   5        253.79        257.35         8.83 o                         
  -2   8   5        216.13        221.52         9.21 o                         
  -1   8   5          0.94          4.77         4.87 o                         
   0   8   5        173.28        173.27         8.94 o                         
   1   8   5        146.79        140.19         7.54 o                         
   2   8   5          9.25         17.94         4.75 o                         
   3   8   5        214.83        204.36        10.47 o                         
   4   8   5        852.38        823.87        21.73 o                         
   5   8   5        185.88        165.42        11.28 o                         
   6   8   5         38.02         42.19        10.28 o                         
   7   8   5        310.99        343.64        26.25 o                         
   8   8   5        227.43        287.14        20.35 o                         
   9   8   5        237.07        281.78        21.00 o                         
  10   8   5        237.03        296.36        25.58 o                         
 -10   9   5          4.73        -12.18        24.27 o                         
  -9   9   5         19.42         -2.70        18.28 o                         
  -8   9   5          4.14        -15.08        15.08 o                         
  -7   9   5        110.42        110.93        13.53 o                         
  -6   9   5        708.70        674.27        25.02 o                         
  -5   9   5         80.07         73.33         7.10 o                         
  -4   9   5        621.77        638.46        18.16 o                         
  -3   9   5        289.73        275.14         8.62 o                         
  -2   9   5        622.04        608.95        18.58 o                         
  -1   9   5       1737.95       1823.54        38.45 o                         
   0   9   5         39.11         35.37         5.62 o                         
   1   9   5          0.12          3.19         4.74 o                         
   2   9   5          0.09         -1.19         4.96 o                         
   3   9   5       1003.20        896.05        20.74 o                         
   4   9   5        185.73        183.71        10.87 o                         
   5   9   5         23.51         36.51         9.01 o                         
   6   9   5        246.12        239.28        23.44 o                         
   7   9   5         75.22         72.95        15.29 o                         
   8   9   5         17.68         35.25        17.30 o                         
   9   9   5         85.51        108.66        18.84 o                         
  10   9   5         18.63         46.00        22.93 o                         
 -10  10   5        343.46        310.04        31.85 o                         
  -9  10   5         41.25         34.40        19.76 o                         
  -8  10   5        204.43        176.71        22.22 o                         
  -7  10   5        246.90        200.25        15.81 o                         
  -6  10   5        157.41        142.48        12.15 o                         
  -5  10   5         58.91         52.95         7.81 o                         
  -4  10   5        241.83        239.52        13.82 o                         
  -3  10   5        766.10        751.24        16.84 o                         
  -2  10   5         16.54         10.24         5.38 o                         
  -1  10   5         10.08          7.60         4.91 o                         
   0  10   5         92.92        107.83         7.03 o                         
   1  10   5         73.13         80.05         7.22 o                         
   2  10   5        725.78        706.89        20.23 o                         
   3  10   5        917.40        936.11        19.94 o                         
   4  10   5        256.27        235.77        13.57 o                         
   5  10   5          3.09          8.81        13.79 o                         
   6  10   5         27.47         41.38        12.67 o                         
   7  10   5        281.77        279.77        22.77 o                         
   8  10   5         20.38         29.26        17.93 o                         
   9  10   5         26.81         70.45        23.77 o                         
  -9  11   5         17.11         19.24        20.41 o                         
  -8  11   5         80.93         54.81        23.41 o                         
  -7  11   5        203.89        205.37        23.22 o                         
  -6  11   5        398.63        395.30        17.02 o                         
  -5  11   5       1236.09       1239.29        25.69 o                         
  -4  11   5         33.10         31.24         5.71 o                         
  -3  11   5         76.46         90.61         7.42 o                         
  -2  11   5         50.82         45.17         6.56 o                         
  -1  11   5        503.45        434.55        11.92 o                         
   0  11   5        196.90        196.48         9.54 o                         
   1  11   5       1165.43       1061.41        27.92 o                         
   2  11   5         36.15         23.65         5.48 o                         
   3  11   5         28.69         34.02         5.96 o                         
   4  11   5        606.35        584.19        21.10 o                         
   5  11   5         39.63         26.42        18.14 o                         
   6  11   5        117.22        129.71        21.04 o                         
   7  11   5        416.51        440.79        40.50 o                         
   8  11   5         11.19         58.61        19.64 o                         
   9  11   5         16.74         42.78        24.79 o                         
  -9  12   5         55.01         77.41        25.55 o                         
  -8  12   5        176.04        166.27        22.48 o                         
  -7  12   5        215.94        208.86        17.30 o                         
  -6  12   5         83.92         93.61        12.20 o                         
  -5  12   5        781.43        774.01        25.14 o                         
  -4  12   5        235.92        232.82        16.53 o                         
  -3  12   5        225.04        216.19        13.21 o                         
  -2  12   5         79.18         70.87         7.49 o                         
  -1  12   5         61.02         78.55         6.63 o                         
   0  12   5        803.10        811.80        17.89 o                         
   1  12   5         55.58         77.24         7.06 o                         
   2  12   5        843.81        792.22        19.18 o                         
   3  12   5        128.34        124.81         8.40 o                         
   4  12   5        247.22        273.65        24.90 o                         
   5  12   5        137.74        164.79        15.04 o                         
   6  12   5          4.30          1.27        21.33 o                         
   7  12   5        359.24        399.66        42.11 o                         
   8  12   5          0.13         48.19        42.53 o                         
   9  12   5         44.02         72.95        26.78 o                         
  -9  13   5          0.04          8.71        23.84 o                         
  -8  13   5         30.69         20.69        26.16 o                         
  -7  13   5        539.73        492.99        36.06 o                         
  -6  13   5          4.76          2.93        11.76 o                         
  -5  13   5        151.98        151.21        16.58 o                         
  -4  13   5         61.73         45.67         8.32 o                         
  -3  13   5        666.68        670.90        20.90 o                         
  -2  13   5         41.31         50.27         7.49 o                         
  -1  13   5        294.15        275.98        11.87 o                         
   0  13   5        487.66        420.86        15.96 o                         
   1  13   5        182.43        181.07        10.30 o                         
   2  13   5         77.44         80.29         7.59 o                         
   3  13   5        542.27        483.08        18.65 o                         
   4  13   5        281.31        280.36        20.07 o                         
   5  13   5        217.86        252.82        66.30 o                         
   6  13   5          7.07         26.07        19.73 o                         
   7  13   5         25.96         23.04        26.71 o                         
   8  13   5        184.15        198.91        24.87 o                         
  -8  14   5          0.94         23.41        24.68 o                         
  -7  14   5         50.87        101.32        24.50 o                         
  -6  14   5          9.28        -12.65        12.65 o                         
  -5  14   5          1.34         -9.39         9.39 o                         
  -4  14   5        221.24        218.21        14.62 o                         
  -3  14   5         92.78         82.79         9.99 o                         
  -2  14   5        141.00        133.21        11.09 o                         
  -1  14   5        243.42        243.07        14.44 o                         
   0  14   5        545.79        482.72        16.57 o                         
   1  14   5        176.62        156.79        10.99 o                         
   2  14   5        119.66        119.95         9.41 o                         
   3  14   5        429.42        387.29        22.18 o                         
   4  14   5         38.57         41.20        16.86 o                         
   5  14   5        115.27        122.12        15.67 o                         
   6  14   5         48.19         66.17        16.35 o                         
   7  14   5         75.80         60.36        32.13 o                         
   8  14   5        238.87        281.14        34.39 o                         
  -8  15   5        135.89        165.49        28.58 o                         
  -7  15   5         25.92         24.20        19.99 o                         
  -6  15   5        400.81        381.43        26.23 o                         
  -5  15   5        273.91        284.34        15.32 o                         
  -4  15   5        508.46        443.97        32.19 o                         
  -3  15   5        330.37        332.94        18.26 o                         
  -2  15   5         91.47         60.60        11.08 o                         
  -1  15   5        101.07        123.99         9.93 o                         
   0  15   5        369.30        368.48        17.07 o                         
   1  15   5        253.97        269.40        15.64 o                         
   2  15   5          3.63          8.93         8.21 o                         
   3  15   5          3.55          6.28        11.57 o                         
   4  15   5          7.99         26.93        13.18 o                         
   5  15   5        195.48        204.02        19.32 o                         
   6  15   5         55.65         53.28        21.70 o                         
   7  15   5          0.14         23.42        22.12 o                         
   8  15   5          7.48         50.20        44.20 o                         
  -7  16   5         34.25         55.24        20.23 o                         
  -6  16   5          3.84          9.80        15.77 o                         
  -5  16   5         93.24         73.16        13.61 o                         
  -4  16   5          3.89          3.45        12.51 o                         
  -3  16   5          6.97         -5.45        11.15 o                         
  -2  16   5          3.42         -7.25        10.33 o                         
  -1  16   5         14.71          3.60        12.09 o                         
   0  16   5         36.57         31.89        10.38 o                         
   1  16   5         16.97         19.99        10.05 o                         
   2  16   5        121.51        123.59        12.59 o                         
   3  16   5          1.30         13.29        11.14 o                         
   4  16   5         71.99         92.34        19.04 o                         
   5  16   5         24.32         34.44        15.88 o                         
   6  16   5         66.13         64.02        21.11 o                         
   7  16   5         86.13        121.80        34.98 o                         
  -7  17   5         38.06         52.01        23.56 o                         
  -6  17   5        388.87        425.05        30.20 o                         
  -5  17   5        460.00        467.02        80.73 o                         
  -4  17   5        304.80        331.79        38.91 o                         
  -3  17   5        255.71        267.92        21.86 o                         
  -2  17   5        794.45        774.96        51.91 o                         
  -1  17   5         11.50        -10.87        10.87 o                         
   0  17   5        917.58        904.26        28.00 o                         
   1  17   5         10.09         15.58        11.64 o                         
   2  17   5        136.69        146.07        14.25 o                         
   3  17   5         28.48         49.95        15.01 o                         
   4  17   5        260.99        289.53        22.30 o                         
   5  17   5         28.90         57.08        23.72 o                         
   6  17   5        124.60        137.28        46.04 o                         
  -6  18   5         26.83         56.28        22.85 o                         
  -5  18   5         10.01         44.30        28.88 o                         
  -4  18   5        217.12        173.66        49.82 o                         
  -3  18   5          8.87          2.32        20.77 o                         
  -2  18   5          1.17         10.83        15.22 o                         
  -1  18   5          1.53        -12.76        12.76 o                         
   0  18   5        232.22        207.43        17.03 o                         
   1  18   5          2.69          7.80        13.36 o                         
   2  18   5         75.13         74.39        20.44 o                         
   3  18   5        123.44        132.78        17.70 o                         
   4  18   5         69.98        102.06        29.41 o                         
   5  18   5         11.62         27.54        19.70 o                         
   6  18   5         42.28         64.77        24.22 o                         
  -5  19   5        652.52        752.20        71.17 o                         
  -4  19   5         85.14        124.74        36.34 o                         
  -3  19   5        101.77        110.67        31.66 o                         
  -2  19   5        759.86        788.40        38.64 o                         
  -1  19   5          4.69          7.53        17.09 o                         
   0  19   5         48.86         37.28        23.63 o                         
   1  19   5          8.90         41.71        23.45 o                         
   2  19   5        654.70        635.32        31.09 o                         
   3  19   5         48.98        101.33        20.11 o                         
   4  19   5        137.54        190.51        28.77 o                         
   5  19   5         73.50        117.72        38.71 o                         
  -4  20   5         29.34        100.02        37.46 o                         
  -3  20   5          3.15         49.17        50.76 o                         
  -2  20   5         39.32         76.23        52.63 o                         
  -1  20   5         69.18         98.91        25.14 o                         
   0  20   5        141.59        134.84        19.33 o                         
   1  20   5         85.59         74.00        18.61 o                         
   2  20   5         58.28         89.19        41.33 o                         
   3  20   5         73.42         63.15        27.75 o                         
   4  20   5          1.53         28.12        32.33 o                         
  -3  21   5        114.80        189.09        39.38 o                         
  -2  21   5         44.96         95.35        91.96 o                         
  -1  21   5        340.69        336.12        42.52 o                         
   0  21   5         20.83         33.25        26.51 o                         
   1  21   5         24.20          6.03        48.31 o                         
   2  21   5        154.39        255.36        29.69 o                         
   3  21   5        140.28        163.44        48.48 o                         
   0  22   5        175.45        228.74        35.68 o                         
 -10   0   6        205.32        179.16        40.83 o                         
  -8   0   6       1979.24       2175.14       156.58 o                         
  -6   0   6        295.82        345.87        42.70 o                         
  -4   0   6        343.06        321.01        17.34 o                         
  -2   0   6         16.73         32.32         6.22 o                         
   0   0   6         35.04         40.16         4.83 o                         
   2   0   6        663.27        715.81        17.13 o                         
   4   0   6        150.38        156.16        10.10 o                         
   6   0   6          0.95         13.52         9.35 o                         
   8   0   6          7.77         21.33        14.51 o                         
  10   0   6       1227.51       1319.35        92.90 o                         
 -10   1   6          9.06         23.74        32.77 o                         
  -9   1   6         24.88         37.73        17.09 o                         
  -8   1   6        117.63        138.42        14.31 o                         
  -7   1   6        819.35        825.80        63.12 o                         
  -6   1   6         27.79          6.93        12.60 o                         
  -5   1   6          1.45          5.91         6.31 o                         
  -4   1   6         42.96         54.69         5.96 o                         
  -3   1   6          2.70         10.50         4.43 o                         
  -2   1   6        412.10        433.14        12.92 o                         
  -1   1   6          6.47          1.18         3.20 o                         
   0   1   6         45.48         49.93         3.55 o                         
   1   1   6        248.75        281.78         7.70 o                         
   2   1   6         77.06         54.11         3.44 o                         
   3   1   6        285.25        242.23         6.97 o                         
   4   1   6        114.27        125.18         6.13 o                         
   5   1   6        185.36        169.05         7.64 o                         
   6   1   6        496.48        495.56        13.95 o                         
   7   1   6         13.77         23.12         7.59 o                         
   8   1   6        533.66        509.01        23.93 o                         
   9   1   6         10.85          5.78        14.80 o                         
  10   1   6         88.28         96.07        24.29 o                         
 -10   2   6        362.44        366.04        67.99 o                         
  -9   2   6         95.62        106.29        16.62 o                         
  -8   2   6        381.07        379.48        22.47 o                         
  -7   2   6        466.43        462.27        31.28 o                         
  -6   2   6        190.19        200.12        13.14 o                         
  -5   2   6          3.72         26.50        10.03 o                         
  -4   2   6       1026.08       1065.41        26.92 o                         
  -3   2   6        216.75        242.31         9.86 o                         
  -2   2   6        406.66        417.78        12.63 o                         
  -1   2   6        273.34        263.71         8.43 o                         
   0   2   6        335.53        324.08         8.06 o                         
   1   2   6         24.48         18.68         3.20 o                         
   2   2   6         56.54         68.12         5.48 o                         
   3   2   6        296.67        300.03         7.72 o                         
   4   2   6          0.49          5.58         4.02 o                         
   5   2   6        704.29        687.01        14.56 o                         
   6   2   6          7.18         14.26         5.96 o                         
   7   2   6         21.97         29.88         7.84 o                         
   8   2   6          6.42         -3.60         9.69 o                         
   9   2   6        351.11        449.86        26.54 o                         
  10   2   6         33.27         34.51        22.68 o                         
 -10   3   6         13.12         12.73        28.87 o                         
  -9   3   6        196.32        191.52        18.48 o                         
  -8   3   6        342.19        341.69        22.14 o                         
  -7   3   6         51.41         79.61        20.08 o                         
  -6   3   6        121.39        150.48        10.39 o                         
  -5   3   6          0.57         -5.69         6.62 o                         
  -4   3   6        212.30        206.90         9.95 o                         
  -3   3   6       1130.71       1230.01        29.72 o                         
  -2   3   6       1266.45       1373.26        32.26 o                         
  -1   3   6        349.06        344.53        10.55 o                         
   0   3   6        186.90        181.29         7.10 o                         
   1   3   6       2328.33       2513.71        42.52 o                         
   2   3   6        700.81        701.57        13.33 o                         
   3   3   6        615.68        581.41        12.15 o                         
   4   3   6        468.20        424.96        10.38 o                         
   5   3   6         42.22         51.03         5.49 o                         
   6   3   6         24.71         29.46         6.28 o                         
   7   3   6        103.90        108.96         8.46 o                         
   8   3   6         61.57         52.54        15.44 o                         
   9   3   6        277.16        333.00        27.73 o                         
  10   3   6        136.53        171.02        45.70 o                         
 -10   4   6         13.52          3.42        26.24 o                         
  -9   4   6        162.31        181.78        19.52 o                         
  -8   4   6         42.17         42.95        15.13 o                         
  -7   4   6        128.29        130.95        14.57 o                         
  -6   4   6        642.44        671.83        20.28 o                         
  -5   4   6       2654.68       2820.40        58.10 o                         
  -4   4   6        364.00        401.43        13.28 o                         
  -3   4   6        282.52        301.86        10.70 o                         
  -2   4   6         51.57         65.49         5.15 o                         
  -1   4   6       1638.85       1685.98        31.84 o                         
   0   4   6        112.05        123.51         5.93 o                         
   1   4   6        353.32        355.10        10.80 o                         
   2   4   6        414.11        434.07        12.82 o                         
   3   4   6         21.48         31.53         3.69 o                         
   4   4   6        261.75        231.08         7.96 o                         
   5   4   6        731.50        720.69        14.51 o                         
   6   4   6         22.22         22.95         6.23 o                         
   7   4   6         54.75         84.51        10.98 o                         
   8   4   6         53.08         63.06        11.32 o                         
   9   4   6          6.25         42.40        23.68 o                         
  10   4   6          1.02         44.45        37.32 o                         
 -10   5   6          4.46        -21.63        21.63 o                         
  -9   5   6          9.87         24.94        15.78 o                         
  -8   5   6        297.97        296.43        23.78 o                         
  -7   5   6          4.44         25.08        17.58 o                         
  -6   5   6          9.80         29.82         9.16 o                         
  -5   5   6         88.17         93.94         7.45 o                         
  -4   5   6       1437.10       1469.11        30.04 o                         
  -3   5   6          8.81         18.39         4.71 o                         
  -2   5   6        776.78        850.65        21.12 o                         
  -1   5   6        407.22        429.25        12.25 o                         
   0   5   6        567.49        564.45        22.01 o                         
   1   5   6        247.72        292.71        11.84 o                         
   2   5   6        179.56        198.03         9.23 o                         
   3   5   6        391.06        327.52        10.45 o                         
   4   5   6         86.14         87.09         7.16 o                         
   5   5   6         83.60         55.72         5.87 o                         
   6   5   6        267.39        266.48        10.84 o                         
   7   5   6        713.88        766.78        24.80 o                         
   8   5   6          6.94         18.21        17.58 o                         
   9   5   6         51.65         67.75        17.31 o                         
  10   5   6          2.97         58.47        56.34 o                         
 -10   6   6          4.46        -15.52        22.37 o                         
  -9   6   6       1996.85       2035.30        55.08 o                         
  -8   6   6         66.83         52.89        13.94 o                         
  -7   6   6         45.81         58.14        12.81 o                         
  -6   6   6          4.48         17.46        10.63 o                         
  -5   6   6        436.37        434.17        13.43 o                         
  -4   6   6        680.79        751.66        18.42 o                         
  -3   6   6       1560.43       1747.67        34.49 o                         
  -2   6   6        277.06        298.29        10.97 o                         
  -1   6   6         10.47         -0.48         6.00 o                         
   0   6   6        714.95        785.58        21.58 o                         
   1   6   6          3.44          8.40         5.62 o                         
   2   6   6         10.04         15.44         5.14 o                         
   3   6   6       1257.88       1199.61        25.38 o                         
   4   6   6         69.77         76.64         7.48 o                         
   5   6   6          0.50          1.27         7.77 o                         
   6   6   6        143.90        133.73         8.89 o                         
   7   6   6         30.00         43.31         8.92 o                         
   8   6   6          1.55         22.35        11.96 o                         
   9   6   6         64.46        110.53        18.13 o                         
  10   6   6        180.60        226.46        36.99 o                         
 -10   7   6        100.43         26.38        23.97 o                         
  -9   7   6         41.07         22.36        26.33 o                         
  -8   7   6          2.03          1.19        16.30 o                         
  -7   7   6         45.01         52.41        13.24 o                         
  -6   7   6        165.64        167.92        13.49 o                         
  -5   7   6        370.00        415.08        13.72 o                         
  -4   7   6       1787.56       1766.94        33.43 o                         
  -3   7   6         75.66         64.47         7.54 o                         
  -2   7   6         85.29         83.89         6.76 o                         
  -1   7   6        208.33        194.26        10.67 o                         
   0   7   6         84.66        121.54         8.96 o                         
   1   7   6        982.94       1008.15        26.48 o                         
   2   7   6        185.00        170.35         9.03 o                         
   3   7   6        467.81        452.04        14.10 o                         
   4   7   6       1038.56       1009.53        23.24 o                         
   5   7   6       2063.46       1917.66        42.90 o                         
   6   7   6        211.34        204.85        15.72 o                         
   7   7   6        767.25        789.31        67.10 o                         
   8   7   6          5.00         32.65        14.16 o                         
   9   7   6        105.81        132.36        19.19 o                         
 -10   8   6        227.67        136.22        26.47 o                         
  -9   8   6          3.20        -36.20        37.83 o                         
  -8   8   6         73.85         69.24        17.01 o                         
  -7   8   6        861.07        778.51        49.91 o                         
  -6   8   6         52.72         58.63        12.83 o                         
  -5   8   6        173.51        178.43         9.79 o                         
  -4   8   6          5.91          7.91         8.28 o                         
  -3   8   6         64.65         72.17         5.46 o                         
  -2   8   6        119.90        131.24         8.74 o                         
  -1   8   6        719.84        695.58        23.34 o                         
   0   8   6        851.80        874.41        24.03 o                         
   1   8   6         25.10         30.71         6.63 o                         
   2   8   6        849.01        837.45        19.67 o                         
   3   8   6          5.88         15.61         6.38 o                         
   4   8   6        388.04        386.97        14.27 o                         
   5   8   6         22.10         15.39         9.71 o                         
   6   8   6         89.20         73.94        14.87 o                         
   7   8   6          7.29          1.84        14.72 o                         
   8   8   6         18.68         40.25        18.62 o                         
   9   8   6        178.64        225.25        21.19 o                         
  -9   9   6         42.06         34.89        20.31 o                         
  -8   9   6         11.36          2.05        25.47 o                         
  -7   9   6        200.70        201.24        18.18 o                         
  -6   9   6        299.79        287.74        17.29 o                         
  -5   9   6          0.97          6.53         7.42 o                         
  -4   9   6          8.81          7.83         6.15 o                         
  -3   9   6         12.86         44.13         8.14 o                         
  -2   9   6        479.96        530.71        15.34 o                         
  -1   9   6        220.76        199.10        11.80 o                         
   0   9   6          9.85         16.23         7.41 o                         
   1   9   6       2081.47       2085.11        44.52 o                         
   2   9   6         21.26         18.96         6.10 o                         
   3   9   6          0.06          5.91         6.75 o                         
   4   9   6        165.76        145.58        11.82 o                         
   5   9   6        364.75        384.12        25.62 o                         
   6   9   6         40.22         18.02        18.27 o                         
   7   9   6          0.12         18.15        15.88 o                         
   8   9   6         16.86          9.28        19.15 o                         
   9   9   6        147.58        212.01        30.63 o                         
  -9  10   6         34.94          3.20        41.02 o                         
  -8  10   6         49.39         71.44        28.14 o                         
  -7  10   6          8.62        -13.27        23.45 o                         
  -6  10   6        653.11        641.93        24.79 o                         
  -5  10   6          8.94         25.37        14.75 o                         
  -4  10   6        501.10        470.59        14.05 o                         
  -3  10   6        283.83        222.92        12.08 o                         
  -2  10   6          1.34          2.90         6.39 o                         
  -1  10   6        396.20        353.10        13.59 o                         
   0  10   6        259.57        259.70        14.06 o                         
   1  10   6        452.18        447.32        15.92 o                         
   2  10   6        182.26        205.75        10.91 o                         
   3  10   6         60.61         50.37         7.92 o                         
   4  10   6        935.18        964.17        32.76 o                         
   5  10   6         50.32         61.72        13.34 o                         
   6  10   6        195.10        158.96        16.83 o                         
   7  10   6         51.85         66.01        18.06 o                         
   8  10   6         20.43         26.14        20.73 o                         
   9  10   6          6.04         19.40        26.05 o                         
  -9  11   6         34.65         24.10        32.55 o                         
  -8  11   6        159.45        178.49        29.36 o                         
  -7  11   6        122.98        111.19        16.98 o                         
  -6  11   6          4.70         -3.53        13.92 o                         
  -5  11   6         53.37         35.06         9.83 o                         
  -4  11   6         11.05         10.96         6.74 o                         
  -3  11   6         79.82         90.15         9.49 o                         
  -2  11   6        401.73        406.90        14.51 o                         
  -1  11   6          0.48         11.18         6.40 o                         
   0  11   6        335.90        362.99        14.97 o                         
   1  11   6         19.41          8.29         6.74 o                         
   2  11   6        405.38        416.54        13.60 o                         
   3  11   6         16.46          3.62         7.59 o                         
   4  11   6       1038.45        930.93        52.97 o                         
   5  11   6        207.58        221.90        18.58 o                         
   6  11   6        406.82        443.15        40.44 o                         
   7  11   6         17.08         -9.90        20.79 o                         
   8  11   6        445.36        423.98        33.69 o                         
  -9  12   6         42.83         42.82        25.30 o                         
  -8  12   6        110.88        121.69        24.00 o                         
  -7  12   6         42.04         43.39        16.16 o                         
  -6  12   6        518.59        533.16        22.32 o                         
  -5  12   6          0.06         -6.89        13.02 o                         
  -4  12   6         14.18         20.68         7.45 o                         
  -3  12   6         57.18         46.93        12.68 o                         
  -2  12   6         66.85         68.62         9.53 o                         
  -1  12   6        153.84        128.85         8.76 o                         
   0  12   6        203.04        201.40        10.59 o                         
   1  12   6        222.15        219.24        14.13 o                         
   2  12   6        483.42        493.72        33.08 o                         
   3  12   6          0.08          5.57         8.51 o                         
   4  12   6        186.96        195.42        19.40 o                         
   5  12   6          2.04          1.26        13.47 o                         
   6  12   6          6.87         13.35        16.15 o                         
   7  12   6          5.42          9.11        19.22 o                         
   8  12   6         40.41        102.95        30.91 o                         
  -8  13   6         25.55         28.30        29.88 o                         
  -7  13   6        200.59        187.03        24.13 o                         
  -6  13   6        115.12        120.93        16.36 o                         
  -5  13   6          7.74        -10.19        10.19 o                         
  -4  13   6         21.91          0.50        14.63 o                         
  -3  13   6         48.33         32.93        10.24 o                         
  -2  13   6          0.06         -1.71        10.32 o                         
  -1  13   6          0.18          0.12         9.38 o                         
   0  13   6        938.30        930.84        30.32 o                         
   1  13   6         11.25         -3.07         9.85 o                         
   2  13   6       1012.81        978.69        24.58 o                         
   3  13   6        850.30        892.49        36.02 o                         
   4  13   6        293.62        308.84        25.65 o                         
   5  13   6         15.78         34.24        15.17 o                         
   6  13   6       1199.72       1198.83        44.83 o                         
   7  13   6         30.82         44.81        20.79 o                         
   8  13   6         57.24         53.10        25.78 o                         
  -8  14   6        128.22        119.03        23.68 o                         
  -7  14   6         81.51         64.22        23.10 o                         
  -6  14   6         63.23         57.18        15.86 o                         
  -5  14   6         21.38          0.95        10.72 o                         
  -4  14   6          8.91          6.98        12.63 o                         
  -3  14   6          0.82         -6.67        15.43 o                         
  -2  14   6        894.97        890.30        32.49 o                         
  -1  14   6          4.82         -0.22         9.59 o                         
   0  14   6         80.94         87.68        11.38 o                         
   1  14   6         42.81         56.39        10.64 o                         
   2  14   6        407.51        414.83        34.12 o                         
   3  14   6         46.45         45.54        14.06 o                         
   4  14   6         17.22          8.91        14.35 o                         
   5  14   6          0.48         22.57        16.06 o                         
   6  14   6         51.83         83.53        19.38 o                         
   7  14   6          1.51         27.98        33.58 o                         
  -7  15   6         13.12         13.29        19.27 o                         
  -6  15   6          4.33        -17.46        17.46 o                         
  -5  15   6         80.45         68.28        13.39 o                         
  -4  15   6          1.93        -13.58        13.58 o                         
  -3  15   6         10.82         17.76        11.94 o                         
  -2  15   6        262.48        287.20        28.76 o                         
  -1  15   6          3.82          3.38        16.00 o                         
   0  15   6        299.66        280.93        16.03 o                         
   1  15   6         41.90         35.10        10.89 o                         
   2  15   6         29.70         29.58        11.50 o                         
   3  15   6        647.58        611.50        31.56 o                         
   4  15   6        230.85        237.56        19.98 o                         
   5  15   6        170.06        205.33        25.79 o                         
   6  15   6          0.54          6.16        29.27 o                         
   7  15   6         89.78        150.33        52.21 o                         
  -7  16   6        184.66        198.01        25.15 o                         
  -6  16   6         16.92         -6.60        20.96 o                         
  -5  16   6        141.04        129.86        26.12 o                         
  -4  16   6        946.15        875.82        62.13 o                         
  -3  16   6          9.32          8.25        28.06 o                         
  -2  16   6        678.68        683.64        29.41 o                         
  -1  16   6        215.19        239.46        22.26 o                         
   0  16   6          3.78        -11.30        13.96 o                         
   1  16   6         52.91         59.96        12.69 o                         
   2  16   6        725.10        652.33        28.38 o                         
   3  16   6         84.97         89.90        13.41 o                         
   4  16   6        161.30        182.98        19.80 o                         
   5  16   6          1.68         26.48        19.37 o                         
   6  16   6          7.10         93.17        32.48 o                         
  -6  17   6         10.80         -0.06        31.42 o                         
  -5  17   6        105.90         86.15        29.83 o                         
  -4  17   6        210.65        182.22        25.39 o                         
  -3  17   6         59.91         42.26        16.96 o                         
  -2  17   6         94.68         76.03        16.46 o                         
  -1  17   6        778.45        670.41        37.86 o                         
   0  17   6        126.53        114.82        16.58 o                         
   1  17   6        548.16        613.05        60.88 o                         
   2  17   6        366.33        293.62        23.68 o                         
   3  17   6        470.99        483.13        22.76 o                         
   4  17   6         12.49          7.79        18.62 o                         
   5  17   6        279.21        266.77        31.95 o                         
   6  17   6         12.04         61.84        46.36 o                         
  -5  18   6         50.90        119.12        39.71 o                         
  -4  18   6          1.40         42.33        27.28 o                         
  -3  18   6       1037.79       1008.13        45.41 o                         
  -2  18   6         37.69         45.89        38.63 o                         
  -1  18   6          2.62        -14.51        14.51 o                         
   0  18   6          5.10         -9.05        20.42 o                         
   1  18   6         67.45         58.24        33.06 o                         
   2  18   6         18.94         25.97        16.25 o                         
   3  18   6        215.32        236.57        23.01 o                         
   4  18   6          2.63         19.77        19.64 o                         
   5  18   6          4.20         42.03        32.03 o                         
  -5  19   6        199.04        209.03        55.82 o                         
  -4  19   6         37.77         57.07        33.03 o                         
  -3  19   6        103.82         83.11        23.87 o                         
  -2  19   6          1.43         32.99        33.82 o                         
  -1  19   6         15.21         -1.89        17.69 o                         
   0  19   6        146.45        157.46        24.77 o                         
   1  19   6        380.16        423.23        33.50 o                         
   2  19   6        186.42        241.02        21.98 o                         
   3  19   6        227.26        233.13        28.33 o                         
   4  19   6          7.31         27.64        22.18 o                         
  -3  20   6        144.39        183.70        68.36 o                         
  -2  20   6        146.74        120.44        53.94 o                         
  -1  20   6        229.18        293.57        40.58 o                         
   0  20   6          0.09         -8.49        21.04 o                         
   1  20   6        237.15        290.72        31.25 o                         
   2  20   6         31.85         79.96        21.33 o                         
   3  20   6         33.85         16.43        31.29 o                         
  -1  21   6          3.53         40.08        36.71 o                         
   0  21   6        101.51         99.13        36.23 o                         
   1  21   6         38.35        107.70        39.42 o                         
  -9   0   7        144.32        107.42        41.58 o                         
  -7   0   7         16.04         23.23        21.35 o                         
  -5   0   7         26.95         26.75        10.59 o                         
  -3   0   7        730.78        725.02        28.60 o                         
  -1   0   7        861.84        843.45        24.87 o                         
   1   0   7       1001.44       1038.37        26.47 o                         
   3   0   7       1912.19       1873.39        39.64 o                         
   5   0   7        141.03        144.04        11.15 o                         
   7   0   7        501.23        542.44        24.12 o                         
   9   0   7        499.07        509.15        40.89 o                         
 -10   1   7         19.77         34.34        22.68 o                         
  -9   1   7        177.38        168.79        28.17 o                         
  -8   1   7         27.88         24.45        16.16 o                         
  -7   1   7        347.43        346.72        27.41 o                         
  -6   1   7          2.54         21.35        21.35 o                         
  -5   1   7        269.01        275.92        15.30 o                         
  -4   1   7        211.18        232.47        12.08 o                         
  -3   1   7          6.36         -0.71         5.47 o                         
  -2   1   7         56.28         56.34         5.66 o                         
  -1   1   7        434.45        426.56        11.51 o                         
   0   1   7        995.52       1061.76        19.97 o                         
   1   1   7        292.31        297.84         8.43 o                         
   2   1   7         35.92         58.98         4.71 o                         
   3   1   7        410.45        442.10        10.27 o                         
   4   1   7        185.51        158.99         7.84 o                         
   5   1   7        573.22        517.24        13.20 o                         
   6   1   7        189.36        193.75        13.33 o                         
   7   1   7         74.83        100.72        10.26 o                         
   8   1   7          7.70         23.53        11.86 o                         
   9   1   7        276.06        360.52        28.34 o                         
 -10   2   7         20.04         -1.04        23.60 o                         
  -9   2   7         27.28         48.14        17.88 o                         
  -8   2   7         50.41         70.26        17.25 o                         
  -7   2   7        121.42        107.14        16.39 o                         
  -6   2   7         32.41         17.98        16.86 o                         
  -5   2   7        221.98        259.17        15.19 o                         
  -4   2   7         27.73         21.82         6.43 o                         
  -3   2   7        720.77        782.86        21.29 o                         
  -2   2   7        436.64        449.78        14.18 o                         
  -1   2   7        615.93        613.00        13.20 o                         
   0   2   7         18.82          7.30         3.91 o                         
   1   2   7        322.62        289.83         8.90 o                         
   2   2   7        180.85        190.15         7.97 o                         
   3   2   7        741.79        752.33        14.24 o                         
   4   2   7       1018.09        931.13        18.04 o                         
   5   2   7        222.66        238.17        10.10 o                         
   6   2   7         84.95         96.43         9.71 o                         
   7   2   7         45.00         47.38        11.68 o                         
   8   2   7         61.78         97.70        20.72 o                         
   9   2   7          0.30         41.99        20.04 o                         
 -10   3   7        209.66        239.94        29.47 o                         
  -9   3   7         57.30         66.64        18.56 o                         
  -8   3   7         82.45         64.45        18.19 o                         
  -7   3   7          2.19          6.06        16.23 o                         
  -6   3   7        244.92        240.87        30.72 o                         
  -5   3   7        592.72        603.75        18.23 o                         
  -4   3   7         48.00         64.77         6.99 o                         
  -3   3   7         22.70         38.50         8.74 o                         
  -2   3   7          4.79          6.27         4.40 o                         
  -1   3   7         11.44          9.58         3.97 o                         
   0   3   7        110.44        104.81         5.63 o                         
   1   3   7        608.97        615.60        14.19 o                         
   2   3   7        854.79        885.80        15.76 o                         
   3   3   7          0.09          0.71         4.47 o                         
   4   3   7        516.70        461.36        11.74 o                         
   5   3   7        237.04        249.78        12.88 o                         
   6   3   7          8.70          1.34         7.75 o                         
   7   3   7          3.08         19.54        10.19 o                         
   8   3   7          2.88         28.51        13.51 o                         
   9   3   7         54.75         96.93        25.10 o                         
 -10   4   7         20.02         32.78        25.47 o                         
  -9   4   7         11.69         15.52        20.73 o                         
  -8   4   7        213.05        185.83        20.20 o                         
  -7   4   7         71.08         88.69        15.13 o                         
  -6   4   7         10.07         19.48        18.36 o                         
  -5   4   7         53.69         49.14         7.86 o                         
  -4   4   7        254.77        238.00        11.93 o                         
  -3   4   7        238.89        235.13        10.92 o                         
  -2   4   7       1603.88       1647.30        32.10 o                         
  -1   4   7        258.92        254.68         8.53 o                         
   0   4   7       2370.72       2370.13        44.06 o                         
   1   4   7       1233.01       1271.79        23.50 o                         
   2   4   7       1386.81       1406.66        23.97 o                         
   3   4   7         16.12         20.41         4.69 o                         
   4   4   7          4.82          0.82         5.46 o                         
   5   4   7        101.31        118.24        10.85 o                         
   6   4   7        131.34        135.07         9.36 o                         
   7   4   7         52.95         68.10        13.73 o                         
   8   4   7        128.64        144.47        21.05 o                         
   9   4   7         43.03         92.18        27.28 o                         
 -10   5   7        217.89        185.11        43.28 o                         
  -9   5   7        488.23        473.45        29.87 o                         
  -8   5   7        134.05        130.54        19.11 o                         
  -7   5   7          0.06         -5.53        13.61 o                         
  -6   5   7        677.75        690.67        48.51 o                         
  -5   5   7         91.70         92.20         9.77 o                         
  -4   5   7        638.96        645.27        17.39 o                         
  -3   5   7        303.96        295.69        15.61 o                         
  -2   5   7          0.21         -2.43         4.85 o                         
  -1   5   7        102.03         97.24         5.31 o                         
   0   5   7        287.74        294.12        24.98 o                         
   1   5   7        968.74        987.18        26.46 o                         
   2   5   7         76.85         84.39         8.68 o                         
   3   5   7        150.55        168.37         9.74 o                         
   4   5   7          1.66          2.61         7.57 o                         
   5   5   7        359.41        316.70        12.54 o                         
   6   5   7        380.89        364.82        13.95 o                         
   7   5   7         73.87         72.52        10.63 o                         
   8   5   7         35.61         42.39        16.06 o                         
   9   5   7        123.04        163.01        22.60 o                         
 -10   6   7         99.45         10.29        49.45 o                         
  -9   6   7          0.46         -6.18        20.44 o                         
  -8   6   7        197.03        232.86        20.23 o                         
  -7   6   7         15.61          9.90        22.28 o                         
  -6   6   7        891.59        845.21        33.10 o                         
  -5   6   7         67.79         84.58        12.39 o                         
  -4   6   7        666.23        724.85        18.98 o                         
  -3   6   7         79.74         95.72         7.13 o                         
  -2   6   7        453.72        440.82        12.59 o                         
  -1   6   7          0.04          5.24         4.44 o                         
   0   6   7        174.74        198.34        19.79 o                         
   1   6   7        198.01        188.34        12.29 o                         
   2   6   7        976.64        957.18        27.00 o                         
   3   6   7          2.07          7.13         8.24 o                         
   4   6   7        281.19        276.08        17.34 o                         
   5   6   7        272.40        282.60        16.71 o                         
   6   6   7         74.02         91.04        15.90 o                         
   7   6   7          7.82        -12.44        12.44 o                         
   8   6   7         80.68         53.04        17.11 o                         
   9   6   7          5.29        -10.86        27.11 o                         
  -9   7   7         37.27          7.38        25.68 o                         
  -8   7   7        214.96        238.88        23.11 o                         
  -7   7   7          0.44          4.95        13.91 o                         
  -6   7   7          0.31          7.41        11.96 o                         
  -5   7   7          6.51         17.36        10.61 o                         
  -4   7   7        278.56        309.69        14.59 o                         
  -3   7   7         88.93         70.10         6.56 o                         
  -2   7   7        526.40        543.51        16.40 o                         
  -1   7   7         95.01         98.74         8.77 o                         
   0   7   7         35.03         41.35         9.57 o                         
   1   7   7        594.83        586.34        19.64 o                         
   2   7   7         49.03         58.22         7.50 o                         
   3   7   7          2.08         -3.64         8.06 o                         
   4   7   7        348.35        333.40        15.36 o                         
   5   7   7         15.43         18.57        10.95 o                         
   6   7   7        305.61        280.96        29.85 o                         
   7   7   7         25.39         11.11        16.10 o                         
   8   7   7         22.67         -4.83        19.32 o                         
   9   7   7          0.03         10.53        20.11 o                         
  -9   8   7         41.74          9.25        22.46 o                         
  -8   8   7        333.88        340.08        43.28 o                         
  -7   8   7          0.82         21.62        14.03 o                         
  -6   8   7        458.09        471.85        23.57 o                         
  -5   8   7        103.91        114.04        15.80 o                         
  -4   8   7          1.18         -2.71         6.96 o                         
  -3   8   7        738.86        706.98        17.01 o                         
  -2   8   7        360.00        373.55        16.48 o                         
  -1   8   7        111.03         94.71        13.88 o                         
   0   8   7        154.89        156.93        11.25 o                         
   1   8   7       1170.22       1154.48        31.23 o                         
   2   8   7        472.77        454.38        16.19 o                         
   3   8   7        473.27        431.47        19.27 o                         
   4   8   7          0.88         13.78        10.31 o                         
   5   8   7         31.89         50.66        11.38 o                         
   6   8   7        239.70        198.39        19.51 o                         
   7   8   7        140.14        150.99        19.05 o                         
   8   8   7         15.27         10.61        24.87 o                         
   9   8   7        140.86        167.47        27.80 o                         
  -9   9   7        381.64        267.22        34.47 o                         
  -8   9   7        177.69        171.87        21.34 o                         
  -7   9   7         29.90          9.79        14.53 o                         
  -6   9   7        260.06        293.92        29.85 o                         
  -5   9   7        555.37        573.71        22.00 o                         
  -4   9   7        118.62         99.66         8.42 o                         
  -3   9   7         72.22         72.44         7.44 o                         
  -2   9   7         25.42         33.55         9.04 o                         
  -1   9   7        294.55        276.11        15.29 o                         
   0   9   7          0.58          4.43         8.28 o                         
   1   9   7        426.32        376.53        17.25 o                         
   2   9   7          0.25         -4.50         7.41 o                         
   3   9   7        113.55        108.63        11.54 o                         
   4   9   7          3.39         16.18        12.18 o                         
   5   9   7        139.24        115.07        15.26 o                         
   6   9   7         23.56         34.79        19.88 o                         
   7   9   7          0.60         -5.99        17.66 o                         
   8   9   7        262.84        266.15        35.01 o                         
  -9  10   7         11.06        -23.88        23.88 o                         
  -8  10   7          8.10        -15.61        19.03 o                         
  -7  10   7        126.11        127.41        18.55 o                         
  -6  10   7        407.23        352.40        22.38 o                         
  -5  10   7          1.40          3.47        10.30 o                         
  -4  10   7        253.53        252.83        15.20 o                         
  -3  10   7        260.91        238.92        16.84 o                         
  -2  10   7        345.10        350.41        14.86 o                         
  -1  10   7       1871.37       1845.85        52.51 o                         
   0  10   7          3.90         -7.90         9.35 o                         
   1  10   7         37.43         29.80        13.19 o                         
   2  10   7         82.15         85.07        17.31 o                         
   3  10   7        402.12        418.12        22.12 o                         
   4  10   7        379.81        364.13        23.30 o                         
   5  10   7         35.05         32.81        19.12 o                         
   6  10   7          8.35         20.19        15.64 o                         
   7  10   7         35.14         34.14        19.09 o                         
   8  10   7         11.33         18.89        24.16 o                         
  -8  11   7         90.96         62.10        24.04 o                         
  -7  11   7        137.51        115.47        19.00 o                         
  -6  11   7          0.68        -11.67        12.27 o                         
  -5  11   7         81.21         70.72        12.76 o                         
  -4  11   7          4.00         -5.34         9.01 o                         
  -3  11   7        375.60        344.87        17.88 o                         
  -2  11   7         33.36         19.70         9.35 o                         
  -1  11   7         99.50        101.16         9.96 o                         
   0  11   7          5.95          9.31         9.93 o                         
   1  11   7        745.49        729.73        52.26 o                         
   2  11   7         45.67         78.66        17.75 o                         
   3  11   7        687.44        615.56        32.25 o                         
   4  11   7        213.92        198.71        17.17 o                         
   5  11   7         21.77         29.16        14.89 o                         
   6  11   7          2.25          9.45        17.28 o                         
   7  11   7        399.80        396.39        32.33 o                         
   8  11   7         36.37         57.81        25.55 o                         
  -8  12   7          0.74          6.25        22.21 o                         
  -7  12   7         90.25        113.36        19.57 o                         
  -6  12   7        151.10        155.49        17.90 o                         
  -5  12   7        478.20        434.29        22.25 o                         
  -4  12   7          0.52         22.55        13.25 o                         
  -3  12   7         16.28         31.39        11.09 o                         
  -2  12   7        603.29        607.85        24.11 o                         
  -1  12   7         12.63         21.41        10.35 o                         
   0  12   7        294.80        282.85        16.86 o                         
   1  12   7         89.25         99.57        11.95 o                         
   2  12   7        830.37        794.22        30.55 o                         
   3  12   7          0.13          2.43         9.70 o                         
   4  12   7        476.94        509.12        22.42 o                         
   5  12   7        409.78        477.48        29.34 o                         
   6  12   7         56.92         48.70        18.50 o                         
   7  12   7          9.42         17.50        22.14 o                         
  -8  13   7          7.48         14.29        24.12 o                         
  -7  13   7        219.70        231.84        23.10 o                         
  -6  13   7         28.27         33.01        16.37 o                         
  -5  13   7          0.08         -4.23        15.48 o                         
  -4  13   7         25.23         21.76        29.94 o                         
  -3  13   7          2.26         13.54        13.10 o                         
  -2  13   7         65.04         59.48        13.21 o                         
  -1  13   7         24.34         16.93        12.86 o                         
   0  13   7         10.38         -9.60        11.73 o                         
   1  13   7        209.98        210.29        16.51 o                         
   2  13   7        106.19        115.15        16.44 o                         
   3  13   7         52.71         59.99        11.80 o                         
   4  13   7          3.17         22.10        12.25 o                         
   5  13   7        134.38        169.34        20.35 o                         
   6  13   7          4.85         -0.57        19.67 o                         
   7  13   7        247.95        281.61        28.41 o                         
  -7  14   7        122.21        121.75        22.28 o                         
  -6  14   7          6.06        -10.42        20.73 o                         
  -5  14   7        118.30        109.62        23.99 o                         
  -4  14   7          2.25         -9.07        48.14 o                         
  -3  14   7         82.57         92.97        17.83 o                         
  -2  14   7        147.54        178.77        26.39 o                         
  -1  14   7        184.39        224.51        19.95 o                         
   0  14   7        153.24        136.98        18.24 o                         
   1  14   7        378.62        353.41        27.44 o                         
   2  14   7         55.11         31.24        16.64 o                         
   3  14   7         65.01         71.57        12.75 o                         
   4  14   7        125.59        137.86        14.66 o                         
   5  14   7        262.66        236.28        22.42 o                         
   6  14   7        127.80        182.53        24.23 o                         
   7  14   7          1.07         58.73        36.28 o                         
  -7  15   7        204.37        175.00        26.38 o                         
  -6  15   7         41.64          5.46        18.09 o                         
  -5  15   7          5.19        -10.45        53.87 o                         
  -4  15   7         33.23         37.70        19.78 o                         
  -3  15   7        179.10        152.90        27.64 o                         
  -2  15   7          1.30         32.10        26.96 o                         
  -1  15   7        129.00        108.75        16.05 o                         
   0  15   7          2.16          5.12        16.95 o                         
   1  15   7         12.56          4.01        14.79 o                         
   2  15   7         92.40         82.39        15.18 o                         
   3  15   7        316.47        338.54        34.37 o                         
   4  15   7         39.27         51.24        18.59 o                         
   5  15   7          2.65          0.95        20.41 o                         
   6  15   7        245.05        240.95        27.42 o                         
  -6  16   7        315.87        313.28        28.40 o                         
  -5  16   7        149.67        140.36        27.58 o                         
  -4  16   7         58.60         12.52        21.27 o                         
  -3  16   7         57.50         47.81        19.33 o                         
  -2  16   7         94.21        139.60        27.16 o                         
  -1  16   7        142.57        139.01        25.36 o                         
   0  16   7         31.60         -3.21        16.37 o                         
   1  16   7         58.51        109.52        33.12 o                         
   2  16   7          0.37          4.53        14.93 o                         
   3  16   7        354.43        384.30        44.58 o                         
   4  16   7        326.97        323.26        27.78 o                         
   5  16   7         26.06         58.92        23.00 o                         
  -5  17   7          3.34        -26.11        29.60 o                         
  -4  17   7        170.99        113.52        30.72 o                         
  -3  17   7          0.93        -20.92        20.92 o                         
  -2  17   7         81.01         38.85        30.00 o                         
  -1  17   7         80.19         32.78        18.42 o                         
   0  17   7         28.35         -8.17        29.68 o                         
   1  17   7          1.19         -5.75        16.85 o                         
   2  17   7          4.83         40.79        32.50 o                         
   3  17   7          2.31         -3.24        29.41 o                         
   4  17   7          3.53         34.59        22.17 o                         
   5  17   7         50.41         60.15        26.21 o                         
  -4  18   7        289.82        494.78        59.03 o                         
  -3  18   7          6.46        -11.79        23.15 o                         
  -2  18   7        173.42        118.59        23.65 o                         
  -1  18   7         55.61         14.85        37.20 o                         
   0  18   7        487.52        435.97        34.01 o                         
   1  18   7          5.01        -22.40        32.14 o                         
   2  18   7         36.99        -14.51        22.09 o                         
   3  18   7          0.10        -10.33        26.15 o                         
   4  18   7         27.91         97.35        56.32 o                         
  -3  19   7         37.54          3.87        42.23 o                         
  -2  19   7         45.53         53.68        48.89 o                         
  -1  19   7         69.80          4.77        23.31 o                         
   0  19   7         40.96        -19.28        21.17 o                         
   1  19   7        105.57        104.13        21.56 o                         
   2  19   7        358.05        303.78        35.69 o                         
   3  19   7         87.26        104.72        51.08 o                         
  -1  20   7         76.66         73.79        28.69 o                         
   0  20   7        326.01        291.69        44.39 o                         
   1  20   7         62.28        115.39        89.90 o                         
  -8   0   8         59.06         46.58        42.70 o                         
  -6   0   8        201.45        191.80        26.97 o                         
  -4   0   8        117.97        105.82        13.95 o                         
  -2   0   8        905.41        911.20        28.04 o                         
   0   0   8        877.34        926.37        25.02 o                         
   2   0   8         43.02         35.72         7.51 o                         
   4   0   8        520.04        566.96        20.21 o                         
   6   0   8        259.11        236.00        17.23 o                         
   8   0   8       1671.94       1879.20        71.25 o                         
  -9   1   8         18.06         27.89        20.39 o                         
  -8   1   8        174.60        216.08        21.79 o                         
  -7   1   8          0.03         27.48        17.19 o                         
  -6   1   8        279.82        340.86        26.21 o                         
  -5   1   8         34.06         26.40        16.48 o                         
  -4   1   8        226.91        263.90        17.52 o                         
  -3   1   8          0.67          2.03         6.75 o                         
  -2   1   8        446.68        460.11        14.13 o                         
  -1   1   8        478.55        503.04        13.16 o                         
   0   1   8        155.75        164.22         7.79 o                         
   1   1   8          6.98          2.64         4.89 o                         
   2   1   8        644.05        620.58        16.90 o                         
   3   1   8        115.55        111.47         7.31 o                         
   4   1   8        256.34        237.00        10.58 o                         
   5   1   8         56.07         58.38         8.04 o                         
   6   1   8          6.72         -0.14         8.30 o                         
   7   1   8         81.74        119.21        14.64 o                         
   8   1   8        141.33        169.14        18.33 o                         
   9   1   8         24.36        -26.74        26.74 o                         
  -9   2   8          1.20         -1.18        20.06 o                         
  -8   2   8         89.06         84.00        19.13 o                         
  -7   2   8          1.19          3.20        18.92 o                         
  -6   2   8        304.96        295.48        25.13 o                         
  -5   2   8         15.27         10.30        12.45 o                         
  -4   2   8         34.43         25.44         8.46 o                         
  -3   2   8         62.50         78.12         8.22 o                         
  -2   2   8        110.26        109.85         7.56 o                         
  -1   2   8        448.73        454.29        12.21 o                         
   0   2   8        103.21        115.20         6.41 o                         
   1   2   8        202.80        200.68         8.50 o                         
   2   2   8        466.43        452.06        11.95 o                         
   3   2   8        446.17        443.70        12.89 o                         
   4   2   8         43.15         52.34         7.17 o                         
   5   2   8        103.83        106.80         7.96 o                         
   6   2   8        204.55        213.39        14.64 o                         
   7   2   8        160.10        199.00        13.07 o                         
   8   2   8         61.24         22.67        17.51 o                         
   9   2   8        434.98        391.76        33.36 o                         
  -9   3   8        364.60        363.84        33.58 o                         
  -8   3   8         11.95          4.36        18.66 o                         
  -7   3   8        119.16        147.90        18.35 o                         
  -6   3   8        183.95        184.18        19.14 o                         
  -5   3   8         28.78         17.29        10.86 o                         
  -4   3   8        350.03        395.64        18.93 o                         
  -3   3   8        357.40        344.02        14.74 o                         
  -2   3   8          5.87          0.00         5.58 o                         
  -1   3   8        326.68        324.61        10.31 o                         
   0   3   8         69.70         87.82         7.63 o                         
   1   3   8        854.50        869.41        18.19 o                         
   2   3   8        118.63        130.54         6.86 o                         
   3   3   8         24.57         32.02         5.62 o                         
   4   3   8        405.50        351.13        11.73 o                         
   5   3   8          3.51          7.69         7.77 o                         
   6   3   8        348.83        348.55        14.81 o                         
   7   3   8         60.73         79.81        12.06 o                         
   8   3   8          2.17         36.21        48.14 o                         
   9   3   8        278.16        226.97        26.50 o                         
  -9   4   8         65.19         80.71        25.03 o                         
  -8   4   8          7.11         11.93        18.91 o                         
  -7   4   8         70.75         65.11        16.32 o                         
  -6   4   8         32.65         11.50        15.15 o                         
  -5   4   8         62.08         55.95        12.01 o                         
  -4   4   8          1.99          4.67        17.53 o                         
  -3   4   8         29.49         28.30         6.62 o                         
  -2   4   8         72.53         58.45         9.25 o                         
  -1   4   8          1.71          2.52         5.61 o                         
   0   4   8        347.57        327.05        12.01 o                         
   1   4   8        551.40        539.30        13.30 o                         
   2   4   8          3.69         -5.83         5.83 o                         
   3   4   8         72.04         74.65         6.72 o                         
   4   4   8        215.18        199.17        10.62 o                         
   5   4   8        461.71        504.50        19.11 o                         
   6   4   8        176.30        189.17        11.04 o                         
   7   4   8        293.18        348.99        24.93 o                         
   8   4   8         26.43         36.99        29.34 o                         
   9   4   8         97.89         12.70        28.52 o                         
  -9   5   8        185.31        250.01        24.63 o                         
  -8   5   8        357.40        417.29        37.71 o                         
  -7   5   8        202.39        208.37        23.60 o                         
  -6   5   8        185.25        200.27        20.60 o                         
  -5   5   8        756.12        794.13        55.31 o                         
  -4   5   8        211.57        233.14        16.49 o                         
  -3   5   8        551.00        536.50        15.87 o                         
  -2   5   8        498.46        492.74        14.67 o                         
  -1   5   8       1404.11       1437.17        26.87 o                         
   0   5   8        179.53        174.13        11.74 o                         
   1   5   8        900.04        881.73        25.84 o                         
   2   5   8         29.28         38.63         8.88 o                         
   3   5   8         53.77         66.09         9.33 o                         
   4   5   8        568.34        528.37        21.46 o                         
   5   5   8         32.79         40.24         8.84 o                         
   6   5   8          0.61         -4.91         9.68 o                         
   7   5   8          1.02          3.00        14.44 o                         
   8   5   8         28.45         63.83        19.13 o                         
  -9   6   8         98.64        114.01        31.91 o                         
  -8   6   8        298.57        325.68        27.96 o                         
  -7   6   8          7.95         26.78        16.34 o                         
  -6   6   8        298.05        270.25        22.04 o                         
  -5   6   8         68.98         98.07        16.00 o                         
  -4   6   8        148.89        151.12        16.65 o                         
  -3   6   8        386.59        418.70        16.40 o                         
  -2   6   8        164.38        160.44         8.87 o                         
  -1   6   8          6.24          4.65         5.23 o                         
   0   6   8        641.16        647.37        29.41 o                         
   1   6   8        243.22        243.18        15.70 o                         
   2   6   8         50.21         32.51        10.92 o                         
   3   6   8        295.72        270.89        25.68 o                         
   4   6   8         34.58         42.79        12.79 o                         
   5   6   8         91.57        126.22        13.74 o                         
   6   6   8          9.43        -13.93        16.72 o                         
   7   6   8         78.27         86.97        15.90 o                         
   8   6   8          4.08         30.59        24.35 o                         
  -9   7   8          0.56         15.07        25.67 o                         
  -8   7   8        102.24        157.35        23.02 o                         
  -7   7   8        721.70        762.05        39.44 o                         
  -6   7   8        338.62        374.51        34.17 o                         
  -5   7   8        803.10        771.48        26.29 o                         
  -4   7   8        394.68        288.11        32.53 o                         
  -3   7   8          7.70          1.80         7.51 o                         
  -2   7   8          8.86          0.19         6.59 o                         
  -1   7   8        114.80        109.07        11.62 o                         
   0   7   8          1.75         -7.34         9.04 o                         
   1   7   8         38.76         33.84        12.60 o                         
   2   7   8          3.83         -2.08        14.80 o                         
   3   7   8        470.74        457.99        22.17 o                         
   4   7   8         27.57         18.01        11.52 o                         
   5   7   8         27.53         35.04        29.35 o                         
   6   7   8         98.01         88.10        18.29 o                         
   7   7   8         53.51         63.29        21.97 o                         
   8   7   8        355.57        396.82        36.80 o                         
  -9   8   8        155.12         71.43        37.65 o                         
  -8   8   8         11.88         24.37        41.24 o                         
  -7   8   8          2.11         14.03        17.44 o                         
  -6   8   8          0.59          2.41        15.19 o                         
  -5   8   8         78.58         78.17        15.97 o                         
  -4   8   8         45.82         46.48        12.92 o                         
  -3   8   8         30.47         21.15         8.86 o                         
  -2   8   8          2.55          6.83        13.68 o                         
  -1   8   8        417.65        444.30        21.20 o                         
   0   8   8         34.92         39.18        11.30 o                         
   1   8   8        227.97        255.29        22.14 o                         
   2   8   8        196.30        211.28        29.97 o                         
   3   8   8         17.38          7.64        13.03 o                         
   4   8   8         58.26         48.28        13.07 o                         
   5   8   8        894.06        878.36        59.62 o                         
   6   8   8         41.26         40.23        28.47 o                         
   7   8   8         27.79         39.99        35.77 o                         
   8   8   8        169.67        194.01        54.88 o                         
  -8   9   8        215.44        189.21        24.23 o                         
  -7   9   8         39.42         69.92        19.84 o                         
  -6   9   8        152.79        187.88        24.49 o                         
  -5   9   8        127.41        114.84        30.16 o                         
  -4   9   8         85.51        106.44        12.49 o                         
  -3   9   8        772.74        835.54        39.49 o                         
  -2   9   8        255.41        285.82        31.09 o                         
  -1   9   8        530.89        526.16        28.27 o                         
   0   9   8        146.93        120.65        15.66 o                         
   1   9   8         56.59         53.11        17.69 o                         
   2   9   8        774.28        738.23        36.00 o                         
   3   9   8        134.26        109.58        16.30 o                         
   4   9   8          1.52          3.08        13.14 o                         
   5   9   8          4.67        -20.17        26.15 o                         
   6   9   8         62.57         56.29        31.47 o                         
   7   9   8         13.95        -18.16        24.91 o                         
   8   9   8        115.37        132.89        30.77 o                         
  -8  10   8         70.70         33.50        23.01 o                         
  -7  10   8        137.48        111.17        20.39 o                         
  -6  10   8          2.84         14.13        14.96 o                         
  -5  10   8         46.27         40.55        27.41 o                         
  -4  10   8         71.41         85.07        13.05 o                         
  -3  10   8         65.55         39.65        15.89 o                         
  -2  10   8         54.39         38.58        25.85 o                         
  -1  10   8        518.53        501.97        40.08 o                         
   0  10   8        360.48        388.09        43.45 o                         
   1  10   8        815.26        706.50        53.19 o                         
   2  10   8         73.57         65.18        19.85 o                         
   3  10   8        714.53        796.45        36.14 o                         
   4  10   8        410.60        434.61        30.97 o                         
   5  10   8          6.99          4.50        14.89 o                         
   6  10   8        269.53        338.41        44.71 o                         
   7  10   8         69.96         37.38        22.81 o                         
  -8  11   8         78.26         73.55        27.93 o                         
  -7  11   8          9.64        -19.49        19.49 o                         
  -6  11   8         65.96        146.14        29.24 o                         
  -5  11   8        270.21        285.71        20.92 o                         
  -4  11   8        175.04        178.48        15.35 o                         
  -3  11   8         19.30         40.53        14.73 o                         
  -2  11   8        275.51        267.82        23.87 o                         
  -1  11   8        156.60        196.67        29.97 o                         
   0  11   8         38.94         47.57        21.35 o                         
   1  11   8         14.61         33.34        20.23 o                         
   2  11   8          2.85        -18.36        18.36 o                         
   3  11   8          5.60         21.27        15.04 o                         
   4  11   8         45.11         48.22        14.33 o                         
   5  11   8        225.56        243.38        21.99 o                         
   6  11   8          0.01         31.71        20.04 o                         
   7  11   8         11.87         56.10        24.29 o                         
  -7  12   8          8.33        -22.69        22.69 o                         
  -6  12   8         49.25         41.36        21.47 o                         
  -5  12   8         10.63        -13.15        14.40 o                         
  -4  12   8         40.35         37.16        20.82 o                         
  -3  12   8          5.82          1.82        16.26 o                         
  -2  12   8         27.05         69.06        15.25 o                         
  -1  12   8          0.04        -12.36        12.36 o                         
   0  12   8        568.47        548.02        31.32 o                         
   1  12   8          1.38        -13.74        13.74 o                         
   2  12   8        354.46        358.64        26.61 o                         
   3  12   8        147.10        166.72        18.93 o                         
   4  12   8        133.07        121.96        14.35 o                         
   5  12   8        100.03        142.54        20.69 o                         
   6  12   8        156.14        179.40        24.87 o                         
   7  12   8        241.39        280.32        29.68 o                         
  -7  13   8         23.91          7.78        32.03 o                         
  -6  13   8         22.47         63.16        26.22 o                         
  -5  13   8         14.07         -4.46        15.37 o                         
  -4  13   8        257.93        285.23        24.72 o                         
  -3  13   8          8.91         51.38        18.30 o                         
  -2  13   8        337.83        352.24        26.65 o                         
  -1  13   8         37.42         31.65        14.71 o                         
   0  13   8         94.11        101.30        24.05 o                         
   1  13   8          5.02         28.91        17.43 o                         
   2  13   8         67.81        100.59        26.41 o                         
   3  13   8        250.51        297.55        31.58 o                         
   4  13   8        142.64        154.83        15.87 o                         
   5  13   8         18.42         62.16        20.45 o                         
   6  13   8         21.68          2.98        34.09 o                         
  -6  14   8          1.00         35.97        36.20 o                         
  -5  14   8         19.18         -6.83        24.39 o                         
  -4  14   8         94.13        102.50        34.67 o                         
  -3  14   8        132.17        122.63        21.73 o                         
  -2  14   8        378.92        308.41        28.59 o                         
  -1  14   8          0.25         -1.79        14.56 o                         
   0  14   8         55.45         42.21        15.43 o                         
   1  14   8        155.14        140.08        20.52 o                         
   2  14   8         25.52         45.33        26.97 o                         
   3  14   8        323.76        316.69        26.28 o                         
   4  14   8        197.18        203.61        18.47 o                         
   5  14   8        137.32        135.02        23.73 o                         
   6  14   8        235.88        215.15        28.92 o                         
  -6  15   8        172.98        213.08        32.92 o                         
  -5  15   8         41.31         33.37        43.71 o                         
  -4  15   8        603.66        638.08        65.93 o                         
  -3  15   8          1.70        -15.55        21.73 o                         
  -2  15   8        115.81        101.42        26.51 o                         
  -1  15   8         47.85         42.28        19.77 o                         
   0  15   8        273.72        270.01        24.46 o                         
   1  15   8         64.95         74.51        20.66 o                         
   2  15   8        291.09        277.45        28.11 o                         
   3  15   8          1.29         -7.22        17.71 o                         
   4  15   8          3.76         32.29        23.06 o                         
   5  15   8        225.89        242.61        27.05 o                         
  -5  16   8          0.25        -29.52        44.69 o                         
  -4  16   8        386.75        446.23        65.85 o                         
  -3  16   8         72.25         -5.49        28.64 o                         
  -2  16   8        165.80        114.85        24.26 o                         
  -1  16   8        270.86        258.12        24.68 o                         
   0  16   8          1.15         -4.25        24.51 o                         
   1  16   8        279.08        301.68        27.55 o                         
   2  16   8        515.77        432.74        49.07 o                         
   3  16   8        120.53         77.97        22.53 o                         
   4  16   8         21.83        118.84        31.94 o                         
  -4  17   8          3.02         -5.07        27.42 o                         
  -3  17   8        527.81        412.72        38.18 o                         
  -2  17   8         25.97         -6.13        22.79 o                         
  -1  17   8        214.69        199.10        25.06 o                         
   0  17   8        160.09        119.33        22.36 o                         
   1  17   8        137.02        120.59        22.47 o                         
   2  17   8        484.51        443.79        30.94 o                         
   3  17   8         10.23          9.66        22.80 o                         
  -3  18   8        152.48        121.82        30.98 o                         
  -2  18   8          0.97        -10.49        42.33 o                         
  -1  18   8        157.29        156.23        36.15 o                         
   0  18   8         48.21         35.75        22.86 o                         
   1  18   8          1.76        -17.94        22.62 o                         
   2  18   8          1.10        -22.13        22.13 o                         
  -9   0   9         56.08        111.62        67.99 o                         
  -7   0   9          4.35         12.36        28.47 o                         
  -5   0   9         64.95         56.19        22.10 o                         
  -3   0   9         10.50         21.73        16.11 o                         
  -1   0   9        125.35        157.92        14.71 o                         
   1   0   9         33.49         25.78         9.03 o                         
   3   0   9          1.90        -11.64        11.64 o                         
   5   0   9        229.43        222.79        18.17 o                         
   7   0   9         36.11         52.63        21.46 o                         
  -9   1   9         39.73         37.84        24.68 o                         
  -8   1   9         49.67         67.57        22.30 o                         
  -7   1   9          5.58        -11.49        41.02 o                         
  -6   1   9         95.97         99.56        18.25 o                         
  -5   1   9        675.48        654.43        34.03 o                         
  -4   1   9         88.99         88.09        18.17 o                         
  -3   1   9        459.05        450.26        21.67 o                         
  -2   1   9         60.74         54.61         9.05 o                         
  -1   1   9       2059.45       2154.04        42.03 o                         
   0   1   9        305.80        324.30        16.82 o                         
   1   1   9        853.57        844.06        19.42 o                         
   2   1   9        217.03        223.80        13.89 o                         
   3   1   9        437.30        381.95        17.20 o                         
   4   1   9         73.73        103.44        11.33 o                         
   5   1   9        215.13        247.96        14.33 o                         
   6   1   9          0.01          3.89        12.50 o                         
   7   1   9        247.88        268.58        20.67 o                         
   8   1   9        155.39        180.09        27.91 o                         
  -9   2   9         47.42         18.10        32.82 o                         
  -8   2   9         27.85         19.86        26.93 o                         
  -7   2   9        206.29        257.19        25.44 o                         
  -6   2   9        204.38        243.80        25.06 o                         
  -5   2   9        121.16        111.01        16.83 o                         
  -4   2   9          3.94        -11.62        11.62 o                         
  -3   2   9        170.06        177.99        15.47 o                         
  -2   2   9          8.89         19.91         9.71 o                         
  -1   2   9          0.85         -0.94         6.64 o                         
   0   2   9        518.92        538.99        16.48 o                         
   1   2   9         62.09         52.91         7.28 o                         
   2   2   9        100.12         97.15         8.93 o                         
   3   2   9        206.43        178.08        13.15 o                         
   4   2   9        458.13        448.63        17.84 o                         
   5   2   9         25.96         37.75         9.63 o                         
   6   2   9         27.49         30.06        12.05 o                         
   7   2   9          1.82         13.12        24.81 o                         
   8   2   9         41.95         67.32        25.80 o                         
  -9   3   9         86.86         49.39        33.98 o                         
  -8   3   9          7.42         -5.81        21.29 o                         
  -7   3   9          7.71          6.32        20.91 o                         
  -6   3   9          0.89         -6.85        17.87 o                         
  -5   3   9          9.31          6.68        13.56 o                         
  -4   3   9        798.77        831.72        32.34 o                         
  -3   3   9         22.67         28.00        10.67 o                         
  -2   3   9         88.46         85.39        12.59 o                         
  -1   3   9         87.02         83.65         8.53 o                         
   0   3   9       1009.23       1052.99        25.11 o                         
   1   3   9        208.97        188.24        12.02 o                         
   2   3   9        317.96        321.23        13.31 o                         
   3   3   9          7.63          6.04         8.01 o                         
   4   3   9          4.79         11.95        10.67 o                         
   5   3   9         88.13        105.74        10.86 o                         
   6   3   9         64.88         88.35        13.57 o                         
   7   3   9         46.04         55.35        17.23 o                         
   8   3   9        335.15        353.70        47.08 o                         
  -8   4   9        140.37        173.66        25.47 o                         
  -7   4   9        382.65        385.89        30.47 o                         
  -6   4   9        131.50        190.80        22.61 o                         
  -5   4   9        247.85        276.61        35.44 o                         
  -4   4   9         23.45         18.29        18.53 o                         
  -3   4   9        188.37        204.66        16.89 o                         
  -2   4   9        264.59        282.39        13.57 o                         
  -1   4   9        208.76        216.05        12.90 o                         
   0   4   9          2.35         -4.11         7.50 o                         
   1   4   9         10.86         10.46         6.88 o                         
   2   4   9        125.88        125.56         8.42 o                         
   3   4   9         54.05         49.65         8.66 o                         
   4   4   9          0.06         11.55         8.54 o                         
   5   4   9         21.60         24.65         9.94 o                         
   6   4   9         42.64         84.54        14.08 o                         
   7   4   9         19.85         30.62        17.75 o                         
   8   4   9         37.74         38.50        27.70 o                         
  -8   5   9          1.11         32.99        23.23 o                         
  -7   5   9        236.07        184.93        21.50 o                         
  -6   5   9         89.66        136.00        30.82 o                         
  -5   5   9        115.24        100.68        15.88 o                         
  -4   5   9        692.24        723.11        30.51 o                         
  -3   5   9        130.27        129.58        13.03 o                         
  -2   5   9        474.60        487.45        16.69 o                         
  -1   5   9         10.82          2.88         7.14 o                         
   0   5   9       1432.81       1403.98        31.45 o                         
   1   5   9         40.75         35.95        12.59 o                         
   2   5   9        312.25        296.45        23.76 o                         
   3   5   9         13.61          8.30        24.00 o                         
   4   5   9        290.21        309.31        19.50 o                         
   5   5   9         72.99         83.56        15.27 o                         
   6   5   9         59.83         77.38        17.82 o                         
   7   5   9         35.09         48.29        19.68 o                         
   8   5   9          0.04          0.25        46.45 o                         
  -8   6   9        161.92        194.40        27.81 o                         
  -7   6   9          6.19         45.18        19.17 o                         
  -6   6   9        504.76        509.28        39.90 o                         
  -5   6   9         44.82         21.06        15.53 o                         
  -4   6   9        178.11        175.02        16.10 o                         
  -3   6   9         61.65         50.59        12.61 o                         
  -2   6   9         23.93         23.94         7.80 o                         
  -1   6   9         78.77         96.85         9.16 o                         
   0   6   9        290.13        225.65        20.05 o                         
   1   6   9         83.16         73.06        14.82 o                         
   2   6   9         10.78         -1.62        23.97 o                         
   3   6   9        299.40        298.81        20.81 o                         
   4   6   9          2.57          1.72        17.36 o                         
   5   6   9        151.02        166.63        24.81 o                         
   6   6   9         56.97         66.03        26.78 o                         
   7   6   9        220.26        286.06        82.23 o                         
  -8   7   9        205.60        177.74        27.90 o                         
  -7   7   9         11.50         39.03        20.09 o                         
  -6   7   9          2.88        -17.87        19.14 o                         
  -5   7   9          4.24        -24.61        24.61 o                         
  -4   7   9          6.13          2.34        13.42 o                         
  -3   7   9         15.89          8.48        14.71 o                         
  -2   7   9        595.78        596.04        19.88 o                         
  -1   7   9         90.27         73.17        15.83 o                         
   0   7   9          5.68         -1.12        21.91 o                         
   1   7   9         11.97          5.26        14.68 o                         
   2   7   9         22.10          7.66        20.98 o                         
   3   7   9        411.55        441.05        34.67 o                         
   4   7   9        195.49        186.93        22.06 o                         
   5   7   9        184.16        144.37        33.34 o                         
   6   7   9         87.89         88.05        22.78 o                         
   7   7   9         57.77        117.05        34.46 o                         
  -8   8   9        196.56        346.01        41.73 o                         
  -7   8   9        859.26        808.98        72.63 o                         
  -6   8   9         25.93         53.13        17.52 o                         
  -5   8   9         15.59         26.71        14.44 o                         
  -4   8   9        606.52        668.30        31.14 o                         
  -3   8   9         32.21         17.81        13.42 o                         
  -2   8   9        161.48        132.98        23.97 o                         
  -1   8   9         58.05         43.83        19.10 o                         
   0   8   9         62.07         21.35        18.36 o                         
   1   8   9         52.29         55.07        18.73 o                         
   2   8   9         17.13         -1.50        19.10 o                         
   3   8   9         61.58         58.64        49.45 o                         
   4   8   9          1.75          6.78        23.57 o                         
   5   8   9          0.29         11.83        27.95 o                         
   6   8   9          8.75         39.90        31.28 o                         
   7   8   9        107.75        129.00        28.45 o                         
  -7   9   9         22.08         45.66        21.77 o                         
  -6   9   9         70.68        108.60        22.87 o                         
  -5   9   9        252.72        304.71        34.23 o                         
  -4   9   9          0.42        -10.09        12.76 o                         
  -3   9   9        739.67        713.56        33.30 o                         
  -2   9   9          2.55          4.87        21.73 o                         
  -1   9   9          0.18        -19.10        19.10 o                         
   0   9   9        417.58        376.85        35.96 o                         
   1   9   9        236.43        241.62        32.22 o                         
   2   9   9         93.48         87.66        21.73 o                         
   3   9   9        233.37        270.84        35.59 o                         
   4   9   9        196.38        193.31        27.90 o                         
   5   9   9          1.14         17.46        21.29 o                         
   6   9   9        128.09        142.02        43.45 o                         
   7   9   9         68.90         63.93        30.33 o                         
  -7  10   9         15.26        -14.63        21.84 o                         
  -6  10   9         49.05         76.23        23.52 o                         
  -5  10   9        210.46        268.66        34.77 o                         
  -4  10   9         23.86         29.06        14.01 o                         
  -3  10   9        361.53        373.12        28.82 o                         
  -2  10   9          5.61         13.60        20.17 o                         
  -1  10   9         44.78         17.23        20.23 o                         
   0  10   9        261.17        248.36        34.46 o                         
   1  10   9         22.97         12.36        19.85 o                         
   2  10   9          5.63         16.86        22.10 o                         
   3  10   9        209.44        195.54        28.47 o                         
   4  10   9        116.74        149.57        19.10 o                         
   5  10   9         48.25         41.69        22.51 o                         
   6  10   9        310.96        358.67        35.63 o                         
  -7  11   9         34.94          9.51        23.60 o                         
  -6  11   9        125.68        156.06        31.41 o                         
  -5  11   9          1.66         11.47        36.28 o                         
  -4  11   9          1.70         26.70        20.30 o                         
  -3  11   9         87.79         85.58        19.59 o                         
  -2  11   9          8.89         -0.10        15.79 o                         
  -1  11   9        427.67        325.90        40.08 o                         
   0  11   9         10.13        -22.10        22.10 o                         
   1  11   9        254.27        265.97        36.71 o                         
   2  11   9        138.88        114.63        26.22 o                         
   3  11   9        278.48        270.84        33.34 o                         
   4  11   9         48.35         96.18        25.10 o                         
   5  11   9        115.71        136.01        24.74 o                         
   6  11   9         36.24         42.20        27.39 o                         
  -6  12   9         14.49         86.24        28.77 o                         
  -5  12   9          2.06        -16.81        16.81 o                         
  -4  12   9          7.11         -6.37        29.49 o                         
  -3  12   9         60.66         94.36        21.01 o                         
  -2  12   9         51.09         48.81        18.34 o                         
  -1  12   9         19.14         17.83        14.95 o                         
   0  12   9          8.44         -3.93        16.69 o                         
   1  12   9         75.63         96.27        26.60 o                         
   2  12   9          5.20         11.61        26.97 o                         
   3  12   9        195.73        130.36        29.22 o                         
   4  12   9        132.77        145.35        34.09 o                         
   5  12   9         48.94        106.16        25.68 o                         
   6  12   9        140.39        148.38        32.16 o                         
  -6  13   9          0.73         40.07        21.32 o                         
  -5  13   9         71.37         73.62        18.91 o                         
  -4  13   9        163.36        160.86        26.98 o                         
  -3  13   9        120.97        110.40        24.34 o                         
  -2  13   9         62.46         45.67        19.66 o                         
  -1  13   9         31.72         24.30        24.27 o                         
   0  13   9        504.92        417.36        29.22 o                         
   1  13   9        336.16        357.70        32.04 o                         
   2  13   9          4.30          5.62        31.09 o                         
   3  13   9         90.93         67.63        20.52 o                         
   4  13   9          4.16         67.26        27.79 o                         
   5  13   9        244.78        230.39        30.55 o                         
  -5  14   9          6.63         15.74        19.46 o                         
  -4  14   9        122.02        156.16        27.82 o                         
  -3  14   9         72.47        107.74        25.19 o                         
  -2  14   9          1.87          3.87        24.69 o                         
  -1  14   9        107.30         64.46        20.71 o                         
   0  14   9         52.67         14.38        18.90 o                         
   1  14   9          1.50         -1.32        19.97 o                         
   2  14   9         51.45         34.91        21.29 o                         
   3  14   9        159.05         96.44        23.17 o                         
   4  14   9          8.17         21.34        37.65 o                         
  -4  15   9          5.19         64.60        88.03 o                         
  -3  15   9          2.66        -36.06        41.48 o                         
  -2  15   9          0.03         -1.50        23.20 o                         
  -1  15   9        339.07        312.54        28.49 o                         
   0  15   9          7.48        -17.14        32.51 o                         
   1  15   9          1.74         25.89        23.31 o                         
   2  15   9         15.57         41.80        24.24 o                         
   3  15   9        166.90        143.29        27.55 o                         
   4  15   9        336.64        194.04        42.70 o                         
  -3  16   9        108.95         23.42        26.77 o                         
  -2  16   9         20.97         35.45        30.23 o                         
  -1  16   9         94.34         85.62        25.68 o                         
   0  16   9          7.59        -11.00        22.91 o                         
   1  16   9        123.55         85.06        24.34 o                         
   2  16   9         13.55          2.98        24.30 o                         
   3  16   9        139.79        129.29        40.08 o                         
  -2  17   9         85.98        220.77       100.58 o                         
  -1  17   9          1.66        -25.45        25.45 o                         
   0  17   9        102.76         28.45        25.74 o                         
   1  17   9         86.74         21.39        26.72 o                         
  -8   0  10        175.23        182.06        46.45 o                         
  -6   0  10          0.53        -10.86        28.47 o                         
  -4   0  10        613.81        678.40        48.70 o                         
  -2   0  10        158.20        174.86        19.29 o                         
   0   0  10       1184.83       1180.75        45.21 o                         
   2   0  10        775.20        731.60        34.07 o                         
   4   0  10          0.11        -10.82        28.47 o                         
   6   0  10        133.62        150.59        29.22 o                         
  -8   1  10         72.35         83.06        30.99 o                         
  -7   1  10         21.94         31.96        23.70 o                         
  -6   1  10         24.37         27.35        19.34 o                         
  -5   1  10          1.67          6.15        16.93 o                         
  -4   1  10         28.43         46.83        15.49 o                         
  -3   1  10         69.62         72.02        14.63 o                         
  -2   1  10         65.85         86.70        12.76 o                         
  -1   1  10          0.15         -8.67         8.67 o                         
   0   1  10         32.31         24.06        11.30 o                         
   1   1  10          7.96         12.28         8.94 o                         
   2   1  10        240.50        247.20        14.76 o                         
   3   1  10        194.32        175.50        13.14 o                         
   4   1  10        276.89        288.28        26.06 o                         
   5   1  10         15.44         40.41        15.76 o                         
   6   1  10        399.17        497.27        38.45 o                         
   7   1  10         33.10         62.38        25.03 o                         
  -8   2  10          3.69          0.78        26.91 o                         
  -7   2  10         97.62         79.45        24.83 o                         
  -6   2  10        172.08        204.42        40.46 o                         
  -5   2  10        219.62        212.92        21.38 o                         
  -4   2  10         39.69         29.41        13.42 o                         
  -3   2  10         52.82         59.60        11.40 o                         
  -2   2  10        124.34        132.30        11.77 o                         
  -1   2  10          0.05         -6.26         8.94 o                         
   0   2  10        565.90        572.98        26.53 o                         
   1   2  10        290.40        317.77        25.20 o                         
   2   2  10         14.42          1.11        10.43 o                         
   3   2  10         10.15         15.05        10.33 o                         
   4   2  10        192.37        207.17        17.98 o                         
   5   2  10        144.92        187.35        19.67 o                         
   6   2  10         17.48         34.58        16.33 o                         
   7   2  10          9.03         39.53        24.33 o                         
  -8   3  10         32.65         27.93        34.73 o                         
  -7   3  10         41.46          5.57        24.64 o                         
  -6   3  10        242.90        204.94        24.37 o                         
  -5   3  10        100.90         92.32        17.99 o                         
  -4   3  10         15.29        -18.77        18.77 o                         
  -3   3  10         62.27         68.23        12.09 o                         
  -2   3  10        618.84        573.54        22.15 o                         
  -1   3  10        129.43        136.41        12.45 o                         
   0   3  10         12.64         -5.59         9.06 o                         
   1   3  10          9.76         -4.50        11.68 o                         
   2   3  10         93.73         86.12        10.58 o                         
   3   3  10        291.71        304.83        17.35 o                         
   4   3  10         21.69         24.49        13.35 o                         
   5   3  10         52.58         33.60        26.81 o                         
   6   3  10         15.66         53.69        20.69 o                         
   7   3  10        546.95        588.31        43.55 o                         
  -8   4  10         65.07        111.63        53.94 o                         
  -7   4  10          1.65         16.58        24.30 o                         
  -6   4  10         30.83         35.67        23.97 o                         
  -5   4  10         48.23         79.29        21.93 o                         
  -4   4  10         81.07         67.57        15.88 o                         
  -3   4  10         36.11         30.49        11.81 o                         
  -2   4  10        276.67        303.54        18.74 o                         
  -1   4  10        945.38        957.37        28.08 o                         
   0   4  10         14.46         -1.20         9.19 o                         
   1   4  10        126.62        119.12        16.87 o                         
   2   4  10         89.13         72.57        12.24 o                         
   3   4  10        198.78        179.14        12.99 o                         
   4   4  10         33.23         30.67        13.24 o                         
   5   4  10          0.18          0.66        13.79 o                         
   6   4  10         74.31        120.56        22.44 o                         
   7   4  10        340.54        474.66        46.64 o                         
  -7   5  10        139.12        115.17        23.44 o                         
  -6   5  10          5.85         42.87        22.72 o                         
  -5   5  10         10.15         17.27        17.52 o                         
  -4   5  10          5.78         14.84        15.31 o                         
  -3   5  10         11.00          1.86        11.99 o                         
  -2   5  10        261.45        297.71        17.65 o                         
  -1   5  10          2.59          6.27         9.66 o                         
   0   5  10         14.76         -0.57         9.16 o                         
   1   5  10        178.59        157.38        14.63 o                         
   2   5  10        355.79        356.17        19.81 o                         
   3   5  10        394.91        372.54        31.94 o                         
   4   5  10         34.41         80.54        23.60 o                         
   5   5  10         40.46         50.31        20.07 o                         
   6   5  10          0.01         28.41        38.58 o                         
   7   5  10        626.97        700.88        71.92 o                         
  -7   6  10         72.32        111.37        24.11 o                         
  -6   6  10          0.55          9.84        18.05 o                         
  -5   6  10        247.28        249.84        22.66 o                         
  -4   6  10         31.57         48.70        15.91 o                         
  -3   6  10          0.15         13.81        12.86 o                         
  -2   6  10        489.17        536.18        24.08 o                         
  -1   6  10        114.20        132.33        12.11 o                         
   0   6  10        286.40        221.95        21.13 o                         
   1   6  10         68.16         50.88        16.72 o                         
   2   6  10         52.93         28.96        32.78 o                         
   3   6  10         27.63         12.74        22.48 o                         
   4   6  10          2.30         32.22        22.10 o                         
   5   6  10         85.29         84.69        21.11 o                         
   6   6  10          0.04         40.50        31.09 o                         
  -7   7  10        268.42        253.60        59.75 o                         
  -6   7  10          4.86         -5.36        19.31 o                         
  -5   7  10         46.45         33.42        20.41 o                         
  -4   7  10         10.35         13.52        17.93 o                         
  -3   7  10        299.03        291.81        22.98 o                         
  -2   7  10        328.70        355.41        41.21 o                         
  -1   7  10          4.51          1.87        19.48 o                         
   0   7  10          2.60        -18.36        18.36 o                         
   1   7  10          6.15        -19.48        19.48 o                         
   2   7  10        199.96        229.26        34.46 o                         
   3   7  10        176.53        177.19        26.60 o                         
   4   7  10         47.55         48.32        24.72 o                         
   5   7  10        224.71        212.48        29.97 o                         
   6   7  10         75.70         62.25        26.07 o                         
  -7   8  10        209.05        172.16        27.55 o                         
  -6   8  10         43.17         63.43        19.87 o                         
  -5   8  10          1.17        -15.65        17.04 o                         
  -4   8  10        418.13        476.27        30.91 o                         
  -3   8  10        578.46        564.08        39.10 o                         
  -2   8  10         72.48        100.02        26.97 o                         
  -1   8  10         21.88         52.07        23.60 o                         
   0   8  10          1.45         -3.37        19.85 o                         
   1   8  10        100.84         73.42        24.72 o                         
   2   8  10          6.42         -1.50        23.60 o                         
   3   8  10        397.95        413.93        43.45 o                         
   4   8  10          5.43         47.95        26.60 o                         
   5   8  10         15.94         -9.97        22.11 o                         
   6   8  10         20.26         22.37        27.53 o                         
  -6   9  10          0.02         22.56        21.36 o                         
  -5   9  10         41.86         15.24        25.41 o                         
  -4   9  10          6.67         -0.63        15.30 o                         
  -3   9  10         28.04         -2.77        25.61 o                         
  -2   9  10        105.84        125.49        29.59 o                         
  -1   9  10        447.06        470.12        46.08 o                         
   0   9  10         69.46         35.96        22.85 o                         
   1   9  10          2.05        -22.10        22.10 o                         
   2   9  10         58.35         86.91        25.47 o                         
   3   9  10         26.72          4.50        26.22 o                         
   4   9  10         60.14         33.34        28.10 o                         
   5   9  10         68.60        102.29        25.42 o                         
   6   9  10         10.67         53.57        40.83 o                         
  -6  10  10        259.63        277.56        40.70 o                         
  -5  10  10        301.78        356.53        34.98 o                         
  -4  10  10         20.70         38.31        16.49 o                         
  -3  10  10        365.83        381.34        45.47 o                         
  -2  10  10        475.30        568.38        46.41 o                         
  -1  10  10        252.23        219.89        33.34 o                         
   0  10  10        124.37        114.63        27.72 o                         
   1  10  10        549.90        520.32        47.57 o                         
   2  10  10         75.23         67.80        26.97 o                         
   3  10  10          0.85         43.08        28.10 o                         
   4  10  10        354.02        272.34        36.71 o                         
   5  10  10          0.02        110.51        37.46 o                         
  -5  11  10         96.58        104.59        33.45 o                         
  -4  11  10        250.19        302.35        23.14 o                         
  -3  11  10         99.20         91.21        22.89 o                         
  -2  11  10         47.90         44.53        21.11 o                         
  -1  11  10         22.50         36.71        29.22 o                         
   0  11  10         72.80         20.60        26.60 o                         
   1  11  10        117.69         95.90        28.47 o                         
   2  11  10        175.80        162.58        30.34 o                         
   3  11  10        142.29        113.50        32.59 o                         
   4  11  10        304.63        221.39        38.21 o                         
   5  11  10        113.15        240.12        44.58 o                         
  -5  12  10         63.47        102.54        35.74 o                         
  -4  12  10        143.89        111.58        33.21 o                         
  -3  12  10          0.25         21.32        22.61 o                         
  -2  12  10        160.58        149.09        24.27 o                         
  -1  12  10          4.41        -11.48        23.52 o                         
   0  12  10         85.12         84.66        29.22 o                         
   1  12  10        136.82         89.16        31.84 o                         
   2  12  10        206.54        179.06        34.84 o                         
   3  12  10         17.59        -11.61        32.59 o                         
   4  12  10        178.38         81.66        36.71 o                         
  -4  13  10         74.56         42.47        28.80 o                         
  -3  13  10         42.76         -7.57        25.92 o                         
  -2  13  10         95.04        129.91        25.67 o                         
  -1  13  10        110.93        131.60        26.16 o                         
   0  13  10        247.98        233.44        27.45 o                         
   1  13  10          0.60         -3.93        22.52 o                         
   2  13  10         17.12         11.01        23.03 o                         
   3  13  10         14.38          2.07        24.95 o                         
  -3  14  10         10.63         28.18        28.92 o                         
  -2  14  10        129.38        150.83        27.06 o                         
  -1  14  10         62.40         29.92        34.98 o                         
   0  14  10        155.41        198.09        28.36 o                         
   1  14  10        138.27        130.55        50.20 o                         
   2  14  10        180.41        214.27        29.40 o                         
  -2  15  10          0.17        104.16        38.98 o                         
  -1  15  10        199.50        187.62        30.03 o                         
   0  15  10          0.03        -25.88        25.88 o                         
   1  15  10          0.07        -26.97        39.33 o                         
  -5   0  11        392.23        449.15        52.07 o                         
  -3   0  11        785.78        747.20        42.24 o                         
  -1   0  11        842.87        819.77        39.56 o                         
   1   0  11         12.72         -3.19        16.39 o                         
   3   0  11        157.55        163.33        25.10 o                         
   5   0  11         21.46         40.83        28.10 o                         
  -6   1  11         20.93        -10.09        24.07 o                         
  -5   1  11        136.55        187.80        27.53 o                         
  -4   1  11         29.36         52.44        19.34 o                         
  -3   1  11         34.89         63.35        17.26 o                         
  -2   1  11          0.73         18.97        13.73 o                         
  -1   1  11         13.96          7.26        11.61 o                         
   0   1  11        111.93         90.79        12.59 o                         
   1   1  11          6.01         -0.27        15.09 o                         
   2   1  11         12.75          6.04        13.77 o                         
   3   1  11         48.19         56.25        15.62 o                         
   4   1  11         13.19         -5.22        23.41 o                         
   5   1  11          4.15         20.60        26.60 o                         
   6   1  11        598.80        464.51        54.32 o                         
  -6   2  11        269.77        305.20        44.58 o                         
  -5   2  11         49.29         25.13        31.09 o                         
  -4   2  11         31.01         52.14        36.83 o                         
  -3   2  11          2.57         17.33        16.41 o                         
  -2   2  11        309.51        322.25        26.60 o                         
  -1   2  11         19.31         27.96        11.89 o                         
   0   2  11        205.93        204.01        19.65 o                         
   1   2  11        424.80        422.98        25.68 o                         
   2   2  11         21.85          9.08        13.59 o                         
   3   2  11        157.10        175.30        18.76 o                         
   4   2  11         13.69         36.01        16.96 o                         
   5   2  11         83.47         91.87        24.16 o                         
   6   2  11         19.67         51.34        76.04 o                         
  -6   3  11        141.16         94.26        26.39 o                         
  -5   3  11         59.17         46.40        21.84 o                         
  -4   3  11          6.38          0.58        22.56 o                         
  -3   3  11         77.88         83.88        29.78 o                         
  -2   3  11         32.03         26.43        15.12 o                         
  -1   3  11        302.43        337.95        22.39 o                         
   0   3  11         82.04         73.34        22.94 o                         
   1   3  11          0.00         -4.41        16.89 o                         
   2   3  11         10.35         -6.25        13.22 o                         
   3   3  11          0.31         -8.33        14.85 o                         
   4   3  11        132.22         98.40        19.85 o                         
   5   3  11         59.77         10.30        59.94 o                         
   6   3  11        168.65        375.35        59.56 o                         
  -6   4  11        226.78        240.43        31.09 o                         
  -5   4  11          0.14         10.61        20.33 o                         
  -4   4  11          4.41        -17.55        17.55 o                         
  -3   4  11         17.24          9.33        17.65 o                         
  -2   4  11        811.00        864.09       105.45 o                         
  -1   4  11         10.35          5.10        15.49 o                         
   0   4  11        173.31        171.54        16.34 o                         
   1   4  11        108.70         95.31        14.36 o                         
   2   4  11         75.97         61.61        14.55 o                         
   3   4  11          1.78        -14.99        14.99 o                         
   4   4  11         93.56         95.00        18.13 o                         
   5   4  11         55.00         25.61        19.61 o                         
  -6   5  11         69.17        104.23        29.49 o                         
  -5   5  11         20.63         18.45        35.69 o                         
  -4   5  11          0.82          1.38        42.32 o                         
  -3   5  11         34.59         30.32        17.53 o                         
  -2   5  11         51.13         68.22        17.49 o                         
  -1   5  11         93.48        139.71        35.96 o                         
   0   5  11         46.59         56.81        31.84 o                         
   1   5  11          7.59         -9.91        13.65 o                         
   2   5  11        121.43         89.90        24.35 o                         
   3   5  11          7.49          5.99        24.72 o                         
   4   5  11         26.16         -8.99        27.35 o                         
   5   5  11         14.97        -30.34        30.34 o                         
  -6   6  11         84.10         73.81        28.89 o                         
  -5   6  11         37.76         46.15        26.06 o                         
  -4   6  11        103.85         91.17        20.16 o                         
  -3   6  11          0.02         31.37        21.79 o                         
  -2   6  11         47.75         54.57        17.36 o                         
  -1   6  11         42.85         28.44        16.65 o                         
   0   6  11         30.18         -7.12        23.60 o                         
   1   6  11         52.32         19.48        23.23 o                         
   2   6  11        231.59        215.77        30.72 o                         
   3   6  11         41.73         30.34        26.60 o                         
   4   6  11          2.87        -25.47        28.84 o                         
   5   6  11          3.78         27.72        32.59 o                         
  -6   7  11        412.53        444.07        49.45 o                         
  -5   7  11          0.73         52.60        25.20 o                         
  -4   7  11        793.02        877.08        41.73 o                         
  -3   7  11         76.80         82.41        19.45 o                         
  -2   7  11          4.46         -4.80        16.36 o                         
  -1   7  11         76.58         75.29        27.35 o                         
   0   7  11          9.41        -24.72        24.72 o                         
   1   7  11         22.02        -23.60        23.60 o                         
   2   7  11          0.37         16.48        26.60 o                         
   3   7  11        204.36        221.01        33.71 o                         
   4   7  11          2.36        -10.49        31.47 o                         
   5   7  11         13.08        -31.84        52.44 o                         
  -5   8  11        223.93        231.12        26.44 o                         
  -4   8  11        107.33        175.04        23.36 o                         
  -3   8  11         90.83         86.41        31.49 o                         
  -2   8  11         89.31        135.61        30.72 o                         
  -1   8  11        198.64        145.35        32.59 o                         
   0   8  11          0.07        -15.36        25.47 o                         
   1   8  11         28.10        -26.22        26.22 o                         
   2   8  11        122.47        145.72        29.97 o                         
   3   8  11          9.21         -8.62        28.84 o                         
   4   8  11        254.99        197.41        37.46 o                         
  -5   9  11         11.73         21.28        22.68 o                         
  -4   9  11          4.02          6.34        21.67 o                         
  -3   9  11         64.00         30.47        31.57 o                         
  -2   9  11        324.76        327.03        49.45 o                         
  -1   9  11         66.96         82.04        30.34 o                         
   0   9  11         47.06         13.86        28.47 o                         
   1   9  11         15.71        -26.60        26.60 o                         
   2   9  11        404.33        369.73        48.70 o                         
   3   9  11         13.33         54.69        32.96 o                         
   4   9  11        124.40         90.28        36.71 o                         
  -4  10  11         31.37         43.78        27.92 o                         
  -3  10  11        125.06         81.35        34.80 o                         
  -2  10  11         29.58         78.44        29.88 o                         
  -1  10  11        101.87         73.42        32.96 o                         
   0  10  11        439.73        376.85        50.95 o                         
   1  10  11         86.97         27.72        32.22 o                         
   2  10  11         98.12         -1.50        31.84 o                         
   3  10  11        148.38        117.25        37.46 o                         
  -4  11  11          0.08         68.50        40.35 o                         
  -3  11  11         51.44         25.54        27.23 o                         
  -2  11  11         22.57         38.65        30.45 o                         
  -1  11  11        127.69        159.21        36.34 o                         
   0  11  11         21.21        -27.35        31.84 o                         
   1  11  11          5.47        -31.47        31.47 o                         
   2  11  11          2.22        -22.48        34.09 o                         
   3  11  11          3.15         71.17        40.46 o                         
  -3  12  11          0.02         29.77        29.47 o                         
  -2  12  11          2.93          3.14        27.85 o                         
  -1  12  11         67.37         79.48        31.01 o                         
   0  12  11          3.61        -34.84        34.84 o                         
   1  12  11         11.58        -35.21        35.21 o                         
   2  12  11         22.82         -4.50        38.96 o                         
  -1  13  11         20.65          5.36        27.58 o                         
   0  13  11          0.03        -28.08        28.08 o                         
  -4   0  12         88.36         53.94        35.59 o                         
  -2   0  12         21.55         65.18        29.97 o                         
   0   0  12        215.67        180.93        29.97 o                         
   2   0  12        568.97        518.07        47.57 o                         
   4   0  12         80.44         65.93        30.34 o                         
  -5   1  12          0.02         -2.62        30.90 o                         
  -4   1  12         56.94         86.87        25.95 o                         
  -3   1  12        153.74        103.29        31.65 o                         
  -2   1  12        576.82        662.33        39.60 o                         
  -1   1  12         14.00        -13.67        26.03 o                         
   0   1  12         90.52        124.93        25.10 o                         
   1   1  12         15.46         -0.75        28.84 o                         
   2   1  12         32.91         -8.06        26.22 o                         
   3   1  12         74.29         30.20        18.93 o                         
   4   1  12         18.38        -23.22        23.41 o                         
  -5   2  12         39.57         43.66        70.05 o                         
  -4   2  12        108.76        147.15        30.01 o                         
  -3   2  12         12.68         42.68        21.94 o                         
  -2   2  12         99.96        107.59        54.32 o                         
  -1   2  12          3.75        -20.31        45.51 o                         
   0   2  12        138.54        130.94        20.91 o                         
   1   2  12         94.27        105.53        26.97 o                         
   2   2  12          0.33        -17.99        17.99 o                         
   3   2  12         67.29         14.88        40.27 o                         
   4   2  12        103.19         35.62        21.73 o                         
  -5   3  12         69.38         63.31        38.58 o                         
  -4   3  12          0.75         10.37        24.26 o                         
  -3   3  12         14.35         37.32        22.97 o                         
  -2   3  12          0.10         39.97        20.50 o                         
  -1   3  12        169.77        187.89        35.03 o                         
   0   3  12        187.56        195.00        21.15 o                         
   1   3  12        570.59        506.75        42.33 o                         
   2   3  12        175.57        169.57        21.05 o                         
   3   3  12          2.99         11.30        20.05 o                         
   4   3  12        112.08         70.03        22.29 o                         
  -4   4  12          3.66        -29.04        29.04 o                         
  -3   4  12          7.15         23.09        29.59 o                         
  -2   4  12          0.37        -17.96        20.05 o                         
  -1   4  12         36.15         39.71        19.60 o                         
   0   4  12         46.80         39.43        34.09 o                         
   1   4  12         76.02         31.19        19.48 o                         
   2   4  12         19.79         10.24        27.91 o                         
   3   4  12         29.04         31.72        19.52 o                         
   4   4  12        224.38        151.34        31.09 o                         
  -4   5  12         46.92         27.08        23.83 o                         
  -3   5  12          8.28         21.79        23.23 o                         
  -2   5  12         12.95         19.12        21.92 o                         
  -1   5  12        269.96        365.65        32.77 o                         
   0   5  12          1.28         -7.39        19.14 o                         
   1   5  12          1.90        -26.60        26.60 o                         
   2   5  12         86.18         22.10        28.10 o                         
   3   5  12         18.13        -16.48        31.47 o                         
  -4   6  12          0.20        -25.75        25.75 o                         
  -3   6  12         42.56         57.27        23.09 o                         
  -2   6  12        482.12        507.49        76.23 o                         
  -1   6  12          2.63         17.73        20.11 o                         
   0   6  12         45.96         47.20        31.09 o                         
   1   6  12        123.87         83.16        31.09 o                         
   2   6  12         63.78         11.24        30.34 o                         
   3   6  12          5.04        -19.48        35.96 o                         
  -3   7  12        442.36        456.96        37.34 o                         
  -2   7  12          1.28         -0.68        31.65 o                         
  -1   7  12         46.33         55.44        33.71 o                         
   0   7  12          2.70          3.37        30.72 o                         
   1   7  12         42.12        -16.11        30.72 o                         
   2   7  12         31.96        -31.09        31.09 o                         
  -3   8  12          6.93         -1.06        24.39 o                         
  -2   8  12         78.58        -12.36        38.21 o                         
  -1   8  12         17.94          5.24        35.96 o                         
   0   8  12         95.53         50.57        33.34 o                         
   1   8  12         66.60         12.74        32.96 o                         
   2   8  12         95.35         37.09        38.96 o                         
  -2   9  12         10.26         33.38        40.64 o                         
  -1   9  12          4.83        -20.60        39.71 o                         
   0   9  12         22.01         25.85        37.09 o                         
   1   9  12        369.35        309.80        49.07 o                         
  -1   0  13        156.62        186.93        38.58 o                         
   1   0  13        118.60        168.20        36.34 o                         
  -2   1  13          3.60         -4.18        37.27 o                         
  -1   1  13         16.24         34.78        25.55 o                         
   0   1  13         29.17         -8.44        22.76 o                         
   1   1  13          4.19         28.93        24.21 o                         
  -2   2  13        134.28        201.16        39.33 o                         
  -1   2  13         98.54         80.05        26.75 o                         
   0   2  13         82.44         85.07        25.03 o                         
  -1   3  13         91.74         35.59        35.96 o                         
   0   3  13          0.89         68.76        28.27 o                         
                                                                                
